# Supplementary material for: Transcriptional profiling of Hutchinson-Gilford Progeria syndrome fibroblasts reveals deficits in mesenchymal stem cell commitment to differentiation related to early events in endochondral ossification
Source: eLife. 2022 Dec 29;11:e81290. doi: 10.7554/eLife.81290 (PMC9833827; doi:10.7554/eLife.81290)
Supplement: Table 1—source data 1. — Childhood and teenaged patient samples compared to middle aged and older adults. [file elife-81290-table1-data1.zip]

Archive with 13 entries (13 files):
- Table_1_Source_Data_1/0-7 agematched_UP260.zip
- Table_1_Source_Data_1/07_agematched_DOWN63.zip
- Table_1_Source_Data_1/0-7_M_DOWN241.zip
- Table_1_Source_Data_1/0-7_M_UP574.zip
- Table_1_Source_Data_1/0-7_O_DOWN_435.zip
- Table_1_Source_Data_1/0-7_O_UP_metascape_984.zip
- Table_1_Source_Data_1/Table_1-Source_Data_1_Description.docx
- Table_1_Source_Data_1/Teen_agematched_Down81.zip
- Table_1_Source_Data_1/Teen_agematched_UP237.zip
- Table_1_Source_Data_1/Teen_M_DOWN_1138.zip
- Table_1_Source_Data_1/Teen_M_UP_1873.zip
- Table_1_Source_Data_1/Teen_O_DOWN_1022.zip
- Table_1_Source_Data_1/Teen-O_UP_600.zip
