# Supplementary material for: Transcriptional profiling of Hutchinson-Gilford Progeria syndrome fibroblasts reveals deficits in mesenchymal stem cell commitment to differentiation related to early events in endochondral ossification
Source: eLife. 2022 Dec 29;11:e81290. doi: 10.7554/eLife.81290 (PMC9833827; doi:10.7554/eLife.81290)
Supplement: Figure 1—source data 1. [file elife-81290-fig1-data1.csv]

	AG03199_B3_P_F_10	AG03257_B3_HP_F_35	AG03512_B3_HP_F_41	AG03513_B3_P_M_13	AG04054_B4_HM_M_29	AG04059_B4_HO_M_96	AG04063_B4_HM_M_43	AG04064_B4_HO_M_92	AG04386_B4_HO_M_83	AG04662_B4_HO_M_87	AG05247_B4_HO_F_87	AG05274_B4_HO_M_84	AG07124_B4_HM_F_26	AG07478_B4_HM_M_29	AG07725_B4_HO_M_91	AG08433_B4_HO_M_94	AG08498_B4_PC_M_1	AG09599_B4_HM_F_30	AG09602_B4_HO_F_92	AG09605_B4_HM_M_30	AG11498_B5_P_M_14	AG11498R2_B5_P_M_14	AG11513_B4_P_F_8	AG11725_B4_HO_F_84	AG11744_B4_HO_F_84	AG12788_B4_HO_M_90	AG13129_B4_HO_M_89	AG13967_B4_HM_M_41	AG16358_B4_HM_F_41	AG16409_B4_PC_M_12	GM00038_B4_PC_F_9	GM00043_B4_HM_F_32	GM00409_B4_PC_M_7	GM00495_B4_HM_M_29	GM00498_B4_PC_M_3	GM00499_B4_PC_M_8	GM00969_B4_PC_F_2	GM00969R2_B2_PC_F_2	GM01582_B4_PC_F_11	GM01650_B4_HM_F_37	GM01652_B4_PC_F_11	GM01706_B4_HO_F_82	GM01717_B4_HM_M_39	GM03525_B4_HO_F_80	GM04503_B4_HM_F_31	GM04504_B4_HM_F_31	GM05400_B4_PC_M_6	GM05565_B4_PC_M_3	GM07492R1_B5_PC_M_17
A1BG	259	43	78	159	149	35	216	51	165	67	82	168	120	160	90	70	150	116	21	73	55	45	240	282	150	10	26	155	198	156	191	182	189	237	185	109	240	388	178	154	216	278	135	177	270	169	140	129	57
A1BG-AS1	52	13	22	47	50	31	50	32	79	31	28	41	30	53	32	34	52	51	22	23	21	16	56	91	32	9	22	25	28	36	60	33	57	52	35	42	46	77	54	29	34	51	43	94	63	50	28	43	29
A1CF	4	0	0	1	0	0	0	1	3	0	0	1	0	1	5	0	0	0	0	0	1	1	2	0	4	0	0	1	2	3	5	0	0	1	0	1	1	6	0	0	0	0	1	0	0	1	0	0	0
A2M	152	779	87	107	107	32	95	273	78	73	48	55	37	225	62	43	120	0	96	1	19	13	675	17	14	122	161	50	2154	79	58	103	676	26	74	612	227	1619	248	108	407	1136	1246	318	94	177	105	59	72
A2M-AS1	26	3	6	4	0	12	3	13	5	7	3	6	7	11	4	4	14	1	6	3	10	5	16	3	4	7	5	5	17	9	14	9	4	1	5	3	1	36	5	1	1	11	8	10	1	0	4	7	0
A2ML1	0	1	0	0	0	1	0	0	0	1	1	0	0	0	0	0	0	1	0	0	0	0	1	0	0	0	3	0	0	0	0	1	1	0	0	0	0	2	0	0	0	0	0	0	0	0	0	0	2
A2MP1	0	0	0	0	0	0	0	0	0	0	0	0	0	0	0	0	1	0	0	0	1	0	1	0	0	0	0	0	0	0	0	0	0	0	0	0	0	0	0	0	0	0	0	0	0	0	0	0	0
A3GALT2	0	0	3	0	0	0	0	1	0	0	1	1	0	0	0	0	0	0	3	0	0	1	0	0	1	0	0	0	1	0	4	0	3	1	1	0	0	0	0	1	0	1	0	0	0	1	0	0	1
A4GALT	766	270	104	845	635	193	929	242	645	327	312	542	457	456	339	507	372	416	72	372	677	620	348	675	469	39	173	830	602	251	473	317	529	446	719	357	454	2549	333	372	504	679	436	593	683	345	459	349	354
A4GNT	4	5	5	0	1	3	4	6	1	3	0	0	4	6	7	4	3	2	2	2	1	1	11	1	1	6	2	4	1	3	10	5	6	4	5	0	0	9	7	4	5	4	0	3	0	1	0	12	0
AA06	0	0	0	0	0	0	0	0	0	0	0	0	0	0	0	0	0	0	0	0	0	0	0	0	0	0	0	0	0	0	0	0	0	0	0	0	0	0	0	0	0	0	0	0	0	0	0	0	0
AAAS	837	419	385	419	781	138	940	318	588	310	265	468	869	702	603	350	892	451	157	523	486	432	557	484	447	144	179	478	345	478	753	509	693	587	620	343	403	1994	379	463	392	775	311	588	957	322	659	583	340
AACS	696	254	382	507	378	143	563	301	451	433	473	646	377	286	564	442	1322	368	205	232	403	408	551	638	511	100	302	694	469	555	1032	380	473	796	579	584	337	1516	241	294	187	645	431	439	690	236	468	483	339
AACSP1	0	0	0	0	0	0	0	0	0	0	0	0	0	0	0	0	0	0	0	0	0	0	0	0	0	0	0	0	0	0	0	0	0	0	0	0	0	0	0	0	0	0	0	0	0	0	0	0	0
AADAC	11	0	0	13	0	5	0	0	0	0	0	0	2	10	1	0	0	0	0	0	67	10	4	0	0	0	0	0	5	0	0	0	0	1	1	1	1	0	0	0	1	1	0	0	0	0	0	1	0
AADACL2	0	0	0	0	0	0	0	0	0	0	0	0	0	0	0	0	0	0	0	0	2	1	0	0	0	1	0	0	1	0	0	0	0	0	0	0	0	1	0	0	0	0	0	0	0	0	0	0	0
AADACL2-AS1	0	0	0	0	0	0	0	0	0	0	0	0	0	0	0	0	0	0	0	0	20	17	0	0	0	0	0	0	0	0	1	0	1	0	0	0	0	0	0	0	0	0	0	0	0	0	0	0	0
AADACL3	0	0	0	0	1	0	1	0	0	0	0	0	0	0	0	0	0	0	0	0	0	0	0	0	0	0	0	0	0	0	0	1	1	0	0	0	0	0	0	0	1	0	0	0	0	0	0	0	0
AADACL4	0	0	2	0	1	0	0	0	0	1	0	0	1	0	0	0	0	0	0	0	0	0	1	0	0	0	1	0	0	0	0	0	0	0	0	0	1	4	0	0	0	0	0	0	0	0	0	0	0
AADACP1	0	0	0	0	0	0	0	0	0	0	0	0	0	8	0	0	0	0	0	0	2	2	0	0	0	0	0	2	0	0	0	0	0	0	0	0	0	0	0	0	0	0	0	0	0	0	0	0	0
AADAT	242	92	137	141	326	71	129	96	124	137	91	142	223	102	124	102	138	170	86	265	116	82	217	89	158	109	134	182	107	160	169	120	183	163	140	52	157	1025	145	158	102	178	106	219	209	143	316	259	113
AAED1	209	415	209	186	216	130	221	307	229	524	407	310	299	308	514	661	398	284	489	155	135	122	314	219	336	172	277	408	228	289	536	254	242	299	227	212	208	1181	177	166	106	304	227	290	389	367	491	230	168
AAGAB	1533	363	477	480	520	217	421	850	502	587	569	579	638	806	883	960	1417	465	776	477	650	590	943	402	706	676	719	693	550	727	1236	471	367	588	548	269	655	3014	547	493	265	691	349	482	775	440	1080	695	412
AAK1	1657	961	1027	1191	1373	1199	1347	1107	1563	1247	692	1480	1905	1792	1322	1044	2225	995	749	996	1129	978	1443	1387	1930	1487	771	1461	1192	880	950	709	1273	1284	907	773	972	2874	612	1223	281	1464	807	1972	1839	1468	1916	1399	792
AAMDC	317	203	106	189	164	68	223	156	193	294	100	212	186	152	207	198	264	131	100	70	210	150	315	136	259	112	84	187	153	156	484	136	232	596	125	112	98	802	241	167	92	275	77	183	470	144	173	179	118
AAMP	1689	718	1038	1282	1119	179	1634	1131	1295	868	961	1180	1334	1144	1433	1526	2108	750	207	636	1113	1062	1619	1430	1275	168	553	1465	923	1373	1988	1235	1573	1732	1231	870	1110	4611	1108	1077	1048	1344	711	1276	2008	792	1241	1265	730
AANAT	0	0	0	0	0	0	2	0	3	0	0	1	0	0	0	0	2	1	0	0	1	1	0	0	0	0	0	1	0	0	0	1	1	1	2	3	0	5	0	1	0	0	0	2	1	0	0	0	0
AAR2	1439	278	419	541	458	153	686	585	621	660	681	554	973	630	646	734	990	428	282	199	562	591	702	476	463	201	366	805	465	444	1151	531	944	545	686	490	560	1927	601	500	741	945	487	562	1097	442	1321	589	359
AARD	4	10	0	0	4	0	1	5	1	7	0	0	1	1	0	9	28	0	1	0	1	0	1	0	0	0	0	0	15	1	5	1	8	1	14	19	1	65	3	1	8	1	3	8	11	5	5	5	1
AARS	2249	3419	1829	2541	2642	2196	3210	2285	2176	2289	3231	2224	2533	3350	6149	2850	3828	1944	3569	1848	1967	2062	3996	1160	1419	1708	3409	3195	2779	4753	4531	2819	2901	3050	2893	2023	1820	11664	2227	1986	2247	4757	1093	3367	3800	1349	2007	2601	1448
AARS2	228	559	349	145	546	78	613	218	463	222	212	453	495	327	339	303	501	432	85	256	296	276	280	493	665	106	143	405	239	328	382	244	368	430	351	205	281	699	186	263	227	598	188	310	540	217	265	431	185
AARSD1	6	6	8	3	8	0	1	6	1	9	0	4	4	6	1	1	9	6	0	4	7	7	8	1	6	0	1	11	1	14	8	9	11	1	9	1	4	10	1	1	4	17	4	1	8	6	1	9	4
AASDH	279	201	108	72	232	132	144	262	128	220	234	136	210	137	299	232	200	115	246	149	139	143	213	102	101	163	177	168	182	173	262	102	99	167	154	106	111	874	107	156	39	207	70	156	158	94	199	186	88
AASDHPPT	922	301	446	376	495	410	384	767	424	721	557	359	689	662	800	656	705	479	587	324	431	480	940	339	514	596	608	369	439	476	550	453	270	599	334	170	286	2649	314	441	106	529	232	451	711	509	562	401	295
AASS	168	368	189	219	255	94	159	382	119	359	396	155	211	446	381	451	493	141	355	160	216	281	450	184	190	236	358	322	482	321	348	164	175	285	172	212	161	1111	173	156	125	278	159	215	239	181	268	163	105
AATBC	0	7	7	3	9	3	4	1	7	4	6	3	4	1	5	3	5	4	0	14	1	4	1	6	3	4	3	1	7	4	19	3	3	4	5	3	4	17	4	7	4	7	8	12	1	1	5	8	3
AATF	956	748	391	510	620	136	1049	337	947	252	402	1035	867	747	616	529	1007	596	232	714	573	517	740	586	910	293	270	475	406	513	958	566	881	752	712	285	753	2490	393	473	530	853	395	509	1334	428	787	671	433
AATK	16	2	3	6	0	0	5	0	5	1	3	3	5	6	5	4	9	6	0	0	2	2	27	5	5	0	0	9	8	0	11	11	7	5	3	8	7	12	3	1	6	0	3	4	4	1	1	7	7
AATK-AS1	0	0	0	0	0	0	0	0	0	0	0	0	0	0	0	0	0	0	0	0	0	0	0	0	0	0	0	0	1	0	0	0	1	0	0	0	0	0	0	0	0	0	0	0	0	0	0	0	0
ABALON	28	11	20	39	27	8	55	11	44	12	15	24	16	27	17	13	44	11	7	28	33	21	47	46	38	7	8	29	24	21	35	11	54	40	23	13	24	80	12	28	23	29	16	15	31	29	35	17	19
ABAT	13	635	557	11	204	294	161	291	183	819	291	139	280	162	285	269	198	138	134	107	94	80	580	290	363	225	236	455	286	188	160	146	206	273	123	146	149	216	211	200	98	307	297	303	280	99	189	106	31
ABCA1	851	789	298	94	686	599	504	423	274	773	1298	224	1305	303	1407	945	736	752	980	618	469	289	330	351	623	536	795	494	861	610	180	257	302	583	292	331	210	2323	326	371	119	463	242	957	727	493	408	336	216
ABCA10	4	17	4	4	7	5	8	11	4	23	15	7	9	13	17	24	7	4	16	5	10	25	18	0	0	7	19	6	24	9	4	5	4	12	0	0	1	68	0	1	0	10	4	10	6	8	7	0	1
ABCA11P	85	36	55	83	70	47	52	69	70	72	37	42	85	35	87	66	146	70	64	37	57	55	142	50	65	74	25	51	51	100	60	20	114	63	89	55	62	278	40	37	50	103	23	68	70	69	25	63	41
ABCA12	6	1	1	0	3	0	4	1	0	3	1	2	3	0	1	1	0	3	1	18	1	0	0	0	7	0	0	2	1	1	0	1	0	1	0	2	0	6	0	0	0	3	1	3	1	0	1	3	0
ABCA13	13	19	49	0	36	22	26	14	28	16	9	29	11	24	0	25	29	8	19	6	0	0	4	16	5	12	1	13	5	11	18	40	35	190	15	19	19	16	5	47	7	19	194	17	238	20	78	10	15
ABCA17P	3	4	1	0	1	1	0	0	0	0	4	1	3	5	4	0	0	0	0	3	0	1	3	1	3	1	3	4	7	1	3	4	4	1	4	0	1	5	1	5	0	1	0	1	3	7	0	0	0
ABCA2	1017	1180	575	747	1345	343	1399	1180	1176	877	815	920	811	920	990	945	1086	813	134	785	721	598	1484	1694	993	118	329	843	968	1001	1195	1169	1253	1701	1275	1482	967	3989	1201	1010	809	2077	937	1357	1364	661	668	758	520
ABCA3	99	24	9	83	17	10	24	16	24	26	12	19	17	55	12	14	60	10	1	23	75	121	119	24	35	13	10	15	37	57	23	20	25	66	40	35	28	213	27	12	16	46	22	59	39	40	35	31	14
ABCA4	14	12	10	7	8	1	9	16	18	12	6	20	11	7	9	5	14	16	5	11	13	10	8	7	13	9	6	8	6	6	43	10	10	25	8	8	15	59	10	5	3	20	4	11	7	8	7	14	12
ABCA5	128	132	235	58	129	115	136	256	97	457	319	119	193	165	332	354	168	136	352	86	88	171	255	98	111	163	250	151	226	183	166	165	60	199	86	55	59	874	111	105	50	184	69	141	187	167	197	96	36
ABCA6	38	228	52	1	61	56	66	44	36	84	141	27	95	73	196	182	21	81	174	87	267	392	81	34	23	37	119	110	297	71	24	17	13	32	39	15	11	588	20	56	15	43	30	42	28	17	20	9	1
ABCA7	384	26	8	66	66	16	85	29	40	52	32	95	37	219	20	33	82	26	6	48	74	49	86	131	42	15	23	87	128	45	53	56	66	100	52	48	29	394	49	31	19	126	52	64	62	23	34	45	36
ABCA8	200	148	68	1	12	15	53	44	25	41	55	11	33	31	18	111	29	21	91	0	220	369	295	20	1	69	99	56	467	39	0	0	27	0	66	29	29	477	32	48	47	35	25	57	0	1	26	38	1
ABCA9	25	81	10	1	21	19	38	21	1	55	43	1	36	92	79	71	13	28	48	45	225	792	78	17	1	17	70	50	256	34	8	9	0	16	0	13	0	310	7	21	9	13	13	18	9	9	9	8	1
ABCA9-AS1	0	0	0	0	0	0	0	0	0	0	0	0	0	0	0	0	0	0	0	0	0	0	0	0	0	0	0	0	0	0	0	0	0	0	0	0	0	0	0	0	0	0	0	0	0	0	0	0	0
ABCB1	3	2	1	3	0	0	4	0	1	4	3	0	7	0	6	0	0	0	1	5	14	10	15	3	3	0	1	1	0	0	0	3	1	0	0	0	0	1	0	1	0	0	0	1	3	1	0	0	2
ABCB10	543	227	354	406	308	259	367	680	357	726	287	447	432	504	529	796	513	466	401	176	275	277	490	291	762	421	360	210	253	257	494	435	412	501	321	151	331	1142	261	237	190	528	334	513	506	736	461	261	329
ABCB11	1	0	0	1	1	0	0	0	0	0	0	0	0	1	0	0	0	0	0	0	2	0	1	0	0	0	0	0	0	0	0	0	0	0	1	0	0	0	0	0	0	0	1	0	0	0	0	0	1
ABCB4	36	21	18	0	35	12	64	43	16	102	84	13	43	47	101	72	24	26	56	66	12	12	11	24	23	15	38	67	23	25	38	16	24	42	11	18	10	43	10	29	10	36	27	30	44	26	31	24	8
ABCB5	0	0	0	1	0	0	0	0	0	3	0	0	0	0	1	0	0	0	0	0	0	0	0	0	0	0	0	0	0	0	0	0	0	0	0	0	1	0	0	0	0	0	0	1	0	0	0	0	1
ABCB6	453	326	169	254	339	120	639	488	224	381	231	239	341	507	294	760	288	346	177	180	312	313	190	232	181	54	171	391	398	226	340	243	446	410	307	260	177	2194	207	303	226	567	243	164	304	113	371	217	175
ABCB7	285	151	218	161	236	124	247	124	154	147	154	245	283	229	417	166	388	181	216	162	202	174	204	205	267	147	175	270	159	224	261	148	198	161	349	85	171	949	202	123	100	255	126	231	220	144	320	305	132
ABCB8	666	249	395	459	533	91	768	230	554	196	246	539	594	523	299	288	659	404	45	340	473	418	553	556	501	49	143	577	477	454	429	535	576	589	502	357	402	1104	301	492	360	773	438	525	703	280	417	388	268
ABCB9	161	39	22	187	65	35	77	18	37	33	45	47	56	167	79	31	191	32	18	29	152	101	124	70	48	15	28	91	75	112	57	52	63	110	67	37	28	238	54	31	45	66	55	71	89	61	44	75	54
ABCC1	2139	1766	932	1132	1593	686	2344	1416	1798	2067	1688	1354	1827	1743	2597	2248	3410	998	631	1002	1715	1963	1749	1601	1045	324	907	2515	2258	1510	1237	686	1064	2330	1957	877	1114	7238	823	908	751	1562	948	1467	1584	731	684	1020	817
ABCC10	773	359	520	385	617	165	640	325	585	463	275	596	446	623	318	396	763	347	74	296	518	493	615	832	508	81	133	507	540	486	668	389	561	774	477	643	407	1379	250	492	306	682	502	732	890	326	547	500	283
ABCC11	1	3	0	3	5	2	0	1	0	4	0	1	3	1	5	1	0	2	1	3	3	0	4	3	0	0	0	0	3	1	3	1	0	1	0	1	0	5	0	0	0	3	2	9	0	0	0	0	1
ABCC12	0	1	0	0	0	0	0	0	0	0	1	0	0	0	1	0	0	0	1	1	0	0	0	0	0	0	0	0	0	0	1	0	0	0	0	0	0	0	0	0	1	0	0	0	1	0	1	0	1
ABCC13	0	0	0	0	0	0	0	0	0	0	0	0	0	0	0	0	0	0	0	0	0	0	0	0	0	0	0	0	1	0	0	1	0	0	0	0	0	0	0	0	0	0	0	0	0	0	0	0	0
ABCC2	22	6	8	10	18	19	25	5	15	15	8	9	8	3	13	12	15	8	7	15	9	8	9	11	14	8	8	7	9	13	14	6	18	10	22	8	9	23	10	6	8	13	5	21	16	16	27	19	7
ABCC3	83	2901	1290	7	599	273	778	1168	486	1162	2003	501	1113	64	1670	1810	747	743	1469	488	82	57	255	953	649	194	694	1260	888	626	922	537	358	1371	328	446	772	4958	453	956	272	962	761	599	670	642	454	350	157
ABCC4	581	586	827	112	711	216	455	359	697	992	568	604	488	316	571	782	888	496	618	621	430	498	766	587	729	479	610	721	753	674	643	556	261	543	371	307	370	955	251	349	184	417	294	541	668	506	605	370	342
ABCC5	579	659	482	229	645	144	470	591	565	647	550	456	540	450	634	541	414	361	559	468	411	458	1202	564	468	237	453	363	471	430	621	231	743	624	364	371	282	2958	179	362	134	779	658	548	568	240	984	569	303
ABCC5-AS1	0	0	0	0	0	1	0	0	0	0	0	0	0	2	0	0	0	0	0	0	0	1	0	0	0	0	0	1	0	0	0	0	0	0	0	0	0	0	0	0	0	0	0	0	0	0	0	0	1
ABCC6	7	1	2	3	1	0	4	4	0	9	0	0	4	7	3	3	19	1	3	4	2	6	6	1	0	3	4	0	3	3	3	4	1	0	0	5	1	38	1	1	1	1	1	0	5	4	3	3	1
ABCC6P1	0	0	0	0	0	0	0	1	0	0	0	0	0	2	0	0	2	0	0	0	0	0	0	0	0	0	0	0	0	1	0	0	0	1	0	0	0	0	0	0	0	0	0	1	0	0	0	0	0
ABCC6P2	1	2	2	1	5	1	0	0	0	1	0	0	1	1	0	0	0	3	0	1	0	0	4	0	0	3	0	0	0	0	1	0	4	0	0	1	0	3	0	1	0	1	0	3	0	1	0	0	0
ABCC8	0	0	0	0	0	0	0	0	0	0	0	0	0	0	0	0	1	0	0	0	1	0	0	0	0	0	0	0	0	0	1	0	0	0	0	0	0	0	0	0	0	0	0	0	0	0	1	0	4
ABCC9	38	1362	413	1	246	397	532	1548	113	195	106	371	870	976	165	991	443	430	648	83	258	43	184	511	70	492	264	229	745	98	965	32	371	18	275	178	372	1886	329	307	219	504	388	124	33	484	473	437	73
ABCD1	323	324	165	245	310	74	353	158	250	187	153	227	192	194	164	256	389	188	41	133	208	170	524	468	270	25	86	256	321	282	392	249	359	477	286	380	310	1242	251	205	233	404	280	299	358	221	191	226	167
ABCD2	1	0	2	0	1	1	0	0	0	0	0	0	0	0	1	0	0	0	0	3	0	0	0	0	2	0	0	0	1	1	0	0	0	0	0	0	0	0	0	0	0	0	0	1	0	2	1	0	0
ABCD3	1422	407	609	814	981	729	789	1046	985	1132	661	934	1035	902	1026	934	882	764	765	455	722	698	979	573	1062	878	815	794	741	689	796	1162	283	1156	667	280	734	2500	615	700	183	1165	466	830	1063	1235	1040	752	598
ABCD4	585	147	143	182	372	51	385	257	170	334	319	184	327	155	364	471	424	354	192	191	196	205	258	214	230	84	182	265	268	452	439	171	357	497	240	155	176	1482	167	168	161	360	171	186	456	108	346	169	136
ABCE1	1599	714	1071	1163	1248	418	1482	1347	1507	886	798	1201	1995	2290	1601	1630	1982	1507	887	1082	1114	1174	1916	924	1503	893	959	1286	1174	1019	1683	1274	724	1141	902	307	823	3596	508	986	260	1533	432	1069	1410	1222	1525	1144	916
ABCF1	2017	1325	768	1512	1707	347	2371	838	1709	703	811	1650	1895	1657	1137	1369	2658	1259	682	1265	1410	1247	1034	1598	1311	472	512	1699	1182	987	2482	1333	1927	1377	1470	802	956	3487	836	1527	941	2072	685	1262	2646	859	1566	1263	913
ABCF2	2000	1063	1211	995	1206	183	1418	1241	1995	897	868	1555	1646	1288	1035	1525	3068	917	651	1134	1243	1285	1836	1630	1496	661	716	1206	911	777	2645	791	1522	1532	1276	1008	1248	4556	614	1112	750	1590	654	1202	2202	788	1678	1408	887
ABCF3	1339	707	376	687	577	307	948	544	864	632	609	649	730	788	766	590	1085	541	148	535	706	615	1634	958	668	148	374	827	624	720	1377	560	1457	1230	874	724	680	3238	679	527	823	789	471	669	1221	345	843	733	448
ABCG1	0	1	0	1	0	6	0	0	0	1	0	0	0	0	0	0	0	0	0	0	3	2	6	0	1	0	0	0	3	5	0	1	0	5	1	0	3	0	0	0	0	0	0	1	5	0	1	0	1
ABCG2	25	2	7	39	8	5	1	0	11	16	1	1	16	242	0	4	22	10	1	6	147	15	13	5	9	1	0	7	23	6	8	6	7	8	6	4	3	24	4	1	0	6	4	9	13	10	10	5	11
ABCG4	7	8	3	5	9	0	3	5	6	2	5	8	8	7	1	5	8	2	0	4	7	7	6	5	4	3	3	6	3	3	7	8	6	10	3	4	5	10	3	2	1	10	2	9	6	6	11	10	1
ABCG5	0	0	0	0	0	0	1	0	0	0	0	0	0	0	0	0	0	1	0	0	1	0	0	0	0	0	1	0	0	0	1	0	0	1	1	0	0	2	0	0	0	0	0	0	0	1	0	0	0
ABCG8	0	0	0	0	0	0	0	0	0	0	0	0	0	1	0	0	0	0	0	0	0	0	0	1	1	0	0	0	0	0	0	0	0	0	0	0	0	0	1	0	0	1	0	0	0	0	0	0	0
ABHD1	3	2	0	1	0	3	1	4	0	3	1	1	1	1	1	1	5	0	0	0	0	0	0	0	3	3	0	4	3	3	0	0	1	0	0	1	1	7	3	0	0	2	0	1	2	1	1	0	1
ABHD10	858	195	304	300	570	404	461	362	610	228	277	424	639	513	625	313	776	413	276	207	415	345	559	255	529	337	303	293	222	381	486	434	397	324	692	120	230	1177	483	291	174	468	119	487	543	472	475	678	226
ABHD11	190	133	64	198	175	27	241	69	226	109	68	201	162	196	102	96	192	142	31	139	138	78	221	163	183	25	41	131	102	87	182	124	164	165	166	70	158	300	104	122	119	196	85	168	292	92	126	112	93
ABHD11-AS1	14	20	6	12	21	7	26	11	16	14	11	14	14	25	20	1	24	10	1	5	9	5	56	7	6	0	7	13	15	10	4	6	16	13	13	7	21	56	23	6	12	16	10	22	5	4	0	8	1
ABHD12	1097	1085	780	1028	1012	351	962	1120	1064	1246	542	1238	780	718	1109	1077	806	763	227	435	753	591	1280	1164	1270	605	291	776	616	475	1617	914	1406	2046	1030	1086	1315	2856	1243	1122	699	2251	855	1351	1287	658	1288	1049	1003
ABHD12B	3	3	0	0	0	0	0	10	0	2	2	0	1	1	7	3	1	0	4	0	1	2	4	1	0	0	2	0	0	0	0	0	0	1	0	1	0	7	1	1	0	0	0	1	2	2	0	1	2
ABHD13	353	144	214	216	216	227	221	419	191	373	258	150	222	328	374	453	256	179	310	101	221	277	466	149	206	263	246	233	357	212	224	281	153	271	149	92	175	1269	158	194	79	233	122	230	295	355	289	160	141
ABHD14A	182	163	82	49	188	63	160	118	111	78	201	91	99	98	236	200	41	59	45	84	80	72	162	104	73	38	78	140	123	140	198	119	204	297	116	203	112	569	107	146	98	204	88	120	122	50	123	55	38
ABHD14A-ACY1	0	0	0	1	0	0	0	0	0	0	0	0	0	0	0	0	0	0	0	0	0	0	0	1	0	0	0	0	0	0	0	0	0	0	0	0	0	1	0	0	3	0	0	0	0	0	0	0	0
ABHD14B	1316	490	725	242	969	270	927	569	734	946	751	777	530	370	1241	664	756	433	361	626	497	525	1164	815	587	378	869	1351	736	1127	1284	641	472	1032	583	1079	422	4287	844	694	494	1008	360	880	677	318	265	510	294
ABHD15	533	114	109	223	214	113	182	111	250	221	196	115	122	247	246	248	198	115	115	72	208	223	240	394	209	110	178	162	237	239	393	239	377	317	297	201	207	1043	346	150	260	445	253	239	424	223	343	120	135
ABHD16A	551	306	187	692	544	137	441	438	352	441	288	261	460	521	346	436	569	298	92	206	421	373	933	663	326	119	109	465	465	355	735	226	686	431	336	597	336	2440	317	362	364	587	491	391	591	270	517	490	246
ABHD16B	101	22	40	76	46	14	78	24	92	31	23	81	53	53	39	41	79	52	9	34	53	39	71	128	81	7	13	85	69	53	64	84	69	72	91	71	76	157	49	57	79	72	70	85	96	71	39	70	40
ABHD17A	277	152	263	283	379	28	377	146	308	156	74	374	218	244	92	185	398	216	23	149	236	207	436	430	269	24	40	326	375	282	402	310	334	428	261	244	245	864	193	238	243	449	230	262	368	230	278	220	136
ABHD17B	444	86	131	236	134	121	127	225	108	335	185	126	172	393	192	175	383	103	146	67	220	211	174	137	121	245	188	100	288	133	159	159	160	190	159	149	156	651	116	125	84	117	108	191	261	281	236	190	123
ABHD17C	246	155	255	166	148	135	248	384	241	346	344	262	201	244	411	405	464	159	266	79	170	250	327	165	168	296	293	435	307	275	414	110	111	245	119	136	149	1067	165	125	141	186	114	225	153	122	109	222	132
ABHD2	1431	1891	957	2108	3175	1414	2814	1026	2344	1476	1222	1817	2754	2499	1506	860	2728	1171	574	1024	2621	2071	1488	1319	1612	1347	758	1247	1279	1730	1624	1750	2819	1669	1836	675	1663	3869	1190	2447	1114	2250	1453	3208	4866	1307	3835	1589	867
ABHD3	100	35	59	65	82	23	75	37	85	48	36	116	68	85	69	106	88	57	45	38	101	48	51	55	71	19	30	48	53	46	129	147	114	68	66	19	71	220	16	42	45	83	101	64	141	91	217	68	32
ABHD4	1113	914	377	272	468	576	411	970	278	1271	758	263	408	1064	996	936	656	253	657	284	576	1231	2846	469	229	588	775	1042	1830	744	1408	318	508	645	325	655	457	3223	489	315	463	542	792	404	563	347	534	263	173
ABHD5	656	724	357	447	980	518	963	1336	1381	1331	586	1151	1129	588	760	909	503	814	623	735	410	329	711	1753	1359	536	499	1201	608	355	455	676	584	597	570	372	587	2478	535	683	301	907	254	854	720	822	696	581	611
ABHD6	158	123	61	111	181	76	163	114	105	171	70	83	92	89	119	159	64	85	92	58	84	81	89	171	111	100	63	24	45	98	93	78	250	167	107	143	91	218	61	92	69	159	167	146	202	94	171	43	84
ABHD8	107	211	104	46	93	22	100	45	97	49	102	80	99	128	86	75	252	71	19	39	120	128	211	101	78	18	23	65	182	186	179	131	113	227	151	112	101	700	111	97	93	146	76	95	187	64	78	121	33
ABI1	1690	820	1103	623	1655	1301	1422	1464	1414	1641	960	1210	1477	1019	1985	1037	980	1165	1028	1401	901	818	2086	1227	1592	1452	1125	948	638	814	1492	1206	1194	909	991	451	818	2437	888	1041	384	1181	617	1527	1392	1434	1741	788	723
ABI2	567	859	1180	478	891	446	518	1102	541	990	843	613	500	845	1311	1017	2027	584	835	410	736	695	1378	325	564	928	923	869	697	1142	1435	655	698	1084	496	660	449	2776	448	761	254	1043	390	909	641	588	841	705	558
ABI3	0	1	10	35	7	2	4	6	5	3	3	36	7	12	0	1	10	7	1	29	74	8	10	10	23	1	1	3	6	18	45	3	19	25	5	3	20	103	4	7	5	16	2	10	0	1	14	33	2
ABI3BP	1112	3054	944	893	1218	3326	1236	612	882	483	859	700	3723	4124	1425	656	475	865	777	1406	16094	16818	11870	964	871	2424	988	1159	4786	489	557	385	458	1455	666	326	449	4260	1421	694	996	698	351	597	1318	990	802	669	105
ABL1	2007	3938	2182	1280	2991	667	4714	1093	3373	1276	2317	2252	3546	2258	3358	2999	2867	2181	672	2369	2604	2364	2438	3399	2221	620	1176	2585	3025	3155	2207	2113	3081	2712	3105	1312	1940	8201	1587	2639	1712	3423	1550	1675	2115	1200	1954	2666	1163
ABL2	1277	1656	2577	1382	2473	953	3246	2446	3450	1467	847	3339	3213	1836	2979	2583	2333	1730	1138	1653	1423	1984	2166	4471	4288	2223	1129	2319	1780	1164	2291	1350	1685	2292	1752	554	2358	5262	1182	1644	519	4151	1436	1761	2392	2747	2981	1722	960
ABLIM1	50	304	538	134	239	97	81	278	92	245	71	140	138	322	229	61	524	113	40	164	157	272	496	146	350	157	62	60	481	254	264	112	176	925	113	170	141	355	96	199	87	214	67	283	717	380	228	69	176
ABLIM2	7	2	0	10	1	0	1	1	0	0	1	3	0	5	0	0	0	1	0	3	1	1	1	1	0	0	1	0	7	1	0	3	0	3	3	0	1	10	3	0	0	1	0	1	0	0	3	0	1
ABLIM3	2023	777	365	237	1575	879	1260	458	1091	829	666	1233	1270	335	1458	671	683	1081	507	1185	750	417	899	1701	1120	369	440	921	698	813	937	508	608	805	542	415	508	1896	699	854	301	1155	416	1164	1071	620	730	700	370
ABO	0	1	0	0	0	0	0	0	0	0	0	0	0	0	0	0	0	0	0	0	1	0	0	0	0	1	0	0	0	0	0	0	0	0	0	0	0	0	0	0	0	0	0	0	0	0	0	0	1
ABR	1627	1786	945	2006	2134	740	2056	1422	2450	863	1581	2351	1604	2255	2647	1698	2543	1436	539	1949	1896	1728	2741	2744	1283	288	715	1152	1425	1290	3721	1026	1888	2328	1983	1073	1873	7572	1582	1093	1130	2219	1495	1324	1954	829	2145	1346	832
ABRA	4	0	1	0	0	0	0	1	0	9	0	0	0	3	0	1	0	1	0	0	0	0	0	0	0	0	0	0	0	1	0	1	1	0	0	0	0	0	0	0	0	0	0	0	0	0	0	0	0
ABRACL	343	115	182	220	154	97	188	109	243	236	101	236	200	136	330	123	444	127	111	215	185	175	330	248	342	177	139	215	131	192	546	243	174	398	171	103	159	767	154	119	114	230	113	208	326	342	246	214	116
ABT1	302	292	392	254	388	72	437	209	350	171	239	323	346	349	248	319	717	293	85	235	284	261	322	276	276	41	101	395	245	268	531	310	380	416	351	273	310	1292	208	262	223	476	193	319	484	334	387	411	191
ABTB1	619	112	177	291	390	83	361	165	161	235	263	246	286	300	219	193	378	236	59	138	246	256	454	356	198	33	103	415	584	284	386	383	359	553	262	214	229	1449	328	271	248	400	348	272	429	216	254	216	126
ABTB2	78	582	276	33	305	161	292	408	405	365	139	225	192	32	119	274	320	240	122	155	94	149	276	407	119	159	107	643	310	392	243	200	350	401	299	419	430	754	250	348	307	608	407	432	361	147	277	199	98
ACAA1	748	391	557	504	625	222	493	660	644	782	612	349	505	364	607	654	711	462	176	325	631	498	940	1089	496	264	367	448	451	448	762	352	808	1086	501	489	346	2627	754	259	501	657	251	492	819	280	619	517	287
ACAA2	1562	507	747	669	960	381	1059	591	1204	730	498	796	1250	680	1196	1382	367	601	424	483	680	695	1362	495	599	404	786	1475	766	584	938	675	999	962	1403	621	861	3986	1171	767	870	1934	345	533	1052	905	1264	969	501
ACACA	1093	1241	1766	473	1134	382	942	1488	1020	2033	1177	888	828	554	2148	1902	2142	752	1206	638	1171	1113	1216	865	1120	1351	1345	1100	986	1726	1991	579	967	1681	1066	1142	834	3996	753	911	364	1523	563	1166	1476	601	1303	1131	674
ACACB	112	115	53	28	83	34	110	51	66	76	117	77	78	51	179	65	231	84	103	84	46	35	63	77	63	18	72	73	84	172	120	45	106	172	91	88	30	511	30	33	63	87	46	125	122	86	68	61	43
ACAD10	380	232	153	155	349	80	282	149	151	300	385	364	169	221	452	210	569	217	107	206	225	241	237	174	257	102	154	405	269	377	443	151	154	373	214	213	154	933	243	227	124	315	133	317	314	106	225	373	128
ACAD11	47	28	58	49	82	4	63	64	36	40	62	37	43	39	43	44	47	38	31	36	52	49	64	24	36	7	13	73	64	63	95	8	64	134	35	42	20	187	73	38	21	65	39	42	36	13	61	44	19
ACAD8	451	100	151	228	156	120	160	272	233	266	272	292	201	148	447	317	478	114	269	80	203	194	142	205	323	142	214	183	254	245	439	177	374	235	288	159	161	803	247	228	199	116	102	243	275	104	310	244	132
ACAD9	764	657	350	666	869	99	982	337	873	387	495	1014	863	673	638	695	1119	662	223	565	617	553	564	708	782	161	367	728	457	618	943	478	715	816	778	400	513	2016	409	508	438	885	370	533	1065	494	764	684	384
ACADL	9	3	5	4	0	0	2	0	2	4	0	0	0	0	0	1	0	0	0	0	0	0	0	0	4	0	0	1	2	0	0	0	1	1	2	0	0	4	0	1	0	1	0	1	0	0	0	0	0
ACADM	817	289	288	262	411	207	340	553	342	583	318	385	435	517	594	565	529	300	450	324	393	387	521	241	420	533	410	351	373	271	512	231	290	385	388	173	403	1903	212	303	171	368	187	313	432	634	841	412	263
ACADS	81	108	176	104	166	23	215	35	97	104	115	159	130	118	103	101	251	135	21	81	92	91	156	135	166	13	36	139	89	178	142	164	235	191	149	101	145	631	162	120	166	198	154	121	219	108	100	91	60
ACADSB	147	238	236	244	201	155	186	356	174	327	355	151	201	173	401	305	356	145	364	168	217	197	462	162	231	292	284	258	227	284	380	158	165	335	186	126	160	1258	179	135	77	261	93	188	226	200	228	199	161
ACADVL	4676	1683	1929	10826	5262	1345	4651	2977	4314	1944	3497	3883	4573	3464	5273	3389	2162	4646	1180	3341	4696	3954	4373	5766	4933	1198	1751	4235	2640	1864	6493	4485	6649	7786	4686	3434	4212	18053	5151	5369	5176	7787	3355	4115	8567	5993	4968	3396	2791
ACAN	10912	622	96	64622	3005	7986	2499	5791	2429	10033	1170	2538	768	17642	643	4186	2369	1	943	1601	166	15	13844	503	217	3865	2812	1362	5906	2035	7221	2399	6716	4879	2717	3710	1797	4306	565	520	2347	1423	6651	4399	1807	1225	4340	2039	1
ACAP1	21	15	9	15	19	7	20	16	15	8	12	11	15	17	21	7	45	20	3	8	9	8	24	15	8	3	7	30	21	15	25	17	38	32	19	18	22	77	19	15	17	27	22	20	31	14	21	13	7
ACAP2	1982	475	731	975	1210	1178	888	1314	814	1612	1296	775	1369	1211	1895	1470	1153	908	1513	722	853	943	2019	624	904	1215	1367	1002	1020	947	865	996	824	1093	703	458	623	4799	692	870	292	1069	540	1067	1123	1230	1135	800	591
ACAP3	753	592	884	736	967	247	1482	422	908	456	415	1024	611	724	596	501	1115	590	106	456	623	508	841	1207	711	129	225	952	753	830	801	994	1089	1270	1031	833	807	1469	734	789	866	1312	730	848	1060	726	863	871	528
ACAT1	805	611	878	659	1367	316	1005	939	906	906	614	1264	1207	809	1230	1217	1020	821	625	941	796	687	1238	984	1555	897	565	744	417	805	1358	750	397	847	811	359	611	3095	683	542	311	823	363	582	1309	620	939	536	463
ACAT2	433	285	552	290	303	39	376	235	394	230	192	567	458	265	473	234	846	244	143	244	371	255	324	253	474	169	199	485	192	646	760	198	481	442	606	208	559	689	311	390	289	343	200	342	630	377	837	760	338
ACBD3	2698	717	1065	1508	1145	2318	1213	2046	932	2512	1216	936	1685	1870	2401	1871	1518	1233	1771	754	1492	1361	2675	778	988	2069	1927	1940	2038	1231	1564	1719	1263	1838	960	1050	1072	5098	1106	1048	681	1792	858	1811	1657	2504	1360	1151	858
ACBD4	96	111	55	37	69	26	67	50	43	91	138	54	42	70	113	102	170	69	54	57	67	62	104	70	36	23	53	76	81	159	163	37	72	166	86	93	61	491	62	49	46	94	43	50	68	40	58	44	28
ACBD5	737	351	522	712	708	671	501	904	756	919	346	558	941	776	782	623	523	552	530	531	533	463	737	572	850	659	461	351	326	428	542	500	678	675	580	168	550	2100	447	449	139	762	480	588	845	939	1028	606	449
ACBD6	930	488	306	208	532	135	494	220	438	276	268	456	381	501	373	416	1109	280	261	390	397	376	607	318	462	175	230	646	427	824	708	489	591	586	657	205	395	1706	490	381	422	651	140	331	453	367	586	610	246
ACBD7	13	12	14	38	43	6	23	13	17	9	4	24	21	23	21	14	46	20	3	16	20	21	20	16	21	5	6	19	5	30	24	18	16	45	19	7	12	46	9	15	4	27	0	16	40	19	27	18	13
ACCS	130	72	107	69	153	21	70	76	77	129	104	52	70	81	154	124	110	129	55	61	93	83	230	67	50	43	78	172	171	121	137	45	136	212	128	217	91	784	76	66	97	177	139	83	60	39	112	59	41
ACCSL	0	0	0	0	0	0	0	0	0	1	0	0	0	0	0	0	0	0	0	0	0	0	0	0	0	1	0	0	0	1	0	0	3	0	1	0	0	0	0	0	0	0	0	0	0	0	0	0	0
ACD	217	260	136	209	262	61	337	94	203	95	111	274	245	276	164	157	340	217	34	159	168	151	225	184	183	23	54	185	162	162	349	261	258	261	246	137	197	458	154	220	205	328	156	232	391	151	240	196	139
ACE	10	345	709	19	250	109	290	216	187	201	726	195	121	31	1252	625	455	113	284	95	31	49	226	260	189	107	298	373	208	513	163	226	312	532	137	224	198	1167	188	136	261	502	109	238	285	231	231	155	124
ACE2	0	0	0	0	0	0	0	0	0	0	1	0	1	0	0	0	0	0	0	0	0	1	0	0	0	0	0	1	0	0	1	1	0	0	0	0	0	0	0	0	1	0	0	1	0	0	0	0	0
ACER1	0	0	0	0	0	0	0	0	0	0	1	0	0	0	0	0	0	0	0	0	0	0	3	2	1	0	0	1	0	0	1	0	0	1	0	0	1	6	0	0	0	0	0	0	4	1	0	0	0
ACER2	16	8	15	11	13	4	9	10	13	5	11	26	13	23	4	5	16	20	5	8	8	18	22	9	20	8	5	5	8	10	15	8	20	12	13	8	12	69	1	17	3	10	8	13	17	5	28	15	9
ACER3	623	280	184	494	501	224	342	422	400	556	446	415	437	480	581	676	457	345	500	222	448	375	584	336	653	279	426	382	308	312	380	423	260	423	246	99	278	1080	177	318	101	361	215	489	556	664	538	325	309
ACHE	1	1	3	10	1	0	7	3	3	3	0	1	1	4	1	0	8	4	0	0	1	1	6	4	0	1	0	0	13	1	3	1	1	0	0	1	1	7	3	1	4	3	0	6	10	1	1	3	4
ACIN1	2930	3401	1872	1054	3636	551	4352	1595	2569	1428	1730	2432	3423	2251	3534	2390	4837	2270	1543	3028	2153	2079	1863	2766	2127	929	1523	3889	2237	3139	3200	1352	2632	3321	2002	1472	1208	10086	1112	1056	1136	3255	1323	1941	2399	1185	2720	2363	1491
ACKR1	0	0	0	0	0	0	0	0	0	0	12	1	0	0	0	67	0	0	4	0	0	0	0	0	0	0	2	0	0	0	0	0	0	1	0	0	0	9	0	0	0	0	0	1	0	0	0	0	0
ACKR2	0	5	1	0	3	1	0	3	0	1	0	0	0	1	1	1	6	0	0	0	1	1	0	1	1	1	4	1	16	0	0	0	0	0	0	3	0	10	0	0	0	0	0	0	0	0	0	0	0
ACKR3	1	543	125	1	139	248	157	349	73	663	262	52	276	21	203	600	49	343	259	165	18	26	83	183	78	63	156	171	233	182	87	216	220	97	285	54	18	498	31	134	204	155	93	57	47	20	112	20	1
ACKR4	8	832	196	1	375	91	287	405	181	897	1087	95	262	40	1218	1648	329	356	771	521	28	56	22	148	130	533	669	533	318	126	388	129	117	361	74	96	57	1106	49	173	61	217	190	97	136	95	273	75	11
ACLY	7928	4252	6082	4407	5861	3207	8664	2435	8591	2604	2157	4503	5969	6362	4577	3226	6778	4326	1288	3659	5965	5477	9185	5782	6053	3096	2188	5553	5447	4329	6206	5001	9149	7214	5923	4835	7612	8881	4422	5509	3947	9683	5296	6680	9685	5819	8315	7908	3913
ACMSD	0	0	0	0	0	0	0	1	0	0	1	0	0	0	1	1	0	1	2	1	1	0	0	0	0	0	1	1	0	0	0	2	0	0	1	0	1	2	0	0	0	0	0	0	0	0	0	0	0
ACO1	1980	1880	988	1261	1395	625	1231	1873	1301	1470	1898	1478	1895	1993	2810	2865	3281	863	1479	765	2108	2657	3065	1621	1236	1662	1739	1671	1774	1512	3358	786	1024	1697	892	981	991	7555	1226	810	631	1724	742	1093	1292	823	820	1005	655
ACO2	325	690	943	960	769	228	879	430	821	739	397	751	904	746	637	494	1429	525	81	576	845	698	1180	1038	794	150	219	791	588	713	1198	443	877	1125	682	809	667	2085	513	558	476	779	539	806	1217	616	703	749	479
ACOT1	30	20	20	72	20	16	32	49	20	53	26	47	21	32	22	64	38	26	9	10	102	85	35	73	26	3	20	70	48	43	95	67	40	55	20	23	40	152	17	42	35	41	32	70	37	24	60	41	10
ACOT11	12	100	113	30	82	36	90	37	113	36	22	120	103	29	49	29	85	72	9	77	28	22	61	113	86	15	26	100	83	54	73	58	87	79	117	82	85	144	92	62	57	104	59	94	85	55	104	90	65
ACOT12	4	0	0	1	0	0	1	0	0	1	0	0	2	1	0	0	0	0	0	0	0	2	2	0	0	2	0	0	5	0	0	0	0	0	0	0	0	0	0	0	0	0	0	0	0	0	0	1	0
ACOT13	326	388	212	131	462	175	272	161	164	291	252	176	385	207	392	174	315	200	249	242	261	236	385	132	168	266	191	311	263	410	432	208	224	395	222	155	82	1131	219	139	83	323	92	259	330	121	518	184	119
ACOT2	193	118	117	183	135	54	178	154	69	129	99	126	67	151	126	164	227	89	42	115	176	188	213	227	195	42	45	211	282	159	287	231	258	192	202	217	167	421	184	193	181	248	134	184	205	138	188	143	91
ACOT4	19	19	8	7	7	19	8	25	6	8	6	14	5	37	24	20	30	8	4	5	1	1	8	17	5	11	8	12	19	21	23	13	17	21	5	10	8	58	12	8	11	33	19	17	12	5	13	4	9
ACOT6	2	2	0	0	0	0	3	0	0	0	3	0	0	0	0	0	0	0	0	0	0	0	0	1	0	0	0	0	1	0	1	0	0	0	0	0	1	3	1	0	0	1	0	0	1	1	1	0	0
ACOT7	669	395	461	1640	867	193	912	307	979	302	182	871	578	823	386	390	1121	547	62	375	1035	772	1310	809	933	166	150	476	419	534	1024	639	734	1083	842	453	717	1102	484	445	532	859	431	722	931	630	753	600	554
ACOT8	209	150	135	158	184	56	186	136	72	186	127	136	210	228	164	144	302	125	22	90	159	158	373	164	180	32	55	192	147	240	310	118	264	261	132	203	161	904	154	103	110	190	93	196	243	111	172	147	88
ACOT9	1403	422	631	1023	974	398	861	638	1146	622	382	1474	1045	1106	883	413	911	805	324	453	856	699	1218	1516	1338	588	461	869	585	698	1920	842	1052	679	1020	468	892	1216	780	566	752	1075	476	882	1279	1100	1761	1142	542
ACOX1	1136	463	568	645	783	826	564	960	764	1217	941	495	639	512	1433	1057	908	402	1039	464	680	578	1065	842	580	1046	1172	852	740	697	839	495	522	873	561	599	507	5337	558	452	449	737	639	877	750	542	715	622	439
ACOX2	261	210	101	136	263	91	243	293	134	270	224	126	178	117	214	268	94	140	112	149	156	154	531	189	130	121	164	174	251	238	292	70	136	246	147	202	86	1120	196	92	97	241	77	198	223	84	112	74	68
ACOX3	426	289	152	407	242	70	359	291	226	273	280	204	255	236	341	212	552	260	115	111	357	329	425	272	229	80	125	357	510	341	549	362	482	339	282	474	330	1058	215	190	251	569	311	216	365	153	224	390	198
ACOXL	0	1	1	1	0	0	0	3	0	0	0	0	0	1	0	0	1	0	0	1	0	2	1	0	0	0	1	0	1	5	0	0	1	1	0	0	0	3	0	0	0	0	0	1	0	0	0	0	1
ACP1	1581	594	869	946	1147	333	823	812	601	900	609	653	1227	896	1415	985	1248	903	841	812	910	905	1703	549	770	597	878	1185	750	850	1613	1369	1656	902	1139	368	966	3289	1104	946	560	1116	426	617	1522	1095	2468	1378	593
ACP2	1066	564	290	621	608	233	600	617	517	426	357	557	469	549	439	587	962	451	84	366	587	483	1290	591	463	253	174	610	609	724	988	533	740	1344	606	635	629	1829	504	470	605	883	516	625	751	442	529	507	357
ACP5	101	20	18	136	95	26	28	34	56	92	51	29	27	30	89	21	85	46	41	69	8	5	46	76	69	20	56	49	59	69	13	14	106	96	27	39	45	593	47	27	40	67	35	88	145	80	35	38	19
ACP6	53	36	57	65	82	19	29	63	48	34	28	23	57	27	42	48	142	30	23	52	66	53	126	38	37	25	13	68	48	113	64	58	56	91	33	56	34	178	60	53	23	101	37	57	90	36	44	67	35
ACPP	0	0	0	1	1	0	3	0	0	0	0	0	8	0	3	0	3	1	0	1	3	1	0	0	1	0	0	0	2	1	0	0	0	0	0	1	0	1	0	1	0	0	0	3	0	0	0	0	0
ACPT	0	0	0	0	0	0	0	0	0	0	0	0	0	0	0	0	2	0	0	0	0	0	0	0	0	0	0	0	0	1	0	0	0	1	0	0	1	0	1	0	0	1	0	0	0	0	2	0	1
ACR	0	0	1	1	0	0	0	0	0	0	0	0	0	0	3	0	1	0	0	0	1	1	0	0	1	0	0	0	0	0	0	0	1	0	1	1	0	3	0	0	0	3	0	0	1	0	0	0	0
ACRBP	4	1	0	3	1	0	0	2	3	0	3	2	0	3	2	4	2	3	0	2	4	2	3	0	5	0	1	1	5	3	2	1	0	2	1	0	1	10	0	0	1	0	0	3	1	0	1	2	0
ACRC	76	29	13	14	38	43	28	40	18	42	26	17	28	29	65	61	32	32	63	31	18	27	19	27	15	33	35	21	52	26	48	24	48	39	23	30	17	131	21	29	16	62	18	21	39	34	36	14	21
ACRV1	0	0	0	0	3	1	2	1	2	2	0	5	3	5	5	2	8	2	3	1	1	3	0	0	3	0	2	3	2	3	6	3	4	0	1	0	1	0	1	4	4	3	0	5	5	2	13	5	1
ACSBG1	11	10	4	8	6	7	1	12	5	3	10	4	1	9	12	8	11	8	4	3	8	6	9	3	2	9	7	4	10	6	20	1	3	14	10	1	8	44	3	6	2	7	3	18	6	6	6	5	3
ACSBG2	0	4	3	0	1	0	3	1	1	0	1	7	0	2	2	5	6	1	4	0	1	0	1	0	1	0	1	2	1	5	2	5	5	0	1	1	3	5	1	1	2	1	1	3	2	1	9	12	0
ACSF2	175	180	91	123	230	58	118	123	85	160	171	96	148	97	125	168	300	113	74	83	238	154	266	112	67	107	86	168	151	288	197	71	98	172	63	125	68	598	169	61	51	173	87	151	131	47	152	180	73
ACSF3	260	165	238	205	222	46	349	112	283	140	164	260	291	239	204	154	451	170	40	121	203	191	293	344	182	28	83	278	228	295	240	202	220	306	320	191	193	817	197	221	222	302	138	285	273	137	268	213	113
ACSL1	539	292	436	665	636	229	403	358	621	556	545	507	584	395	814	505	810	500	706	336	445	429	960	461	690	368	553	469	337	342	907	576	584	644	492	308	555	4819	378	389	240	710	366	561	894	644	1834	443	362
ACSL3	1314	1651	867	539	1079	449	744	1237	808	1041	934	903	820	995	1490	1484	3013	677	1278	526	801	745	1659	481	1115	1115	1134	1183	843	1680	1541	909	645	1367	874	406	1124	4506	792	945	259	1113	503	1307	1862	1421	1211	860	675
ACSL4	1988	891	1364	2353	1683	1241	1858	1921	1772	1516	1328	1525	2720	2455	2889	2240	2615	1423	1651	1002	2055	1707	3097	1482	2369	2664	1624	1716	1747	1290	2177	1256	1179	1283	1151	499	1426	4962	765	1202	399	1577	808	1763	1828	2933	1802	1624	1302
ACSL5	83	7	16	9	54	20	22	38	34	267	62	18	18	47	52	51	45	21	24	19	14	30	14	41	42	23	52	42	36	38	15	15	17	74	28	15	25	230	21	24	15	32	27	60	40	54	16	18	19
ACSL6	0	1	1	1	0	0	0	0	1	0	0	0	0	1	0	0	0	0	1	0	0	0	0	0	0	0	0	1	0	0	0	1	0	0	0	1	0	4	0	0	0	0	0	1	1	1	0	0	0
ACSM1	0	0	0	0	0	0	0	0	0	0	0	0	0	0	0	0	0	0	0	0	0	0	0	0	0	0	0	0	0	0	0	0	0	0	0	0	0	0	1	1	0	0	0	0	0	0	0	0	1
ACSM2A	0	0	0	0	0	0	0	0	0	0	0	0	0	0	0	0	0	0	0	0	0	0	0	0	0	0	0	0	0	0	0	0	0	0	0	0	0	0	0	0	0	0	0	0	0	0	0	0	0
ACSM2B	0	0	0	0	0	0	0	0	0	0	0	0	0	0	0	0	0	0	0	0	0	0	0	0	0	0	0	0	0	0	0	0	0	0	0	0	0	0	0	0	0	0	0	0	0	0	0	0	0
ACSM3	9	0	5	0	7	0	5	1	1	1	7	1	7	9	9	1	7	1	2	8	3	5	1	1	0	0	2	1	2	7	2	4	1	1	1	0	0	1	0	4	1	2	2	2	5	1	3	1	1
ACSM4	0	0	0	0	0	0	0	0	0	2	0	0	0	7	0	0	0	0	2	0	1	0	0	0	0	0	0	0	0	0	1	0	0	0	0	0	0	0	0	1	0	0	0	0	0	0	0	0	0
ACSM5	2	1	1	0	0	0	0	0	0	0	0	0	0	0	0	0	1	0	0	4	0	0	0	0	0	0	2	3	1	0	0	0	0	0	1	0	0	0	0	1	0	0	0	0	0	0	0	0	0
ACSM6	0	0	0	0	0	0	0	0	0	0	0	0	0	0	0	0	0	0	0	0	0	1	0	0	0	0	0	0	0	0	0	0	0	0	0	0	0	0	0	0	0	0	0	0	0	0	0	0	1
ACSS1	41	159	38	41	30	15	62	68	34	81	222	44	89	69	252	236	231	33	159	29	31	93	34	56	77	16	154	163	40	113	132	19	24	90	35	39	21	485	43	25	11	54	24	48	115	64	18	42	35
ACSS2	89	525	386	404	447	79	290	533	321	341	480	260	388	291	396	562	492	196	476	149	336	359	601	328	446	239	287	401	261	352	864	153	422	501	194	197	340	1454	231	167	214	297	225	556	386	197	345	235	175
ACSS3	53	137	43	27	82	59	129	134	38	121	156	68	122	49	197	106	115	95	111	121	80	5	71	74	118	97	76	81	61	107	181	103	37	145	19	23	16	550	19	103	17	23	11	62	106	59	30	47	15
ACTA1	1	9	10	8	8	0	9	1	5	5	0	7	6	8	1	1	5	1	4	5	6	1	5	4	24	0	4	9	1	0	30	9	6	0	10	1	10	4	0	4	5	8	0	6	8	1	0	9	1
ACTA2	14425	5884	1826	10006	2853	1229	1488	3810	2645	7539	1042	1675	2098	20751	1685	2921	3606	3114	682	1463	13059	8131	11062	1179	3262	3327	1179	2123	18160	5194	3718	4308	4159	3931	1997	7975	5198	3448	3119	3350	2412	7205	2627	9351	3774	6487	4424	4697	4921
ACTA2-AS1	138	68	23	76	30	12	21	44	31	88	14	20	21	227	14	32	41	26	11	17	127	52	125	10	32	22	14	26	188	67	37	40	44	46	22	87	53	41	36	36	22	69	41	109	43	64	39	53	68
ACTB	18588	151355	120391	108380	90663	19452	111175	69416	120685	67652	39791	129968	68205	107022	50048	71777	177113	69636	15260	48996	97530	84387	189753	112697	101420	26207	26018	124495	99833	103394	180227	94593	82929	136616	74771	112738	95789	166390	46943	92164	66963	150585	84149	125593	118267	79553	90762	85226	70645
ACTBL2	1	5	2	2	0	0	0	1	4	0	0	1	0	0	1	0	0	0	0	0	6	3	8	4	0	0	0	0	5	1	0	4	9	3	1	4	1	0	0	3	3	3	4	1	3	1	1	0	0
ACTC1	1158	960	3207	1	2034	1432	1580	5601	2198	4536	724	3968	1334	669	145	2124	716	2912	630	412	1	1	7967	1670	2104	1467	701	8167	4113	741	7370	4208	2832	11752	5082	7460	6642	12404	3008	4091	4671	8950	9169	4118	7049	9315	6255	5720	3705
ACTG1	83940	59107	87240	72359	74127	13391	100589	34513	92283	35705	30212	83274	56400	84169	46227	35742	122073	65619	11908	45292	68979	70536	118523	71481	70392	18753	19652	83099	64643	69060	105280	78081	70407	116100	68155	67436	95196	248058	46942	71937	52788	120400	68565	87418	108368	67392	68659	85143	48012
ACTG1P17	2	1	1	4	4	1	3	1	4	0	0	3	0	1	3	0	3	4	0	3	0	1	1	1	1	1	1	3	3	3	0	3	1	0	3	1	1	11	1	1	3	3	1	1	1	3	0	1	0
ACTG1P20	14	22	40	21	31	4	32	21	20	22	31	20	25	18	29	21	31	21	23	17	10	26	19	17	95	22	19	48	19	34	102	19	24	27	19	15	40	55	17	29	11	40	18	25	32	11	22	46	12
ACTG1P4	2	4	6	1	2	3	4	3	5	1	4	2	5	6	3	3	9	0	1	5	1	4	4	3	1	1	1	4	5	4	2	4	3	3	3	4	6	13	1	2	0	4	2	2	6	5	1	4	0
ACTG2	2	58	205	33	1	6	8	1	8	1	16	7	22	21	1	1	427	1	13	1	614	3	440	0	1	22	6	15	423	17	25	25	0	9	7	1	24	1	0	0	38	40	11	1	1	17	18	11	0
ACTL10	64	25	10	7	14	18	44	13	31	12	17	36	15	30	14	16	36	8	6	4	18	19	19	45	15	4	10	39	59	27	21	48	27	47	34	43	36	63	29	27	52	44	25	28	48	24	33	33	13
ACTL6A	1224	454	712	597	1097	234	1025	399	847	286	257	988	1107	981	781	541	1398	823	305	838	606	585	982	465	952	275	302	551	425	569	1273	757	756	697	1101	293	685	2021	483	592	378	1073	323	582	1261	681	1408	963	559
ACTL6B	0	0	0	0	0	0	0	0	0	0	0	0	0	0	0	0	0	0	0	0	1	0	0	0	0	0	0	0	0	0	0	0	0	0	0	0	0	1	0	0	0	0	0	0	0	0	0	0	0
ACTL7A	1	0	0	0	0	0	0	0	0	0	0	1	3	1	0	0	0	0	0	1	1	1	1	0	0	0	0	0	0	0	0	0	0	0	0	0	0	1	0	1	0	0	0	0	0	0	0	0	2
ACTL7B	0	0	0	1	0	0	0	0	0	0	0	0	0	0	0	0	0	0	0	0	1	0	0	3	0	0	0	0	0	0	0	0	0	1	0	0	0	1	0	0	1	0	0	0	1	0	0	0	1
ACTL8	0	0	0	0	0	0	3	1	3	0	2	0	5	1	0	0	2	1	0	0	0	1	0	1	0	0	0	0	3	0	0	1	2	0	1	1	3	0	0	1	3	1	1	0	1	1	1	2	2
ACTL9	0	0	0	0	0	0	0	1	0	0	0	1	0	0	0	0	1	1	0	1	0	0	0	0	0	0	0	0	0	0	0	2	0	0	0	1	1	0	0	0	1	0	1	0	1	0	1	0	0
ACTN1	9515	18276	9876	12516	11701	2406	11042	8865	11000	7420	4976	13032	9603	20039	5260	8879	26685	9357	2540	6841	14285	13656	22459	10018	10945	4778	3462	11896	15023	10886	19549	12308	12801	17233	9041	13839	16377	23460	5888	9632	8586	18600	11423	16553	13645	13903	11499	13842	9110
ACTN1-AS1	1	2	0	1	0	0	0	0	0	0	1	1	1	0	0	0	1	0	0	0	1	1	0	0	0	0	0	1	0	1	0	1	1	1	0	0	1	4	0	4	1	0	0	1	0	0	0	1	1
ACTN2	1	0	0	2	1	0	0	0	0	1	0	0	0	0	1	0	1	0	0	1	1	1	1	0	0	0	0	0	1	0	0	0	0	1	0	0	1	0	0	1	1	0	0	0	3	0	0	7	3
ACTN3	0	5	4	2	9	1	3	4	5	3	3	4	6	8	0	3	3	1	0	5	1	2	5	9	1	0	1	6	3	6	3	8	3	4	7	1	1	3	8	3	4	0	4	5	4	0	10	6	5
ACTN4	15696	18912	9574	10985	14027	2335	13775	7074	13827	8374	5429	17156	11496	17795	8379	7661	22267	11841	2023	10106	15608	15170	26563	14519	17540	3094	2860	17568	12597	15792	27826	9145	12405	26229	11413	12913	15242	28944	8267	11404	7609	17283	10970	17140	18870	13803	11724	13996	10373
ACTR10	2079	651	946	1052	1146	897	1042	1178	1248	1848	987	876	1273	1106	1283	1182	694	746	1339	714	942	947	2853	849	1592	1545	1154	906	809	717	1717	1291	939	1487	1268	542	1374	4507	1378	807	517	1402	744	970	1676	1358	2074	1644	701
ACTR1A	3185	2088	2978	4321	4136	1055	3771	2593	5009	2673	1392	3753	4042	3020	1987	2701	3270	3064	659	2467	3628	3036	4626	5155	3846	1359	1029	3109	2029	1803	4828	2885	4385	3470	4168	3035	3632	7361	2792	3047	2645	4857	2581	3953	6056	2750	5809	3881	2135
ACTR1B	1273	680	999	1021	1450	282	1580	862	937	736	904	1014	1389	1391	1430	916	1980	980	179	845	947	953	1039	1322	1158	143	356	1177	754	1219	1758	800	1385	1431	941	894	698	3512	890	964	700	1191	633	1185	1864	712	1166	988	615
ACTR2	11415	3173	4763	8416	6625	4743	5623	5802	7324	6771	3384	5846	8776	12751	7185	6542	10214	5898	4746	3345	7122	6620	11960	3837	6952	6806	5039	6495	8419	5315	8523	5948	3451	6002	5256	2575	3330	18751	2816	5086	1662	7123	2981	8080	6495	10384	6671	6117	4890
ACTR3	9308	3582	5450	7556	8071	3508	6808	6876	6962	7429	3338	5914	7418	12352	7081	5846	9657	6190	4836	4118	5518	5378	11788	4604	8481	7669	4078	5581	5372	4287	8321	9150	4276	4530	4286	2945	5967	17450	3248	3754	1834	7287	3202	8703	5244	10430	8012	8510	4791
ACTR3B	133	69	132	66	61	41	63	93	60	105	38	56	38	29	57	69	134	37	38	36	71	57	80	59	35	50	43	115	50	49	128	130	218	107	74	111	125	283	44	104	87	86	232	62	135	91	150	78	82
ACTR3BP2	0	0	0	0	0	0	0	0	0	0	0	0	0	0	0	0	0	0	0	0	0	0	0	0	0	0	0	0	0	0	0	0	0	0	0	0	0	0	0	0	0	0	0	0	0	0	0	0	0
ACTR3BP5	1	0	0	0	0	0	0	0	0	0	0	0	0	0	0	0	0	0	0	0	0	0	0	0	0	0	0	0	0	0	0	0	0	0	0	0	0	0	0	0	0	0	0	0	0	0	0	0	0
ACTR3C	0	0	0	0	4	0	3	4	0	3	6	2	1	0	1	4	7	2	7	0	0	1	0	2	1	0	1	4	0	0	0	2	0	9	2	0	1	0	1	4	0	0	6	0	0	0	3	2	0
ACTR5	172	48	75	91	90	24	117	43	110	55	35	136	99	121	90	66	166	100	41	78	97	75	84	55	102	21	46	79	62	122	155	87	101	100	132	24	99	372	47	65	68	151	57	77	122	62	141	117	49
ACTR6	517	114	172	222	235	227	221	305	200	274	202	169	290	232	358	249	328	199	234	134	195	197	442	139	255	231	260	207	234	233	266	231	133	281	155	58	162	1245	136	216	41	260	146	242	315	275	392	240	145
ACTR8	836	353	520	529	280	267	560	385	492	645	1066	488	651	602	1113	519	892	569	896	459	452	390	888	528	575	437	1006	744	364	520	727	277	689	727	418	371	346	1598	492	376	256	743	392	604	663	508	707	408	369
ACTRT1	0	0	0	0	0	0	0	0	0	0	0	0	0	0	0	0	0	0	0	0	0	0	0	0	0	0	0	0	1	1	0	0	0	0	0	0	0	0	0	0	0	0	0	0	0	0	0	0	0
ACTRT2	0	0	0	0	0	0	0	0	0	0	0	0	0	0	0	0	0	0	0	0	0	0	0	0	0	0	0	0	0	0	0	0	1	0	0	0	0	0	0	0	0	0	0	0	0	0	0	0	2
ACTRT3	78	54	43	132	94	94	55	84	120	110	58	76	130	63	61	155	55	45	56	42	91	84	196	141	102	41	40	133	106	46	72	71	95	86	88	50	63	329	76	57	51	85	70	88	111	100	148	77	38
ACVR1	889	954	604	604	1169	779	804	972	472	1130	1135	541	1012	969	1426	1997	669	658	1363	492	673	633	996	639	805	878	1048	755	922	950	744	753	739	886	629	519	330	2783	510	657	400	844	516	865	1164	731	1033	626	478
ACVR1B	369	681	380	74	425	206	498	455	398	455	433	501	438	182	485	810	567	282	414	263	276	321	584	374	384	419	401	516	680	336	384	195	349	479	324	136	280	1605	218	284	109	334	225	406	316	240	242	404	209
ACVR1C	11	11	3	102	19	9	9	7	11	14	21	1	29	29	43	35	1	13	17	13	25	8	61	14	10	30	24	10	10	16	9	8	7	41	9	0	1	54	8	8	4	10	7	10	21	10	5	6	13
ACVR2A	111	353	130	45	148	120	155	356	122	355	338	106	114	142	369	628	173	85	546	91	67	77	306	76	85	183	478	181	247	251	133	184	136	173	127	388	109	1319	122	131	88	196	115	196	138	140	156	91	45
ACVR2B	40	38	58	38	53	27	46	27	25	65	68	33	69	59	97	37	129	78	47	37	28	35	54	18	41	29	40	42	56	76	40	30	44	67	25	24	25	168	31	47	13	26	36	48	56	44	46	29	32
ACVR2B-AS1	5	5	7	1	7	4	3	1	5	7	5	4	6	7	6	4	10	4	6	1	0	4	3	3	7	4	3	8	6	6	12	6	5	12	6	3	0	16	3	3	3	3	0	1	15	5	6	4	3
ACVRL1	258	1018	1689	8	1013	434	563	1145	720	758	1511	940	742	221	1142	2065	513	750	694	588	368	271	379	1092	605	373	874	1231	1018	1144	1011	423	355	1154	247	265	295	3042	368	515	287	882	392	677	379	308	522	395	143
ACY1	4	18	13	12	12	0	20	6	16	1	7	17	15	1	6	1	24	7	0	5	13	11	20	20	12	0	1	19	24	16	23	13	11	24	6	17	7	41	11	12	16	26	8	16	17	6	6	13	6
ACY3	0	0	0	0	0	0	0	0	0	0	0	0	0	0	0	0	0	0	0	0	0	0	0	0	0	0	0	0	0	0	0	0	0	0	0	0	0	0	0	0	0	0	0	0	0	0	0	0	1
ACYP1	61	44	76	46	83	30	97	31	33	32	41	59	84	50	44	51	57	78	32	49	65	27	88	54	78	30	25	28	24	29	92	71	113	67	51	23	70	190	47	53	36	89	17	44	140	50	180	99	31
ACYP2	151	24	40	124	78	125	59	160	49	161	73	36	65	106	92	104	57	55	79	54	95	64	173	64	71	113	70	64	69	59	115	70	113	117	35	77	32	404	53	44	45	108	43	94	100	104	67	38	43
ADA	832	134	60	92	230	414	530	225	298	176	137	290	363	653	355	178	158	205	89	113	161	114	182	302	154	141	131	388	251	107	244	288	194	236	196	98	350	1066	182	257	280	326	205	163	161	116	180	226	187
ADAD1	0	0	0	0	0	0	0	0	0	0	0	0	0	0	0	0	1	0	0	0	0	0	0	0	0	0	1	0	0	0	0	0	0	0	0	5	0	0	0	0	0	0	0	0	0	0	0	0	0
ADAD2	0	0	1	0	0	0	0	0	0	0	0	0	0	0	0	0	0	0	0	0	0	0	0	0	0	0	0	0	0	0	0	0	0	0	0	0	0	0	0	0	0	0	0	0	0	0	0	0	0
ADAL	345	122	63	176	234	98	156	230	165	115	45	174	183	263	131	196	268	131	127	137	136	110	208	60	104	147	129	226	131	170	137	84	119	251	136	107	153	1104	145	140	62	341	77	104	221	151	127	210	103
ADAM10	7910	1128	1801	3312	4408	2948	4139	3051	2722	5194	5230	3515	4175	3921	7112	4876	2832	3678	3459	2643	2767	3871	5489	2896	2707	2523	5104	4300	6237	2276	5797	3646	2015	3763	1867	921	1805	12679	1948	2477	1122	3642	2080	3611	2872	2415	2568	2320	1879
ADAM11	9	10	1	6	7	0	7	1	3	4	5	7	3	6	4	8	19	1	2	5	5	4	6	9	4	8	2	5	8	9	8	12	7	14	1	3	0	17	0	1	3	6	1	4	5	6	3	7	6
ADAM12	9399	8215	4055	1688	9347	4758	5855	3787	4461	4192	2825	3695	4323	6617	6749	7622	1792	3733	1832	3007	4641	5409	2354	2733	4979	2391	3879	12137	8107	2899	7572	7795	6090	4389	6207	3098	4124	5487	4166	8267	3266	7041	3730	4272	10579	8560	12109	3884	1996
ADAM15	1589	1294	661	1394	1626	514	1958	895	1596	744	837	1457	1602	1086	1610	1343	1366	1300	204	789	1387	1192	2196	1764	1350	337	295	988	888	1092	1406	964	1250	2319	1581	840	1350	6497	1301	862	993	1772	759	1270	2081	1148	953	853	617
ADAM17	1216	510	433	167	685	342	432	766	569	1128	749	428	401	394	1112	1110	779	332	756	455	445	452	510	402	503	329	766	598	697	570	617	319	349	769	545	357	381	3267	362	368	143	505	515	459	564	445	685	535	290
ADAM18	0	0	0	0	0	0	0	0	1	0	0	0	0	0	0	0	0	0	0	0	0	0	0	0	1	0	0	0	0	0	0	0	0	0	0	0	0	0	0	0	0	0	0	0	0	0	0	0	0
ADAM19	4131	614	1266	2235	2039	591	832	659	1525	517	399	1271	736	2127	848	534	2832	571	182	591	4008	2327	1176	1043	957	696	489	1213	1660	1252	1590	1398	2560	2138	1438	1509	3113	3498	755	1353	790	2131	1559	2380	1990	2099	4777	2470	1411
ADAM1A	53	40	28	31	37	26	38	40	34	56	43	47	21	34	53	39	89	22	36	33	29	37	32	39	41	33	48	74	37	73	50	41	27	35	14	31	35	106	21	41	17	45	31	53	49	13	49	33	23
ADAM2	0	0	0	0	0	0	0	0	0	0	0	0	0	0	0	0	0	0	0	0	1	0	0	0	0	0	0	0	0	0	0	0	0	0	0	0	0	0	0	0	0	0	0	0	0	0	0	0	0
ADAM20	3	1	3	1	3	0	1	6	0	3	1	1	1	3	3	3	3	3	3	1	1	1	5	1	3	1	1	3	1	1	3	0	0	6	1	0	1	3	3	3	0	0	1	3	1	1	1	0	0
ADAM20P1	3	3	4	1	1	3	3	3	7	4	1	3	1	4	4	4	0	4	1	3	1	0	6	4	1	4	1	4	3	8	3	0	4	3	1	0	0	10	1	1	0	4	3	3	3	3	6	3	4
ADAM21	7	6	3	1	5	5	5	3	0	6	2	4	3	8	8	9	6	4	0	4	8	1	4	2	4	1	1	8	4	1	1	4	2	19	2	8	3	17	0	4	0	3	4	4	10	0	7	4	1
ADAM21P1	0	0	0	0	0	0	0	1	1	1	0	0	1	1	0	1	0	0	0	0	0	3	0	1	0	0	0	0	0	1	0	1	1	1	0	1	0	4	0	0	0	0	0	1	0	0	1	0	0
ADAM22	9	7	3	6	7	4	10	8	10	17	16	8	19	9	36	1	11	10	3	15	1	1	5	11	10	4	6	7	8	7	8	6	7	9	7	0	1	19	1	5	5	10	9	5	5	4	10	9	5
ADAM23	423	31	79	300	65	67	297	47	135	221	122	253	165	62	151	13	129	155	77	150	425	364	339	181	267	160	133	191	98	154	367	140	319	116	170	182	189	758	80	117	24	238	181	216	138	109	222	205	74
ADAM28	24	13	49	0	94	7	9	8	6	11	31	10	13	0	5	23	5	30	43	8	1	0	23	19	8	60	13	8	19	58	7	5	76	13	10	24	36	205	28	20	5	29	36	106	19	62	94	33	3
ADAM29	0	0	0	0	1	0	0	0	1	0	0	0	0	0	0	0	1	0	0	0	0	1	0	0	0	0	0	0	0	0	0	0	0	0	0	0	0	0	0	0	0	0	0	0	0	0	0	0	0
ADAM30	0	0	0	0	0	0	0	0	0	0	0	0	0	0	0	0	0	0	0	0	0	0	1	0	0	0	0	0	0	0	0	0	0	0	0	0	0	0	0	0	0	0	0	1	0	0	0	0	0
ADAM32	17	30	11	4	16	18	27	36	13	36	27	16	23	4	23	44	23	8	17	16	1	4	17	25	19	15	24	9	15	7	15	19	8	9	13	8	8	122	34	15	8	14	4	34	13	19	16	7	10
ADAM33	205	2507	4051	259	974	387	1623	1733	384	1449	2872	1008	1150	1047	2425	4244	2173	1022	1494	1273	244	184	1485	1658	878	192	1570	978	1243	2586	3175	818	1153	1540	886	1220	860	6378	934	878	754	1114	1085	822	1682	1054	1103	902	291
ADAM3A	0	0	0	0	0	0	0	0	0	0	0	0	0	0	0	0	0	0	0	0	0	0	0	0	0	0	0	0	0	0	0	0	0	0	0	0	0	0	0	0	0	0	0	0	0	0	0	0	1
ADAM5	0	0	0	0	0	0	0	0	0	1	0	0	0	0	0	0	0	0	0	0	0	0	0	0	0	0	0	1	0	0	0	0	0	0	0	0	0	0	0	0	0	0	0	0	0	0	0	0	0
ADAM6	0	0	0	0	0	0	1	0	0	0	1	0	0	0	0	0	0	0	0	1	1	0	0	0	0	0	0	1	0	0	0	0	0	0	0	0	0	0	0	0	0	0	1	0	0	0	0	0	0
ADAM7	0	0	0	0	0	0	0	0	0	0	0	0	0	1	0	0	0	0	0	1	0	0	0	0	0	0	1	0	0	0	0	0	0	0	0	0	0	0	0	0	0	0	0	0	1	0	0	0	0
ADAM8	31	9	4	9	16	1	20	6	16	8	14	15	9	16	12	7	33	13	1	9	4	9	7	31	12	7	5	17	18	12	7	15	14	13	11	11	5	56	13	14	11	25	11	36	18	13	10	6	10
ADAM9	13721	5929	3020	6506	6119	5617	4098	7029	3392	10579	7314	4015	6086	8785	13128	7494	7150	5005	6754	3245	9826	8945	18760	4010	5639	9679	6989	5755	7981	5999	8277	4334	3316	10656	3533	3926	4797	24678	4632	3875	1830	5712	3562	6422	6629	8153	6075	4427	3324
ADAMDEC1	25	1	0	0	0	0	2	0	1	2	0	3	13	0	1	10	0	0	2	0	0	0	0	1	0	0	0	3	0	0	0	0	0	0	0	0	0	0	0	0	0	0	0	1	0	0	0	0	0
ADAMTS1	10543	7559	2216	10375	3008	7698	3207	14217	3989	9920	2385	3275	8542	22488	3472	19324	12991	2959	2189	2422	13034	15984	16194	10811	2631	6908	5058	10179	10154	4841	8803	2146	4934	1993	5931	3834	3437	37814	4906	5073	5514	2825	2472	3211	7027	4865	2061	2980	1468
ADAMTS10	579	124	54	82	137	117	187	214	100	118	173	92	172	250	216	239	144	215	61	122	96	197	188	104	39	40	113	336	504	225	106	139	213	254	227	132	139	870	111	161	175	224	101	131	125	67	190	168	46
ADAMTS12	1107	172	121	1306	500	228	387	356	193	209	337	175	407	1312	319	702	365	243	143	171	1796	1800	819	256	142	262	278	409	780	368	500	253	385	342	186	306	201	1111	307	183	103	318	301	242	250	100	455	199	249
ADAMTS13	153	40	35	9	55	14	81	59	54	54	36	27	49	49	51	84	67	27	10	35	32	60	50	45	31	18	19	59	129	56	47	29	40	97	70	55	27	329	56	45	45	87	28	73	59	8	23	58	14
ADAMTS14	12	458	285	144	720	155	557	270	165	462	388	207	374	118	523	653	330	356	141	329	331	122	148	240	124	85	327	1075	332	267	193	259	662	278	399	356	150	119	191	341	254	561	372	214	317	81	489	245	85
ADAMTS15	580	24	38	643	13	19	35	27	22	0	15	15	15	1158	40	32	208	9	1	1	2778	3048	471	11	0	1	33	51	323	41	46	1	23	18	47	47	23	327	13	19	28	22	9	21	20	15	38	45	2
ADAMTS16	6	0	1	0	0	2	1	1	0	1	0	3	1	2	0	0	2	0	2	0	2	2	8	0	1	0	1	3	8	1	4	2	3	0	0	2	2	9	8	1	0	3	0	2	0	2	10	0	0
ADAMTS17	7	3	0	0	2	0	0	0	4	2	1	4	1	1	2	0	2	1	0	0	1	0	0	1	2	0	0	4	1	0	1	1	2	0	0	1	1	1	0	0	5	1	0	1	4	0	4	1	9
ADAMTS18	0	0	0	0	0	0	1	2	0	2	0	1	1	0	0	2	0	0	0	3	0	1	1	2	0	0	0	0	0	1	0	0	1	0	0	0	2	2	0	0	0	0	0	0	0	0	0	1	0
ADAMTS19	0	0	1	1	0	0	0	0	1	0	0	0	0	0	0	0	0	0	0	1	1	0	1	0	0	0	0	0	0	0	0	0	0	0	0	1	1	0	0	0	0	0	1	0	0	0	0	0	2
ADAMTS19-AS1	0	0	0	0	0	0	0	0	0	0	0	0	0	1	0	0	0	0	0	0	1	0	0	0	0	0	0	0	0	0	0	0	0	0	0	0	0	0	0	0	0	0	0	0	0	0	0	0	0
ADAMTS2	21490	918	1604	7538	6188	7340	8605	3613	3153	4962	3541	4902	6801	9031	4690	6089	4880	4426	1959	2957	6435	4844	6143	3152	3726	2605	3818	11777	10393	3565	4954	4477	8513	7505	5372	4921	5797	21137	5005	7674	7101	9149	6323	7863	6336	6264	6108	3810	2714
ADAMTS20	0	0	0	0	0	0	0	0	0	0	0	0	1	0	0	0	0	0	0	0	0	0	0	1	0	0	0	0	0	0	0	0	0	0	0	0	0	0	0	0	0	0	0	0	0	0	0	0	0
ADAMTS3	27	2	5	87	16	11	30	22	8	13	13	12	18	11	25	30	44	13	12	20	47	50	25	12	19	4	18	22	17	18	19	5	25	1	9	5	4	71	4	15	7	10	6	12	12	7	18	25	5
ADAMTS4	474	98	173	290	232	98	213	101	213	168	74	182	151	234	104	149	343	150	36	143	277	107	185	171	232	47	68	286	235	163	308	205	308	238	308	284	363	594	140	156	207	378	428	339	438	229	472	359	222
ADAMTS5	4	5651	2702	519	1633	996	1183	2999	673	3726	1877	739	2089	610	1975	4748	865	1423	2027	967	625	429	729	1501	939	1465	1838	2648	1593	1384	1610	994	1021	2727	989	1087	534	4145	792	1566	413	1054	775	1804	2005	2065	1159	632	805
ADAMTS6	315	535	850	502	905	517	970	392	690	239	234	487	1000	1210	623	356	434	579	354	460	844	873	972	590	847	319	152	783	940	716	454	759	774	668	802	182	699	1570	335	604	341	1179	393	405	649	980	1180	645	237
ADAMTS7	1224	392	148	965	163	196	334	293	374	363	254	355	355	1390	182	328	536	255	74	103	782	713	1657	343	80	60	111	281	1374	356	782	229	405	218	339	338	210	1078	195	323	409	449	248	269	362	148	114	234	105
ADAMTS7P1	1	0	0	4	0	0	0	0	0	0	0	0	0	0	0	0	0	0	0	0	1	0	0	0	0	0	0	0	0	0	0	0	0	0	0	0	0	0	0	0	0	0	0	0	1	0	0	0	0
ADAMTS8	6	3	20	1	0	0	12	19	12	0	32	0	1	12	162	110	1	1	11	10	13	7	0	1	1	0	15	0	1	0	1	0	12	0	0	0	11	12	0	0	1	1	1	0	1	0	0	1	4
ADAMTS9	99	67	26	5	72	31	23	35	18	375	20	48	29	40	44	22	36	18	25	38	1	0	32	27	51	23	30	28	43	79	28	20	162	62	45	45	22	140	26	38	25	22	78	62	45	32	108	56	13
ADAMTS9-AS1	1	1	0	0	3	0	0	0	0	3	0	0	0	0	0	0	0	0	0	0	0	0	0	0	0	0	1	0	0	0	0	1	1	0	1	0	0	0	0	0	0	1	0	0	0	1	0	0	0
ADAMTS9-AS2	10	10	4	4	11	8	10	7	0	16	10	3	8	10	17	5	5	6	8	13	0	0	5	4	0	7	4	7	13	14	3	5	16	19	3	4	3	44	5	9	2	8	5	7	8	5	7	5	8
ADAMTSL1	287	15029	7477	657	3178	1455	4706	7748	5415	6597	5129	5027	2236	1582	5292	6594	1170	2569	3578	1269	3236	2430	3987	6134	1847	4938	4060	6001	3521	4230	9635	3985	3932	4365	4820	6979	8591	24879	6314	4045	3385	8580	4119	7106	3501	2221	4616	6162	2309
ADAMTSL2	59	1	0	1	0	0	0	0	0	0	0	0	3	51	0	0	1	0	0	3	27	49	7	1	1	0	0	0	17	1	0	1	1	1	4	0	3	0	0	0	7	1	1	0	1	0	0	3	3
ADAMTSL3	1	12	3	4	0	1	5	0	0	0	1	0	0	5	1	0	0	0	0	0	7	7	16	0	1	0	0	4	32	5	1	1	1	0	5	1	1	14	1	0	4	7	11	4	0	0	8	6	1
ADAMTSL4	504	1579	262	147	498	97	355	1149	1629	684	739	1169	436	17	413	1597	356	425	290	184	13	22	1835	1180	1774	511	284	1449	528	279	505	465	63	1172	234	355	440	4928	993	697	345	662	757	509	444	239	217	60	220
ADAMTSL4-AS1	1	1	0	1	1	1	3	4	0	1	0	3	0	3	1	4	1	4	0	0	2	2	1	0	0	0	1	8	3	3	1	1	0	5	3	4	4	5	1	0	0	4	1	1	5	0	1	0	2
ADAMTSL5	336	265	121	227	185	91	174	351	213	264	102	233	104	178	162	358	269	142	55	118	148	181	322	361	165	94	66	280	278	226	564	429	394	603	150	296	189	919	181	132	272	430	292	289	280	250	176	73	135
ADAP1	129	18	6	102	57	0	46	36	79	35	17	135	11	116	22	41	48	17	7	75	107	169	35	72	25	10	15	86	87	38	75	58	129	83	101	56	39	198	19	82	88	29	72	69	49	54	164	93	31
ADAP2	15	1	1	2	1	1	0	6	3	5	3	1	3	7	3	4	11	1	3	4	6	6	7	1	3	0	5	5	5	1	0	3	3	5	1	5	0	23	0	0	4	7	0	5	1	4	3	3	1
ADAR	4072	3468	2495	2617	2988	1126	3198	2959	2767	2645	4282	2818	2977	3626	6471	3944	7782	2032	3360	2119	3106	3185	3578	2179	2786	2567	3863	4033	2624	4655	6055	1438	2105	4383	2535	2348	2004	14572	1765	2097	922	3845	1555	2826	4220	1985	2786	2837	2011
ADARB1	938	1843	746	310	1115	633	433	1209	702	1803	2394	907	455	301	1254	972	1143	491	1866	342	188	370	646	605	501	480	1300	1261	1903	680	2909	1173	1391	1971	933	1053	1686	8556	689	942	743	1497	1104	1133	812	882	2508	955	920
ADARB2	0	0	0	1	0	0	1	0	0	0	0	0	0	0	0	0	0	0	0	0	1	1	0	0	0	0	0	1	0	0	0	0	0	1	4	1	0	0	0	1	0	0	1	1	0	0	0	1	2
ADARB2-AS1	0	0	0	0	0	0	0	0	0	0	0	0	0	0	0	0	0	0	0	0	0	0	0	0	0	0	0	0	0	0	0	0	0	0	0	0	0	0	0	0	0	0	0	0	0	0	0	0	0
ADAT1	386	229	277	267	562	82	377	322	416	394	97	349	429	332	170	383	687	233	103	245	319	319	341	355	411	127	131	290	188	254	382	243	530	273	371	160	283	898	201	197	125	529	179	283	509	348	554	383	223
ADAT2	122	57	86	57	132	30	103	88	112	103	97	111	135	71	146	120	110	79	70	69	94	77	137	94	119	70	114	100	60	160	138	78	68	93	61	37	41	422	62	52	34	138	25	72	85	55	107	91	58
ADAT3	55	21	8	28	22	0	31	0	39	10	16	40	20	15	10	17	49	23	0	12	18	19	27	67	21	0	0	19	39	31	30	33	24	27	26	18	30	58	21	32	27	37	20	17	34	26	20	28	14
ADCK1	75	64	47	70	96	45	82	43	82	56	28	47	70	46	47	84	175	44	20	68	66	78	126	67	60	14	30	94	54	105	117	74	62	126	99	56	31	280	34	61	46	66	43	77	110	51	69	40	33
ADCK2	181	128	104	323	160	63	135	87	261	136	163	206	105	198	239	126	231	126	62	94	183	194	270	258	179	52	60	133	162	184	392	146	144	278	201	89	178	1390	108	65	151	299	130	189	375	202	170	101	101
ADCK3	302	115	100	49	246	59	243	124	120	100	217	147	258	103	286	190	216	218	121	158	92	103	101	150	188	29	94	159	118	176	112	117	129	182	106	55	56	740	137	177	75	191	64	155	291	82	177	124	67
ADCK4	274	164	181	151	215	45	272	113	149	96	182	161	144	259	218	222	517	142	55	107	162	170	256	150	129	28	70	215	226	363	301	127	216	343	148	174	148	1042	165	146	168	187	127	152	282	137	117	188	86
ADCK5	282	66	30	119	133	16	145	44	128	71	70	127	102	124	80	64	159	104	18	70	74	73	111	119	105	13	31	113	117	92	130	158	172	139	125	100	108	526	108	127	138	164	87	162	154	117	133	129	62
ADCY1	7	5	6	25	15	9	26	1	27	22	11	19	41	8	45	17	15	13	7	37	6	6	0	43	26	4	14	13	10	12	11	10	8	10	8	4	5	27	5	7	1	9	8	17	12	5	13	11	18
ADCY10	0	7	0	0	7	1	2	14	0	24	1	4	0	2	7	6	1	0	0	0	5	5	11	9	0	2	0	1	1	2	1	3	3	4	0	0	6	5	0	2	2	3	2	8	5	2	2	2	0
ADCY10P1	26	6	19	14	13	9	15	4	9	4	4	16	3	21	31	6	18	13	8	14	20	12	20	9	7	5	22	12	8	11	56	17	15	20	7	7	4	52	7	16	1	24	6	49	20	3	9	16	5
ADCY2	0	1	5	0	0	0	10	3	0	4	1	1	1	0	9	5	0	3	0	6	0	2	0	4	1	0	6	1	3	0	0	0	0	1	1	5	0	6	4	0	0	0	0	0	4	0	1	0	7
ADCY3	1037	305	477	657	876	129	1068	640	629	811	931	773	666	413	855	1028	1081	588	246	499	495	541	588	765	942	128	436	857	582	674	1062	344	649	1110	512	244	510	2312	479	624	351	1209	594	709	860	445	414	468	480
ADCY4	64	115	28	75	25	120	32	16	26	39	76	33	46	73	81	98	75	22	41	29	165	36	76	51	17	47	61	50	101	27	273	16	51	23	19	27	27	422	27	12	67	40	19	11	48	33	15	37	4
ADCY5	21	5	10	7	9	11	10	3	13	21	17	4	10	6	10	11	6	10	3	7	9	6	11	15	3	6	13	10	8	9	3	16	26	26	5	16	3	43	3	5	6	16	11	22	9	10	14	11	14
ADCY6	3923	573	377	890	819	370	717	1511	560	1216	804	573	502	1649	827	1507	1248	525	374	300	1737	1555	1338	849	501	508	425	1042	1756	669	1383	583	1295	1799	569	1285	777	5543	575	542	535	1457	1196	947	1191	611	925	660	500
ADCY7	2024	1634	2463	627	2080	694	3236	1727	2555	1424	1843	2101	1349	682	3318	1918	788	2107	1695	1325	887	856	1464	1568	2031	724	1259	5195	2257	1815	2022	1522	1073	2273	2085	1459	2425	7812	1277	2610	1634	3781	1536	2963	2852	1621	1504	1355	1133
ADCY8	0	0	0	0	3	0	12	0	1	1	1	1	5	0	19	0	0	0	0	21	0	0	2	7	15	0	0	2	3	0	0	4	11	1	1	0	1	2	6	2	6	2	1	0	0	2	4	4	0
ADCY9	1130	1765	892	867	1834	787	1772	2286	1546	3123	2812	1932	1320	1059	1557	2198	1549	971	1030	1088	792	732	1662	2469	1147	304	1204	1852	1222	1182	1869	991	1118	2038	923	1459	1024	5779	896	1479	731	2069	1478	1431	1550	793	951	695	737
ADCYAP1	1	1	0	1	0	0	0	0	0	0	0	0	0	0	1	0	4	0	0	0	0	2	0	0	0	0	0	0	0	0	0	0	0	1	0	0	4	30	0	0	1	0	0	0	9	11	0	0	1
ADCYAP1R1	0	0	0	0	1	0	4	1	1	4	1	6	4	0	1	0	1	1	0	7	0	0	0	8	2	0	1	0	1	0	0	5	3	1	1	0	0	0	1	1	0	2	0	3	1	1	2	1	1
ADD1	4077	5459	3002	4751	6174	929	5747	3684	5909	3422	3701	5551	4854	3489	7482	4102	8428	3400	1250	4282	4783	4248	6323	5695	5963	2995	3434	5527	2970	5581	9240	2486	3522	6340	4731	4079	3724	18554	4008	2909	2259	4668	2477	5660	6990	2722	3448	5001	2710
ADD2	44	15	1	3	976	134	203	96	428	74	72	199	31	1	71	8	0	56	28	14	0	1	39	233	84	24	314	1024	221	349	139	262	1144	270	625	553	1151	2650	278	321	951	1343	280	885	209	145	666	589	210
ADD3	4639	1798	837	2084	1901	3078	2240	3602	2182	3394	2717	1969	2258	3725	6188	3100	1810	2096	2828	1399	2631	2771	3464	1450	1737	2572	3242	2490	3674	2227	2457	1146	1264	1499	1415	1124	1095	10970	2017	1413	715	2822	1610	1319	1325	1007	1925	1293	929
ADD3-AS1	23	3	2	3	5	5	4	8	4	10	0	5	0	16	4	5	4	9	0	6	12	6	17	5	1	6	1	7	7	6	5	3	3	3	5	4	3	22	9	3	4	12	3	7	1	0	4	1	4
ADGB	0	0	0	1	0	0	0	0	1	0	0	0	0	0	0	0	0	0	0	0	0	0	0	1	0	0	0	0	0	0	0	0	0	0	1	0	0	3	0	0	0	0	0	0	0	0	0	0	0
ADGRA1	0	0	0	0	0	1	0	0	0	0	0	0	0	0	0	0	0	0	0	0	0	0	0	0	0	0	0	0	0	0	0	0	0	0	0	1	1	0	1	0	0	0	0	1	0	0	0	0	1
ADGRA1-AS1	0	0	0	0	0	0	1	0	0	0	0	0	1	1	0	0	0	1	0	1	0	0	0	1	0	0	0	0	0	0	0	0	0	0	0	0	0	0	1	0	0	1	0	1	0	0	0	0	0
ADGRA2	11326	4948	2270	578	4321	695	3845	2532	1681	3045	5975	2727	2651	3287	7121	5490	8115	2837	3042	2090	1167	1359	2124	1909	2041	974	4080	6520	4639	10000	5089	2939	2627	4549	3465	3469	1899	19588	2914	3213	2095	4243	2441	3337	4397	2156	1784	2544	1538
ADGRA3	355	498	245	166	506	71	423	206	194	215	229	246	465	147	445	275	853	306	151	411	320	338	389	329	388	134	211	237	240	290	446	321	629	406	424	158	314	1144	182	314	110	271	232	364	517	328	929	503	207
ADGRB1	17	5	6	1	28	7	26	0	11	5	0	5	22	0	7	0	8	15	0	89	1	2	1	41	10	0	4	1	11	5	1	33	7	1	10	0	8	16	1	24	10	20	1	21	14	7	11	6	12
ADGRB2	149	149	65	70	90	15	174	108	86	65	92	71	143	37	79	225	335	105	27	31	177	125	251	100	101	16	45	118	92	139	108	73	141	154	101	128	66	393	67	71	58	130	39	136	90	42	67	109	53
ADGRB3	0	0	0	0	1	0	0	1	0	0	0	0	0	0	0	0	0	0	0	1	0	1	3	0	0	0	1	2	1	1	1	0	0	0	0	1	0	2	1	1	0	0	2	0	1	0	0	0	1
ADGRD1	89	429	23	17	66	109	79	779	93	312	608	99	52	18	401	1906	90	5	625	18	1	1	105	274	73	56	549	507	464	134	170	82	40	62	87	51	120	2253	16	140	227	232	252	35	9	10	83	27	1
ADGRE1	1	1	0	0	1	0	0	0	1	0	1	0	12	0	1	2	1	5	14	0	0	1	1	0	1	0	0	4	0	0	0	0	1	0	0	2	0	1	0	0	0	0	0	1	0	0	2	0	3
ADGRE2	5	5	0	5	5	1	0	1	1	0	0	3	0	1	0	0	11	0	0	13	1	0	0	0	1	0	3	0	4	0	0	4	1	1	1	0	0	1	1	0	1	0	1	6	6	4	6	0	4
ADGRE3	0	0	0	0	0	0	0	0	0	0	0	0	0	0	0	0	0	0	0	0	0	0	0	0	0	0	0	0	0	0	0	0	0	0	0	0	0	0	0	0	0	0	0	0	0	0	0	0	0
ADGRE4P	0	0	0	0	0	0	0	0	0	0	0	0	0	0	0	0	0	1	0	0	0	0	0	0	0	0	0	0	0	0	0	0	0	0	0	0	0	0	0	0	0	1	1	0	0	0	0	0	0
ADGRE5	2483	793	359	3192	1807	283	1415	545	1744	697	897	2097	1293	1880	1065	1092	1678	1535	375	1075	1052	586	1220	1589	2382	420	324	881	819	1570	3085	1161	1126	3229	1573	1053	1188	4526	731	693	545	1825	1029	1791	2981	1330	1555	1207	1508
ADGRF1	0	0	1	0	0	0	0	0	0	0	0	0	0	1	0	0	1	0	0	0	0	0	3	0	0	0	0	0	0	1	1	0	0	0	0	0	0	0	1	0	0	0	0	1	0	0	0	0	5
ADGRF2	0	0	0	0	0	0	0	0	0	0	0	0	1	0	0	0	0	0	0	0	0	0	0	0	0	0	0	0	0	0	0	0	0	0	0	0	1	0	0	0	0	0	0	3	0	0	1	2	1
ADGRF3	1	9	11	6	4	2	7	7	4	0	9	9	7	14	7	7	25	1	1	7	7	6	6	3	3	5	1	16	5	8	9	4	9	11	9	9	6	30	8	10	6	20	5	7	15	8	9	1	4
ADGRF4	1	0	0	0	0	0	1	0	0	0	0	0	0	1	0	0	0	0	0	0	1	11	1	0	0	1	0	0	5	0	0	0	1	0	0	0	0	0	0	0	0	0	0	1	0	0	1	0	1
ADGRF5	513	118	2	3	0	50	8	13	11	1	0	0	0	422	0	8	20	0	0	0	1	139	119	0	12	16	12	13	669	1	18	0	1	0	7	63	1	0	16	0	85	126	54	13	1	0	10	1	1
ADGRG1	22	95	29	19	47	9	96	16	125	20	25	21	72	19	47	44	97	98	20	20	25	20	53	114	115	7	7	36	42	64	23	10	20	28	70	16	28	26	21	44	13	19	13	65	78	49	26	24	54
ADGRG2	9	11	6	25	7	5	15	9	8	11	1	18	0	10	11	6	10	10	9	5	14	9	23	9	5	16	1	6	22	1	22	12	8	11	13	12	23	52	18	8	12	28	13	12	14	15	16	13	7
ADGRG3	0	0	0	0	1	0	0	0	0	0	0	0	0	1	0	0	0	0	0	0	0	0	0	0	0	1	0	0	0	1	0	0	0	0	0	0	0	0	0	0	0	0	0	0	1	0	1	0	0
ADGRG4	1	1	0	0	0	0	0	1	0	3	3	0	0	0	3	4	1	1	0	1	1	1	1	1	3	0	1	1	0	0	0	0	0	0	0	0	1	2	0	0	0	3	0	0	0	3	0	0	0
ADGRG5	1	0	0	0	0	0	0	0	0	0	1	0	0	0	0	0	0	1	0	1	0	0	0	0	0	0	0	0	0	0	0	0	0	0	1	0	0	0	0	0	0	0	0	0	0	0	0	0	1
ADGRG6	101	209	548	39	144	25	58	47	66	60	84	100	91	61	37	53	830	73	33	73	381	815	509	75	132	133	54	55	376	357	494	42	30	393	102	38	202	1714	59	186	65	60	94	175	508	468	158	113	136
ADGRG7	0	0	0	0	0	0	0	1	0	0	0	0	0	1	0	0	0	0	0	0	0	0	0	0	0	0	0	0	0	0	0	0	0	0	0	0	0	1	0	699	0	0	0	1	0	0	0	1	0
ADGRL1	293	147	57	155	143	28	377	62	52	54	132	74	162	176	94	200	258	77	55	72	137	186	140	167	50	22	35	238	364	76	149	147	263	260	140	162	159	679	107	118	139	225	98	88	67	83	120	240	90
ADGRL2	2430	1023	389	468	1303	2181	711	575	611	1161	598	412	823	2454	457	512	591	169	187	490	3170	2040	2818	514	745	576	453	749	2142	798	297	151	235	1243	413	237	354	1322	493	1041	673	439	564	408	459	547	429	494	304
ADGRL3	68	1	0	1	0	0	0	0	0	1	1	0	1	6	0	0	0	1	0	0	1	1	1	0	0	3	0	0	13	0	0	0	0	0	0	0	0	2	0	0	0	0	0	0	0	0	0	0	1
ADGRL3-AS1	0	0	0	0	0	0	0	0	0	0	0	0	0	0	0	0	0	0	0	0	0	0	0	0	0	0	0	0	0	0	0	0	0	0	0	0	0	0	0	0	0	0	0	0	0	0	0	0	0
ADGRL4	902	34	110	76	974	569	777	870	850	168	143	310	653	1163	296	421	205	433	176	134	199	2	749	303	445	352	200	239	232	329	282	359	264	275	378	175	441	1607	392	444	289	332	290	416	714	464	488	307	546
ADGRV1	0	0	2	0	1	1	1	1	0	0	1	0	1	0	3	0	1	1	0	0	0	0	0	0	0	3	0	1	4	1	0	0	0	3	0	0	0	3	0	0	0	0	0	1	3	0	1	0	0
ADH1A	0	4	0	0	0	0	0	1	0	1	3	0	0	0	1	1	0	0	1	0	0	3	1	0	1	0	0	0	4	0	0	0	1	0	0	0	0	7	1	0	0	0	1	0	1	0	0	1	0
ADH1B	1	122	5	1	0	0	10	0	0	0	74	0	20	17	97	35	8	1	51	7	1	289	221	0	0	7	34	8	109	17	1	0	0	0	0	0	0	536	0	0	1	0	0	1	0	0	0	0	0
ADH1C	0	3	2	1	1	0	0	0	1	1	1	0	1	4	0	3	0	0	0	1	2	9	4	0	0	0	4	0	8	5	0	0	1	0	0	0	0	8	0	1	0	1	0	0	0	0	0	0	2
ADH4	0	3	0	0	0	0	1	3	0	1	0	0	1	0	0	5	0	1	4	0	0	1	1	0	0	0	3	1	0	3	1	0	0	0	0	0	0	3	0	0	0	0	1	0	1	0	0	0	0
ADH5	3472	1700	2502	1424	1914	867	2256	3016	2085	4143	3296	1955	2670	2264	3349	6715	3086	1812	3484	1203	1966	2161	3369	2071	1634	2094	3237	3055	2792	2730	5085	1493	2467	2645	1950	1497	1586	16762	1677	1674	1034	2598	1110	2087	2881	1676	3153	2318	1480
ADH6	7	1	0	1	1	1	4	3	5	3	0	1	3	3	0	7	3	3	1	3	3	5	4	0	4	1	4	4	7	0	5	0	4	0	1	1	0	18	0	4	4	4	3	3	4	3	3	4	1
ADH7	0	0	0	0	0	0	0	0	1	0	0	0	0	0	0	0	0	0	0	0	0	0	0	0	0	0	0	0	0	0	0	0	0	1	0	0	0	2	0	0	0	0	0	0	0	0	0	0	0
ADHFE1	29	38	42	4	27	23	18	90	26	98	68	31	17	18	60	49	36	20	36	26	28	23	45	17	26	44	46	29	34	48	64	15	15	36	17	44	11	157	21	15	10	39	13	29	27	12	23	31	3
ADI1	1922	1541	1199	1274	1291	950	1097	2802	922	2537	1137	1079	1406	1594	1872	4043	2453	945	885	750	1756	1624	1928	1253	1890	1456	1427	1893	1562	1722	2397	1452	2063	2412	1282	1045	689	5932	1266	1546	728	1626	550	1112	1904	1332	1917	918	998
ADIG	0	1	0	0	0	0	0	0	0	0	0	0	0	0	0	0	0	0	0	0	0	0	0	0	0	0	0	0	0	0	0	0	0	0	0	0	0	0	0	0	0	0	0	0	0	0	0	0	0
ADIPOQ	0	0	1	0	1	0	0	0	0	0	0	0	0	0	0	0	0	0	0	0	0	0	0	0	0	0	0	0	0	0	0	0	0	0	0	0	0	0	0	0	0	0	0	0	0	0	0	0	0
ADIPOQ-AS1	0	0	0	0	0	0	0	0	0	0	0	0	0	0	0	0	0	0	0	0	0	0	0	0	0	0	0	0	0	0	0	0	0	0	0	0	0	0	0	0	0	0	0	0	0	0	0	0	0
ADIPOR1	830	1547	1473	1848	1980	940	1143	1794	1342	2109	557	995	1490	1918	672	1447	990	992	525	1233	1689	1505	3650	1660	1465	1326	485	1105	1544	459	2245	1189	1827	2728	1502	1446	1752	4947	1018	1166	987	1875	1839	1515	2596	1918	2787	1086	967
ADIPOR2	1061	993	1394	850	1070	454	1020	1071	944	1143	1007	1098	1378	819	1766	1228	2020	665	1294	721	1025	1004	1255	1325	990	739	1131	1195	636	797	1925	527	1308	1337	1058	431	1237	4179	779	1133	420	909	827	956	2050	1179	2734	1388	760
ADIRF	1423	350	687	1187	1104	418	853	915	1051	726	905	979	345	742	1404	440	1534	603	236	685	1010	911	2327	1184	1681	167	244	679	985	810	1978	515	585	1857	1229	517	949	3893	1098	836	681	1182	346	1104	2146	1470	618	523	299
ADK	1110	353	560	874	727	586	951	548	1250	558	368	1070	1181	913	1101	593	1083	836	289	385	672	495	685	1302	1980	455	366	655	430	434	1099	1312	716	676	788	240	825	1522	911	622	405	747	415	641	1027	1204	1304	896	522
ADM	590	9364	7806	2215	2574	1335	3090	4649	2731	9258	11844	3387	7278	3082	9835	13917	6104	3539	7019	2865	832	852	5721	3687	2993	3054	6486	11099	3668	6324	9811	1394	2462	7710	1482	2907	2821	28334	2785	2924	1618	3238	2360	3287	7930	5218	1552	1709	1319
ADM2	989	171	119	44	216	173	180	138	89	144	111	84	125	335	175	193	114	273	101	93	21	136	455	52	37	60	98	131	426	264	234	468	238	301	271	156	153	1319	167	245	243	449	100	204	329	129	102	114	46
ADM5	7	5	0	5	2	0	6	1	2	1	3	6	4	6	0	1	16	2	1	6	3	4	2	2	3	0	1	2	3	1	4	6	4	4	6	0	1	4	1	3	3	4	1	2	0	5	2	1	3
ADNP	1518	1251	1655	600	1961	767	1296	986	1154	1228	1102	1268	1685	1317	2186	1347	3216	1464	1110	1440	1145	1161	1197	693	1305	1043	1283	1181	1039	2053	1669	1030	807	1575	1460	709	817	3030	705	973	375	1564	489	1215	1530	1085	1791	1617	786
ADNP-AS1	21	7	8	13	18	8	22	21	16	27	5	11	12	8	24	19	14	10	14	13	14	6	14	21	13	17	12	12	13	14	21	21	11	9	7	6	8	61	6	12	6	11	5	18	21	20	15	14	7
ADNP2	562	260	380	297	417	266	674	316	428	128	291	328	507	519	381	457	927	559	255	238	379	331	422	178	480	199	377	515	348	394	505	441	471	433	415	105	428	1094	238	292	289	458	181	214	394	447	323	452	219
ADO	911	334	341	458	504	349	646	622	766	513	315	495	667	717	565	676	798	615	386	309	436	409	822	520	800	718	462	419	469	796	561	825	404	492	388	217	401	1659	252	461	129	515	284	798	787	588	591	529	270
ADORA1	3	99	170	5	45	30	74	58	99	48	75	105	41	1	35	134	150	23	27	35	1	6	41	112	64	14	61	46	66	53	132	159	121	75	70	66	85	155	69	71	45	126	69	122	157	47	128	82	50
ADORA2A	0	0	0	0	0	0	0	0	0	0	0	1	0	0	0	0	1	0	0	0	0	0	1	0	0	0	0	0	0	0	0	1	1	0	1	1	0	1	0	1	0	0	1	1	0	0	0	0	2
ADORA2A-AS1	3	0	3	2	1	0	4	3	0	1	0	4	3	0	3	1	10	3	3	0	3	2	1	0	1	0	3	1	0	1	2	1	0	4	1	3	0	6	3	1	0	4	3	6	2	0	0	5	2
ADORA2B	134	27	40	30	24	25	54	40	37	29	25	33	75	69	48	82	56	59	34	26	76	94	40	29	25	36	45	62	91	31	77	25	54	24	59	24	20	215	41	40	46	72	54	45	39	22	32	27	23
ADORA3	0	0	0	0	2	0	1	0	0	0	0	0	1	0	0	0	0	0	0	0	0	0	0	0	0	0	0	1	0	1	1	0	1	0	1	0	0	0	0	0	0	0	0	0	0	0	0	0	0
ADPGK	1118	566	838	1103	864	321	1021	720	906	1574	718	817	1208	324	1195	1568	1100	1203	644	752	816	722	1372	943	975	593	564	836	539	667	2063	453	1333	1597	1014	839	1156	3850	788	601	642	1256	846	1150	1660	763	1392	1290	694
ADPGK-AS1	5	0	5	0	3	1	1	0	2	2	4	1	2	2	3	1	8	1	4	1	0	1	1	3	0	1	0	5	1	1	5	0	1	2	1	6	1	1	0	2	7	1	2	8	11	1	1	2	4
ADPRH	207	125	50	147	77	160	89	102	110	281	62	42	113	274	33	79	208	79	107	76	123	47	118	105	187	82	39	112	138	143	149	28	45	104	56	83	53	395	52	32	60	150	75	148	199	87	163	49	38
ADPRHL1	58	22	41	29	77	22	33	24	26	51	47	51	28	11	18	28	35	39	24	35	22	23	51	42	130	9	26	70	27	31	106	47	52	60	53	29	28	159	52	67	14	45	40	45	98	28	56	31	27
ADPRHL2	362	365	470	666	394	117	583	328	640	336	233	467	360	602	474	503	803	407	127	204	440	427	521	581	556	155	143	357	384	414	1047	514	679	701	547	394	664	1676	403	401	520	797	329	355	811	437	580	480	297
ADPRM	304	95	74	10	107	61	60	103	66	77	102	45	85	109	145	89	110	90	135	84	77	86	148	96	69	79	99	89	132	108	162	77	68	123	90	90	48	557	83	75	51	90	63	108	146	116	121	69	41
ADRA1A	0	0	0	0	0	1	0	0	0	0	0	0	1	1	0	0	0	0	0	0	1	0	0	0	0	0	0	14	0	0	0	0	0	0	0	0	7	4	0	0	0	2	0	0	0	0	0	0	0
ADRA1B	130	121	27	48	65	7	62	155	55	104	49	121	23	26	23	94	11	31	17	22	51	77	41	66	95	6	7	117	16	15	68	105	78	82	85	67	136	276	85	111	156	132	129	55	20	65	132	89	78
ADRA1D	101	39	98	262	69	13	204	176	129	261	172	104	111	22	167	363	233	154	64	44	17	15	177	212	53	117	55	54	69	76	298	338	269	308	74	332	320	299	217	92	60	515	136	101	189	157	97	208	297
ADRA2A	130	679	176	52	439	175	208	1838	110	2399	1395	157	141	381	1291	1059	98	118	719	233	1	1	111	311	172	367	742	749	285	265	582	490	297	253	445	446	289	4029	241	315	233	636	407	235	174	161	147	217	50
ADRA2B	4	0	0	0	0	0	0	0	0	0	0	0	0	0	0	0	0	0	0	0	1	0	0	1	0	0	0	1	3	0	0	3	4	0	1	0	0	0	4	1	4	3	0	0	0	1	5	3	2
ADRA2C	576	165	37	357	80	83	217	84	162	111	21	225	29	56	12	31	26	66	5	18	29	35	524	184	47	15	14	74	166	22	552	135	138	42	71	132	160	480	84	146	188	305	131	99	58	50	55	22	29
ADRB1	1	0	0	0	0	0	0	0	1	0	0	0	1	0	1	0	0	0	0	0	1	1	1	0	0	0	0	0	0	0	0	0	0	0	1	1	0	3	0	0	0	0	0	0	0	0	0	0	1
ADRB2	1	6	9	125	23	8	36	33	48	41	21	88	38	19	38	30	38	35	7	38	108	66	31	64	42	13	8	24	10	11	34	12	15	35	19	8	24	20	6	25	7	34	17	15	32	16	23	19	61
ADRB3	1	0	1	0	0	0	0	1	0	0	1	0	0	0	0	0	0	0	0	1	0	0	0	0	0	0	0	0	0	0	0	0	0	1	0	0	0	0	0	0	0	0	0	0	0	0	0	0	1
ADRBK1	1079	371	554	968	748	160	794	400	703	469	366	715	532	921	481	505	1292	544	100	336	741	650	883	669	723	96	176	683	731	702	1053	721	843	909	822	621	657	2587	438	738	641	1015	581	866	1158	587	826	719	407
ADRBK2	49	5	10	91	25	10	24	19	12	20	17	15	27	59	60	15	103	13	20	19	33	52	90	14	23	18	23	41	39	56	21	10	33	44	18	18	15	126	0	10	4	25	7	49	53	27	15	20	14
ADRM1	900	947	1065	2453	1525	261	1863	636	1522	641	624	1441	1331	1533	810	891	2046	1195	198	1010	1580	1229	1941	1703	1362	243	345	1589	1351	1198	1797	1550	2242	1903	1556	1204	1716	3418	1067	1366	1467	2046	1205	1443	2109	1342	1616	1378	950
ADSL	1355	458	672	918	934	190	1454	424	1026	355	340	927	1175	925	896	758	1607	914	357	628	750	736	813	895	854	424	501	715	617	923	1367	819	937	1067	1007	408	603	3019	502	698	521	1197	341	708	1584	527	1210	1077	538
ADSS	1815	548	803	559	1106	777	1011	1091	1174	865	519	1183	1212	1128	957	999	1159	731	780	1002	833	842	1291	601	1328	946	632	834	1034	756	1153	1129	690	1096	954	216	742	2399	666	1055	309	1240	412	803	1658	1388	1630	758	596
ADSSL1	74	23	23	15	25	14	42	34	32	47	45	19	49	29	41	45	46	25	45	15	18	42	26	39	20	44	50	45	47	27	44	26	45	78	32	33	27	204	37	31	28	70	46	19	42	20	22	25	16
ADTRP	60	12	16	17	44	36	37	27	76	19	21	43	61	18	81	38	15	33	18	52	43	18	24	68	27	25	25	23	21	21	34	8	62	20	48	14	50	102	35	42	31	82	15	18	27	18	125	25	1
AEBP1	11883	8514	3569	5445	12009	3529	9523	6258	5577	2647	15821	8356	8444	11929	16030	20356	12450	6952	5561	3557	7895	6819	3990	7893	8579	2076	5549	12538	13053	8310	8524	2684	4063	20621	3381	4039	5073	37621	3680	10426	7559	9533	5288	4088	13688	4786	7296	2808	3018
AEBP2	666	143	165	591	364	327	353	516	283	547	394	304	382	621	604	600	531	338	443	211	371	393	479	297	371	503	477	365	488	372	396	310	256	423	209	212	194	3394	196	255	110	354	144	328	310	338	246	267	255
AEN	1107	558	847	584	573	273	1041	568	1030	661	501	981	997	1195	514	572	1263	626	249	372	804	812	799	1029	1186	287	239	437	533	531	1285	427	752	1346	600	675	424	3003	318	355	380	852	298	727	877	264	722	620	410
AES	1679	2829	3953	4382	4360	1037	3744	1760	2519	1741	2362	2857	2850	2272	2839	3326	6556	2806	584	1980	3244	2915	6370	4660	2984	774	1395	2962	2877	4760	6394	3417	3728	5974	2978	3356	2678	13876	2811	3132	2807	4232	3214	3935	6344	3051	2887	2810	1839
AFAP1	3483	3266	1588	2561	1654	1934	1214	2176	1866	2188	1488	1754	1510	7001	1719	1911	3770	1092	702	747	4469	5911	8267	898	1173	1516	1530	2684	5245	2733	3924	1629	1939	3350	1574	1816	1946	10496	1864	1235	1289	2614	1001	1447	2122	1997	1970	2246	1511
AFAP1-AS1	26	27	10	13	10	14	4	10	9	18	16	8	10	52	14	14	25	8	1	8	19	37	46	6	4	18	16	23	45	28	26	9	14	28	15	17	15	50	21	2	6	21	8	8	20	12	10	15	10
AFAP1L1	77	78	81	314	201	21	197	125	111	110	122	134	166	90	198	242	263	151	103	119	247	273	190	98	118	43	38	102	162	112	274	71	112	165	66	51	119	345	72	113	56	153	61	137	186	97	135	88	89
AFAP1L2	7	2	10	8	1	0	0	1	0	0	3	3	0	16	3	1	14	1	0	1	6	6	15	0	4	1	1	0	6	5	6	0	1	10	0	3	1	4	1	1	1	0	0	3	6	3	0	0	8
AFF1	808	613	910	520	870	541	841	823	637	1179	990	863	1383	894	1288	1267	1267	471	929	549	837	710	698	1141	1036	573	752	1133	1094	716	1023	358	617	985	410	443	474	3946	281	603	136	664	717	824	566	734	1284	639	443
AFF2	296	171	366	1	332	73	291	372	247	366	126	339	272	17	326	97	41	219	87	291	15	67	182	355	278	50	102	284	323	216	184	410	181	304	349	158	193	1239	195	188	117	399	155	355	212	160	237	225	179
AFF3	461	352	114	199	203	326	163	511	77	788	274	88	117	400	191	305	290	161	283	112	214	366	658	37	74	99	223	167	378	238	40	210	88	205	122	429	91	719	162	107	70	198	97	198	107	129	63	77	53
AFF4	2556	1842	2663	4034	3080	3311	2649	4519	2437	4568	2926	2131	3443	3951	4616	4125	3206	2093	3316	2147	2892	3107	4300	2509	2801	3988	3672	4046	4451	2363	2697	2459	2197	3081	1914	1672	2222	10009	1850	2353	647	3690	1925	3520	2885	3873	3082	2761	2174
AFG3L1P	260	147	82	30	157	47	180	103	158	75	84	181	83	118	165	122	278	105	81	94	100	117	67	132	135	38	60	119	83	144	174	134	155	172	184	103	103	247	56	162	58	186	84	133	260	101	228	183	66
AFG3L2	1956	292	364	468	629	131	714	531	988	642	370	841	697	941	725	513	1321	472	370	301	568	593	611	521	901	355	596	717	558	442	1226	747	694	651	719	380	785	1982	688	516	554	811	228	492	1017	600	1366	1083	413
AFM	0	0	1	0	0	0	0	0	0	0	0	0	0	0	0	0	0	0	0	0	0	0	0	0	0	0	0	0	0	0	0	0	0	0	0	0	0	0	1	0	0	0	0	0	0	0	0	0	0
AFMID	563	42	58	228	292	127	189	161	146	186	115	110	173	195	209	209	159	239	112	201	221	204	336	138	130	37	52	151	199	189	172	128	315	336	121	116	87	760	157	152	173	259	102	149	313	111	196	95	91
AFP	7	11	15	0	14	1	13	12	21	6	0	8	13	0	1	11	5	19	0	5	11	5	7	10	19	1	1	3	4	11	27	7	18	9	17	8	9	26	3	16	4	10	3	12	27	11	21	8	13
AFTPH	767	289	323	303	381	396	384	561	361	391	420	338	399	921	523	532	537	317	511	266	361	408	683	244	349	541	444	299	434	402	495	298	269	545	265	166	237	2913	251	274	125	460	207	442	557	576	418	344	253
AGA	523	285	143	355	203	142	242	313	179	537	314	238	361	221	443	334	515	281	382	224	281	197	484	102	283	329	248	290	607	225	278	201	306	659	274	350	267	2328	170	175	154	424	207	342	511	502	465	248	184
AGAP1	659	293	388	526	803	207	1130	372	501	418	304	551	875	486	486	524	480	424	152	495	458	458	399	592	763	107	149	936	527	298	564	369	552	629	507	198	608	2791	332	592	298	775	440	557	906	477	672	496	340
AGAP1-IT1	0	0	1	0	0	0	0	1	5	0	0	1	2	0	5	1	0	5	1	3	1	1	4	2	7	3	0	1	0	1	2	2	1	2	0	4	1	0	0	1	0	2	0	2	5	0	0	1	0
AGAP11	86	49	18	34	72	52	39	104	59	39	59	50	16	42	102	25	68	43	49	61	54	74	80	68	87	19	27	12	73	42	73	21	16	153	50	24	41	217	44	58	21	59	20	39	104	56	49	17	17
AGAP2	8	1	1	8	10	4	4	1	5	4	3	7	11	10	5	3	5	13	1	1	4	3	6	4	3	3	0	11	8	8	9	11	8	11	1	4	8	15	10	7	4	8	3	8	5	4	5	11	5
AGAP2-AS1	345	171	262	272	297	82	408	102	255	115	158	306	269	377	213	177	387	275	44	197	198	122	347	353	190	30	80	430	316	302	453	331	373	405	270	257	252	714	237	234	245	363	238	285	470	254	326	261	171
AGAP3	1428	695	635	505	874	185	1324	493	919	549	537	872	702	568	595	574	1344	566	164	406	597	670	1002	1106	885	102	262	854	861	756	1076	952	996	1127	1013	951	783	2468	780	957	745	1262	674	1016	1157	754	855	1056	496
AGAP4	11	1	9	4	0	1	4	6	9	5	9	16	14	3	3	5	8	0	6	0	3	6	0	4	9	3	3	9	6	17	9	0	6	17	4	9	9	51	8	10	0	10	10	0	0	0	11	3	5
AGAP5	27	16	14	4	29	7	27	27	13	22	12	16	28	24	22	15	25	19	11	23	9	11	14	7	12	6	3	22	15	44	17	14	11	25	13	17	6	68	20	15	8	26	4	21	19	15	31	17	11
AGAP6	92	52	26	54	68	9	39	74	63	46	20	70	32	58	43	154	102	55	39	56	58	69	43	56	54	32	22	97	97	91	82	50	50	89	37	35	41	272	38	42	28	85	36	85	85	58	101	39	33
AGAP7P	0	1	0	0	2	0	1	0	5	1	0	9	0	2	5	0	0	0	0	0	0	0	2	0	0	4	0	1	0	0	1	0	0	0	0	0	0	0	1	0	0	0	0	0	12	3	0	1	0
AGAP9	0	1	0	0	0	0	0	0	0	0	0	1	0	0	0	0	0	0	0	0	0	0	0	0	0	0	0	0	0	0	0	0	0	0	0	0	0	0	0	0	0	0	0	0	0	0	0	0	0
AGBL1	0	0	0	0	0	0	0	0	0	0	0	0	0	0	0	0	0	0	0	1	0	0	0	0	0	0	0	0	0	0	0	0	0	0	0	0	0	0	0	0	0	0	0	0	1	0	0	0	1
AGBL1-AS1	0	0	0	0	1	0	0	0	0	0	0	0	0	0	0	0	0	0	0	0	0	0	0	1	0	0	0	0	0	0	0	0	0	0	0	0	0	0	0	0	0	0	0	0	0	0	0	0	0
AGBL2	6	2	6	1	4	1	3	2	7	1	2	1	5	6	8	2	10	1	7	7	5	0	7	1	4	1	4	2	5	6	0	2	3	4	7	2	1	25	2	0	0	0	0	7	2	1	6	2	1
AGBL3	8	4	0	5	3	0	8	2	6	4	5	6	3	4	0	10	1	3	0	9	5	2	7	0	1	2	3	8	6	1	2	2	10	1	5	6	5	12	1	8	1	7	3	2	4	2	2	5	3
AGBL4	0	0	0	0	0	0	0	0	0	0	1	0	0	0	0	0	1	0	0	0	0	0	0	0	0	0	0	0	0	1	0	0	2	0	0	0	0	0	0	0	0	0	0	0	0	0	0	0	0
AGBL4-IT1	0	0	0	0	0	0	0	0	0	0	0	0	0	0	0	0	0	0	0	0	0	0	0	0	0	0	0	0	0	0	0	0	0	0	0	0	0	0	0	0	0	0	0	0	0	0	0	0	0
AGBL5	202	491	504	112	433	53	416	304	101	307	376	234	359	232	460	360	606	339	119	274	263	265	389	202	213	226	219	435	164	463	493	158	287	575	337	300	185	1480	226	250	183	359	109	223	389	118	274	360	171
AGBL5-AS1	0	0	0	0	0	0	0	0	0	0	0	0	0	0	0	0	0	0	0	1	0	0	0	0	0	0	0	0	0	0	0	1	0	0	0	0	0	1	2	0	0	0	1	0	0	0	0	0	0
AGER	51	29	12	22	26	4	38	35	26	8	14	12	33	32	27	17	38	28	13	31	25	21	33	16	13	3	16	29	14	44	53	25	41	37	32	34	9	166	6	25	16	50	6	30	26	16	59	28	12
AGFG1	1013	1083	637	1077	1247	628	1301	1537	1181	1228	1032	1163	1351	1460	1873	2003	1782	1127	1302	633	1084	1072	1597	1027	1326	932	1288	1224	1213	801	1162	1027	537	883	739	444	723	3588	438	1046	293	1109	636	1071	1378	1212	1228	906	716
AGFG2	157	104	51	409	168	31	253	95	157	81	94	214	204	149	158	161	349	139	22	148	285	254	204	240	186	31	83	232	100	103	270	139	186	222	121	95	190	650	109	127	135	153	128	195	253	169	210	154	104
AGGF1	599	802	444	274	685	422	641	726	428	684	537	431	639	650	1061	878	961	475	627	519	520	550	674	312	484	524	602	569	634	630	700	482	318	660	371	174	300	1751	455	433	119	528	250	521	609	643	825	543	323
AGK	527	231	330	300	424	83	326	312	411	235	180	314	366	469	348	355	651	321	217	338	363	351	533	227	449	242	185	409	194	296	777	215	330	294	365	144	262	1036	254	268	187	321	148	335	469	318	653	397	224
AGL	557	471	239	237	406	369	287	954	248	1077	477	249	370	479	613	673	493	249	519	266	441	385	623	224	310	453	516	384	505	374	475	231	263	401	290	363	246	1262	250	268	103	498	326	367	385	367	457	239	249
AGMAT	47	24	9	43	30	28	23	17	33	13	4	32	51	28	24	51	92	22	5	19	48	13	19	39	13	15	6	43	20	35	67	28	30	32	18	24	27	76	16	56	29	51	24	46	49	33	42	21	18
AGMO	5	1	1	25	2	1	0	0	0	1	3	0	3	4	0	0	2	0	0	0	33	44	49	0	1	1	0	0	14	2	0	0	0	7	0	4	0	0	0	0	0	0	0	0	0	3	0	0	0
AGO1	257	1015	842	257	608	268	566	536	346	512	500	510	492	505	927	606	1157	370	366	482	528	489	621	268	451	460	519	815	502	732	918	266	407	739	508	381	317	1740	286	392	150	717	260	521	641	232	509	650	370
AGO2	156	190	258	593	183	86	379	154	264	168	227	411	312	775	223	245	656	297	84	216	290	233	360	317	205	86	95	349	301	238	450	77	295	292	282	193	307	924	141	286	161	420	240	342	433	228	383	208	221
AGO3	223	150	111	181	185	159	193	103	165	114	130	201	280	219	193	164	317	203	148	202	151	149	198	192	118	143	212	168	146	196	256	100	144	111	170	100	148	487	126	170	36	245	96	183	204	154	174	220	122
AGO4	492	357	509	197	598	275	346	506	328	742	534	515	460	426	597	534	532	422	594	321	314	249	536	309	586	416	441	513	347	547	693	300	296	562	344	167	313	1505	201	383	117	495	356	542	578	440	615	371	274
AGPAT1	1950	1448	789	1072	1768	560	2446	1079	1315	920	691	1275	1545	1804	1077	896	1590	1122	245	900	1307	1327	2379	2031	1159	526	468	1368	1199	830	1125	981	1484	1824	1223	1789	842	4805	854	1342	966	1702	1160	1864	2150	746	986	1323	856
AGPAT2	1085	245	192	538	580	98	544	217	512	279	306	565	453	469	322	353	793	460	75	256	311	327	624	689	478	59	104	489	472	510	621	608	532	887	545	379	499	3285	425	402	468	657	484	530	730	407	404	421	286
AGPAT3	652	1705	1069	1422	1403	268	1153	1058	1165	727	1302	1128	743	1213	1432	1536	3573	968	545	635	1256	1240	1834	1260	1557	627	721	1017	1114	2096	2960	803	1050	2837	1415	1112	1233	5765	875	911	594	1372	753	1622	2306	965	889	1033	829
AGPAT4	298	245	271	228	517	76	351	401	315	338	392	289	472	123	443	432	205	304	358	268	214	194	207	177	277	137	288	593	386	308	346	270	375	390	230	231	217	1195	216	392	158	701	399	310	485	216	670	482	164
AGPAT4-IT1	13	10	19	4	29	2	15	10	20	25	12	14	20	5	15	11	7	14	12	13	12	8	5	5	18	2	13	29	9	11	10	8	10	16	9	17	15	27	14	23	5	27	21	21	21	11	29	29	7
AGPAT5	560	149	246	434	381	123	580	226	316	132	127	303	659	594	297	367	628	463	182	261	341	335	146	176	386	166	110	278	355	218	407	473	254	403	295	90	196	502	122	264	111	515	151	300	418	243	532	373	291
AGPAT6	3078	717	1085	2113	2006	561	2249	1241	1973	1508	1075	2370	2285	980	1997	1285	2065	1354	552	1185	1537	1368	1453	2283	2302	617	627	1570	1189	1325	2452	1995	2878	2126	2098	1636	2430	4351	1489	1650	1531	2140	861	2569	3586	1472	3670	2140	1161
AGPAT9	17	45	94	12	44	27	42	23	33	28	17	53	42	0	34	33	25	27	13	18	9	0	66	76	106	33	22	68	44	38	34	55	36	56	82	28	71	68	44	114	66	46	62	121	189	94	46	41	26
AGPS	1286	638	983	854	1050	784	960	1387	1102	1254	540	837	1048	1519	883	1276	657	1079	978	486	880	864	1626	629	1329	1526	906	940	791	1004	895	993	380	1022	793	261	615	3436	642	837	240	1078	589	1019	1083	1309	1043	704	684
AGR2	0	0	0	0	0	0	0	0	0	0	0	0	0	0	0	0	0	0	0	0	0	0	0	0	0	0	0	0	0	0	0	0	0	0	0	0	0	0	0	0	0	0	0	0	0	0	1	0	0
AGR3	0	0	0	0	0	0	0	0	0	1	0	0	0	0	0	0	0	0	0	0	0	0	0	0	0	0	0	0	0	0	0	0	0	0	0	0	0	0	0	0	0	0	0	0	0	0	0	0	0
AGRN	1764	1905	892	1432	1623	260	1339	979	857	1030	864	1325	936	1200	763	563	4115	1221	192	633	2077	2785	2373	2072	1158	214	363	1025	1765	2061	1295	2159	1528	2786	1571	1416	1521	4683	1198	987	1078	1546	1065	2073	1649	1449	1355	1343	747
AGRP	0	1	0	0	0	0	0	0	1	1	0	0	0	0	0	0	0	0	0	0	1	1	0	0	0	0	0	3	1	3	1	0	0	0	3	0	0	2	0	1	0	0	0	1	0	0	0	1	1
AGT	18	24	4	10	7	0	7	23	5	27	100	1	20	17	50	28	9	8	22	9	0	1	22	0	7	1	8	5	40	11	18	11	13	9	5	14	8	18	10	0	6	14	6	27	24	25	5	1	2
AGTPBP1	307	141	209	235	316	142	377	296	345	240	174	291	285	294	293	388	258	217	153	189	287	246	409	230	143	214	213	185	233	140	326	259	126	139	227	92	249	807	253	104	100	281	178	210	104	113	282	278	119
AGTR1	27	152	210	43	52	22	37	33	102	163	85	103	159	88	42	44	44	23	58	45	36	12	109	31	67	44	32	72	85	58	52	72	34	118	26	18	54	189	20	185	57	141	43	97	60	51	44	45	90
AGTR2	0	0	0	0	0	0	0	0	0	0	0	0	0	0	0	0	0	0	0	0	0	0	0	0	0	0	0	0	0	0	0	0	0	0	0	0	0	0	0	0	0	0	0	0	0	0	0	0	0
AGTRAP	356	212	318	342	401	98	330	307	351	199	377	338	539	318	336	473	647	312	90	166	218	223	544	492	337	42	138	385	376	390	404	296	488	537	410	313	319	1948	308	413	272	544	440	406	631	212	529	214	164
AGXT	0	0	0	0	0	0	0	0	0	0	0	0	1	0	0	0	0	0	0	0	0	0	0	0	0	0	0	0	0	0	0	0	0	0	0	0	0	0	0	1	1	0	0	0	0	0	0	0	2
AGXT2	0	0	0	0	0	0	0	0	0	0	0	0	0	0	0	0	0	0	0	0	0	0	0	0	0	0	0	0	0	0	0	0	0	0	0	0	0	0	0	0	0	0	0	0	0	0	0	0	0
AHCTF1	447	638	888	374	920	204	748	494	840	473	234	810	918	831	422	666	930	675	267	703	556	558	629	516	928	287	231	567	509	458	808	545	457	892	723	232	476	1536	327	683	228	836	348	739	1237	733	1281	697	474
AHCTF1P1	15	8	10	7	11	8	4	11	15	8	9	11	13	13	6	11	8	6	8	1	5	6	6	11	4	1	6	11	1	10	10	8	13	11	17	9	4	39	1	10	4	10	1	10	24	15	30	16	5
AHCY	3316	913	1333	1282	2039	558	2063	610	1656	1038	899	1459	1954	1507	1658	863	3739	1446	337	1526	1552	1565	2501	1267	1531	457	472	2049	1321	1989	2008	1004	1308	2604	1689	1168	1151	6779	1274	1371	908	2101	678	1610	2048	912	1246	1737	961
AHCYL1	2724	2583	1374	1369	2654	1284	1992	3318	1572	2779	2520	1516	3212	1981	3142	4045	4149	1837	2845	1494	1771	1659	1902	1168	2053	1952	2327	3037	1688	1915	3465	1614	1293	2474	1682	1165	1050	11273	1342	1812	608	2318	1428	1850	2575	1719	2301	1353	1195
AHCYL2	265	145	210	213	340	248	144	313	178	434	178	137	192	102	316	158	203	112	221	146	279	238	468	290	289	234	194	250	288	205	292	148	234	318	170	171	230	817	285	104	89	141	164	215	308	248	428	222	113
AHDC1	291	469	685	445	606	147	699	213	562	340	296	595	467	313	333	287	1056	527	70	380	428	381	590	819	651	70	130	577	481	634	484	531	546	836	679	493	343	500	454	458	363	777	323	743	636	438	394	481	377
AHI1	378	240	363	444	515	324	401	510	222	403	365	330	385	459	862	623	342	287	453	385	488	342	541	233	333	511	431	435	497	423	418	367	417	340	346	193	416	1220	462	524	161	476	289	440	503	658	1172	445	232
AHNAK	36259	63803	89915	31324	51670	36496	51630	63709	67611	68200	68041	80427	52567	48241	122772	60000	93704	41095	60471	45826	37231	38800	58200	59323	62023	61009	56733	64328	38263	85245	103422	19987	39119	121220	37670	52589	34858	232033	32199	36315	13398	91052	47503	64062	85763	40044	50348	33665	40534
AHNAK2	219	39325	33391	244	6962	3021	5408	5725	8028	5933	8155	7491	5170	687	9004	7756	5978	4084	4109	4306	1510	1911	8861	11961	10551	4489	3813	3578	4179	8044	10220	3429	3036	11433	6525	4805	5217	3042	6843	3237	2772	9834	3408	6994	8229	5045	5662	2988	1933
AHR	1267	1084	506	1915	1366	2015	1273	1771	809	1086	1100	642	1570	3077	2624	1663	1493	1082	1050	1166	2178	1865	3216	1022	567	1291	1772	1339	1869	729	1063	783	1022	813	1062	641	414	2677	602	1001	387	1023	846	904	1178	674	1368	760	402
AHRR	1899	869	1398	1594	2126	624	2163	660	911	1361	2496	1316	2103	2042	3749	1236	4233	1860	575	1398	1026	950	1781	1338	734	355	1043	3185	1562	1746	2110	1138	2065	1794	1240	778	778	4177	987	1576	666	1638	1266	1696	2264	1012	1398	1473	766
AHSA1	2241	1463	791	1137	1396	382	1402	1379	1504	753	639	1151	1699	1774	957	1577	1979	963	529	1120	1595	1401	1856	1366	1393	526	526	1167	1348	762	2458	916	1982	1802	1629	965	1386	4503	762	798	1156	1667	659	938	2026	998	1963	1616	881
AHSA2	958	337	499	248	680	188	360	454	314	466	543	415	451	638	615	491	439	577	403	564	390	394	595	282	202	217	592	608	732	584	943	426	617	891	637	382	396	3598	767	546	381	723	355	582	434	377	791	421	258
AHSG	0	0	0	0	0	0	0	0	0	0	0	0	0	0	0	0	0	0	0	0	0	0	2	0	0	0	0	0	0	0	1	0	1	0	0	0	0	0	0	0	0	0	0	0	0	0	0	0	0
AHSP	0	0	0	0	0	0	0	0	0	0	0	0	0	0	0	0	0	0	0	0	0	0	0	0	1	1	0	0	0	0	0	0	0	0	0	0	0	0	0	0	0	0	0	0	0	0	0	0	0
AICDA	1	2	0	2	0	3	0	3	0	0	0	1	1	0	0	1	1	0	0	0	0	2	6	0	0	0	0	0	0	0	1	0	3	0	3	1	0	5	1	1	1	0	3	0	0	0	0	1	2
AIDA	409	268	391	453	543	111	510	530	694	461	137	639	640	445	311	591	487	533	127	297	398	338	571	477	646	129	207	486	434	376	566	358	365	581	341	192	342	1497	231	454	104	632	351	536	801	497	823	407	260
AIF1	0	0	0	0	0	0	0	0	0	0	0	0	0	0	0	0	0	0	0	0	0	0	0	0	0	1	0	0	0	0	0	0	0	0	0	0	0	1	1	0	0	0	0	1	0	0	0	0	1
AIF1L	3	8	3	5	4	1	1	4	5	0	1	4	3	6	4	3	1	3	7	1	2	1	1	3	3	0	3	3	9	0	11	0	4	3	0	1	1	13	1	0	0	5	1	5	5	0	3	0	0
AIFM1	902	350	177	468	506	187	557	189	565	200	205	589	661	653	335	423	770	310	200	305	460	424	627	408	584	220	252	372	273	335	779	379	555	338	643	162	385	1441	375	326	326	536	151	401	690	311	655	644	287
AIFM2	392	337	164	193	146	35	161	151	180	219	153	209	165	443	202	422	505	193	81	193	235	211	394	168	254	63	111	162	306	300	336	200	261	389	170	76	210	1672	116	171	208	329	191	272	614	183	295	131	108
AIFM3	5	4	4	1	3	0	3	0	4	4	8	0	4	1	6	8	6	6	1	0	2	4	9	4	0	0	1	0	6	6	6	0	1	9	1	5	1	25	4	3	3	8	0	1	3	0	3	4	2
AIG1	728	520	271	208	398	182	222	475	244	626	406	227	262	380	482	558	358	208	389	169	338	297	737	244	309	501	331	453	270	499	544	171	228	901	193	346	175	3366	259	223	93	416	187	513	391	258	245	188	196
AIM1	22	435	996	7	311	42	149	169	139	184	328	127	491	50	836	453	289	471	308	369	318	224	232	158	540	370	150	347	131	706	514	129	73	277	129	129	102	1233	248	192	37	207	40	252	659	191	155	136	148
AIM1L	0	0	0	0	0	0	0	0	0	1	0	0	0	0	0	0	0	0	0	0	0	2	0	0	2	0	0	0	1	0	0	0	0	0	0	0	0	0	0	0	0	0	0	0	1	1	0	0	1
AIM2	0	0	0	0	1	1	1	0	0	0	0	0	1	3	1	0	4	0	2	0	2	0	0	0	0	4	0	3	1	7	0	0	0	0	1	0	0	2	2	2	0	0	0	1	0	1	1	2	1
AIMP1	794	851	1210	386	685	533	621	1329	633	1260	898	703	748	831	1207	2142	908	575	1723	571	518	562	1549	560	608	1077	1272	1084	714	1001	1493	787	618	1100	645	551	681	4059	564	687	321	981	557	719	957	810	909	667	452
AIMP2	473	236	119	188	341	77	387	116	319	121	126	261	265	381	141	172	353	321	75	260	206	220	362	258	220	40	75	294	158	209	322	274	403	240	284	199	271	835	154	303	214	440	181	232	451	223	398	240	154
AIP	979	538	391	441	703	187	700	360	442	357	501	344	624	677	515	530	914	453	75	389	500	490	956	577	414	74	217	694	641	631	755	509	1003	1022	600	570	444	2662	522	502	614	868	405	448	921	413	540	633	288
AIPL1	2	0	0	0	0	0	0	0	0	0	0	0	0	0	0	0	0	1	0	0	1	0	0	0	0	0	1	0	1	1	0	0	0	1	0	0	0	2	0	0	0	1	0	0	0	0	0	0	1
AIRE	1	1	0	0	4	0	1	0	1	1	0	0	1	0	0	0	9	3	0	5	0	1	4	3	3	0	0	0	0	0	1	3	1	3	3	0	0	0	1	0	1	0	3	3	5	3	0	3	2
AIRN	0	0	0	0	0	0	0	0	0	0	1	0	0	0	0	0	0	0	0	0	0	0	0	0	0	0	0	0	0	1	0	0	0	0	0	0	0	1	0	0	0	0	0	0	0	0	0	0	0
AJAP1	74	1	3	230	24	0	0	16	14	0	7	223	37	56	1	1	36	22	15	0	507	1	10	9	0	1	17	0	130	11	17	23	154	23	11	6	89	75	45	39	24	13	50	32	197	222	236	90	134
AJUBA	1619	776	1191	1014	574	303	639	1346	506	2211	589	894	715	608	993	984	2221	826	735	306	945	1688	2609	949	1269	858	624	1475	1135	1150	2287	959	916	2167	622	1051	1011	5609	654	426	453	1134	911	1011	961	1282	683	775	734
AK1	1089	1260	990	647	1183	441	1260	720	1263	583	602	906	893	720	842	629	927	877	121	588	846	632	2387	1536	1005	197	384	1061	877	1062	1361	1107	1498	1660	1313	1028	847	2618	1096	883	949	1507	822	1029	1591	896	1315	757	472
AK2	1137	1010	1098	1575	1248	335	1514	980	974	680	511	938	1639	2074	1376	1047	2344	1128	846	1242	1364	1164	2009	759	1436	887	689	1413	1069	1258	3310	816	1150	1544	972	671	898	6919	687	987	477	2152	466	1032	1938	689	1339	1387	827
AK3	1642	467	717	702	1043	815	742	1638	611	1992	1015	723	1193	803	1530	1718	906	905	1063	697	888	901	1338	847	1373	1266	1156	932	973	752	1056	941	618	1782	627	484	572	9266	693	674	378	799	540	836	940	1205	965	598	514
AK4	743	564	244	1446	510	713	745	1062	202	862	540	203	724	916	981	1666	197	591	567	384	1888	2390	930	375	391	992	586	704	986	297	946	233	313	1302	226	342	371	3201	332	468	167	1338	500	339	684	434	278	249	169
AK5	501	1005	1681	1701	2836	1247	2287	1223	1991	1883	1529	2808	2799	1365	2449	2175	647	1917	961	1939	1653	1096	3466	2731	2800	1635	751	1201	928	1304	1648	2220	1499	2134	1426	1059	1244	1344	2259	1008	791	2288	958	2172	2221	1177	1449	1252	1002
AK6	559	129	200	242	352	130	359	241	353	246	135	278	376	257	246	497	375	279	196	267	230	214	344	179	373	207	164	235	187	178	442	302	180	299	243	68	236	1102	163	249	55	369	101	268	473	278	431	278	192
AK7	1	3	0	1	4	0	3	0	1	1	3	1	3	0	0	3	3	3	3	2	0	1	0	1	3	1	1	1	1	0	0	1	1	0	0	0	0	6	1	3	0	0	0	0	3	1	3	3	0
AK8	5	8	4	1	6	6	6	5	5	5	8	3	10	3	14	7	13	3	5	5	4	3	9	1	1	1	8	11	3	4	1	4	6	5	1	4	4	23	3	8	5	7	1	6	5	6	4	8	1
AK9	49	41	20	30	57	12	34	48	26	58	27	24	47	77	70	61	35	43	36	53	33	32	30	36	25	42	16	48	49	50	43	26	29	43	22	21	24	151	12	22	10	50	12	23	39	22	28	18	17
AKAP1	427	179	191	162	392	77	452	131	312	145	216	371	331	346	289	216	545	233	113	278	237	251	287	307	335	127	114	170	163	256	428	210	347	320	152	90	160	816	154	168	144	239	105	200	445	228	361	271	191
AKAP10	793	270	391	502	583	422	328	1052	419	717	390	295	491	639	633	819	656	363	731	328	535	473	711	425	354	514	558	265	435	479	705	357	406	591	461	262	409	2016	473	400	141	578	226	453	579	382	592	342	298
AKAP11	1260	836	1215	1147	1686	1272	1416	1589	1045	1674	1190	1130	1667	1611	2361	1381	1565	1184	1525	990	1182	1110	1777	861	1233	1719	1642	1170	1557	1237	1238	980	830	1201	1056	587	893	5218	813	1055	271	1620	609	1554	1425	1250	1486	1205	861
AKAP12	1010	869	1442	4426	1191	822	1466	1491	1322	1530	1557	1083	1498	2573	3013	6510	3865	552	1176	885	8343	6045	3827	760	693	704	3361	3123	4569	1670	1107	967	1193	1639	1061	823	1032	5120	543	1134	606	1208	853	1065	1507	915	1679	1065	559
AKAP13	1566	2699	1508	271	2359	951	1927	1142	1480	1532	1249	1718	1818	1781	2691	1458	2750	1117	907	1208	1192	1145	815	1155	1619	793	1187	2486	2493	2128	1319	772	1584	1578	1277	817	987	4652	651	1323	358	1900	1067	1342	2415	1351	2715	1287	810
AKAP14	0	1	0	1	0	0	0	0	0	1	0	0	0	0	0	0	1	0	0	0	0	0	0	0	0	0	0	0	0	0	0	1	0	0	0	0	0	1	0	0	0	0	0	0	0	0	0	0	0
AKAP17A	0	0	0	0	0	0	0	0	0	0	0	0	0	0	0	0	0	0	0	0	0	0	0	0	0	0	0	0	0	0	0	0	0	0	0	0	0	0	0	0	0	0	0	0	0	0	0	0	0
AKAP2	3	144	67	3	38	1	67	26	78	24	32	76	43	21	19	25	71	40	0	19	19	29	40	91	70	1	12	79	79	40	44	52	32	70	50	22	73	120	46	49	59	102	33	27	59	43	17	55	19
AKAP3	6	4	8	9	7	11	13	7	5	2	12	3	13	5	13	3	9	12	9	9	1	8	6	4	2	7	5	8	6	9	15	6	1	10	4	3	3	29	3	9	3	7	3	5	14	7	5	4	0
AKAP4	0	0	0	0	0	0	0	0	0	0	0	0	1	0	0	0	0	0	0	0	0	0	0	0	0	0	0	0	0	0	0	0	0	0	1	0	0	0	0	0	0	0	0	0	0	0	0	0	0
AKAP5	21	12	25	22	27	12	6	14	13	12	10	16	7	28	16	11	44	10	3	16	19	41	34	5	11	4	9	20	26	30	16	35	30	23	8	35	18	28	9	16	11	17	18	22	23	32	40	26	16
AKAP6	651	512	144	529	344	109	135	1365	57	1838	480	111	169	110	385	449	209	315	736	111	37	14	1481	163	190	670	531	389	250	503	898	280	379	2050	168	724	550	1392	317	411	140	677	464	752	755	1149	428	523	963
AKAP7	48	57	58	66	87	34	69	98	73	110	52	67	69	47	67	116	78	71	81	43	43	30	82	33	74	38	61	74	22	69	80	114	69	68	67	43	104	345	55	96	24	96	102	89	101	134	185	103	41
AKAP8	1001	307	210	411	431	113	788	217	587	195	317	437	450	523	490	332	886	359	146	334	466	389	432	669	582	157	210	714	475	487	579	522	640	482	542	250	578	1704	361	429	367	610	254	510	633	411	544	619	267
AKAP8L	606	497	254	384	676	114	392	282	366	263	223	413	444	548	261	222	709	415	83	453	418	377	623	611	375	88	116	482	442	442	626	427	574	663	521	350	281	2568	281	286	380	463	229	470	547	310	529	508	209
AKAP9	1213	1671	814	368	1101	1601	725	1123	826	866	895	718	1045	2093	1540	928	1696	576	1656	782	1265	1090	1949	466	671	1137	1264	1260	2100	1396	1240	375	691	1435	657	619	926	4580	709	598	158	922	644	993	1039	1580	1647	938	567
AKIP1	591	262	373	205	331	71	323	317	409	267	161	348	262	440	200	247	552	216	125	151	326	320	919	335	321	123	186	324	247	381	646	288	340	445	246	330	193	1761	280	262	323	476	194	299	647	396	224	241	196
AKIRIN1	1333	515	752	1245	846	739	759	2014	828	1290	584	626	618	1443	599	1886	935	659	523	477	1081	1007	2239	1279	1069	1084	607	912	1299	449	1001	692	737	825	626	694	1031	3482	659	580	286	1239	785	1257	1239	1405	1234	984	678
AKIRIN2	430	711	393	261	584	273	806	439	618	917	236	635	464	294	485	535	640	463	248	309	325	285	906	767	714	323	353	895	333	267	328	429	253	483	507	271	308	1346	267	629	246	674	461	782	781	368	535	470	297
AKNA	495	325	166	92	599	104	407	115	222	252	259	257	274	281	304	218	588	273	121	170	115	116	247	197	299	38	123	423	205	554	351	218	310	334	314	235	153	1530	200	355	237	234	273	391	352	174	211	383	135
AKNAD1	2	3	2	0	1	0	0	0	3	0	1	3	0	1	3	5	1	0	1	1	1	2	4	1	3	0	5	0	0	7	0	0	0	0	1	0	0	5	0	1	1	0	0	0	1	0	0	1	1
AKR1A1	1515	428	638	930	697	400	1159	760	385	630	719	553	613	1331	1311	1055	1647	555	407	262	1021	921	1280	558	369	207	377	773	834	933	1579	714	1191	881	936	597	842	2541	1034	711	851	726	557	655	1632	610	1666	901	336
AKR1B1	1461	1064	1584	1244	2223	338	2835	1077	2089	1408	1098	2099	2834	594	1562	1472	2247	1129	431	832	1328	1710	2132	2211	2211	498	610	1121	925	1350	1989	1342	2291	2594	1633	1204	1212	7031	1280	1309	928	1546	698	1783	3111	1417	2280	1653	725
AKR1B10	5	1	1	1	1	4	1	0	1	0	0	0	0	1	0	0	0	0	0	0	2	7	6	0	0	0	0	0	4	0	0	1	1	0	0	3	0	2	0	0	0	0	0	1	0	1	3	1	0
AKR1B15	0	0	0	1	1	0	1	0	0	0	0	0	0	0	0	0	0	0	0	0	1	2	0	0	0	0	0	0	0	1	0	0	0	0	0	0	0	1	0	0	0	0	0	2	0	0	0	0	0
AKR1C1	328	710	222	44	537	171	891	267	660	490	498	825	1937	171	746	916	152	520	456	510	218	208	113	1193	279	127	281	298	366	181	240	225	912	1058	772	149	116	2427	366	776	921	904	139	322	594	253	1130	298	190
AKR1C2	123	225	55	23	169	28	147	184	79	191	158	192	237	53	410	456	33	109	114	475	173	240	44	176	80	50	156	227	134	61	118	72	145	135	1103	90	55	1065	78	88	109	220	75	366	589	102	158	93	20
AKR1C3	119	382	70	14	191	120	292	373	216	399	594	253	261	50	885	866	38	161	514	247	690	640	69	210	59	82	401	295	264	131	174	66	110	48	202	126	41	1512	153	190	129	278	62	125	57	48	119	129	2
AKR1C4	0	0	0	0	0	0	0	0	0	0	1	0	0	0	0	0	0	0	0	0	0	0	0	0	0	0	0	0	0	0	0	0	0	0	0	1	0	1	0	0	0	0	0	1	0	0	0	0	0
AKR1C6P	0	0	0	0	0	0	0	0	0	0	1	0	0	0	0	0	0	0	0	1	0	0	0	0	0	1	0	1	0	0	0	1	1	0	1	0	0	0	0	0	0	0	1	0	0	1	0	0	0
AKR1C8P	0	0	0	0	0	0	0	0	0	0	1	0	0	0	1	0	0	0	0	0	0	0	0	0	0	0	0	0	0	0	1	0	0	0	0	1	0	1	0	0	0	0	0	1	0	0	0	0	1
AKR1D1	2	0	0	0	0	0	0	0	0	0	0	0	0	0	0	0	0	0	0	0	0	0	0	0	0	0	0	0	0	0	0	0	0	0	0	0	0	0	0	0	0	0	0	0	0	0	0	0	0
AKR1E2	103	31	51	23	99	20	123	74	34	59	34	46	45	20	26	82	52	67	25	47	28	41	48	25	70	17	33	44	53	48	57	31	61	88	38	36	51	159	34	48	59	113	71	50	123	75	72	83	42
AKR7A2	1059	492	736	617	1188	204	1020	433	687	428	701	758	740	568	785	715	1136	718	190	568	644	586	973	971	984	227	343	899	477	1026	776	121	740	1292	850	582	656	2601	716	728	713	991	480	770	1327	556	598	554	379
AKR7A2P1	4	1	7	0	11	3	1	1	5	0	0	5	1	0	5	7	0	7	1	1	5	6	0	1	4	1	1	8	0	3	4	7	7	1	15	1	8	11	1	12	7	3	4	4	5	0	5	5	1
AKR7A3	3	6	3	8	8	0	7	5	1	4	1	6	5	4	7	4	1	3	1	6	2	7	4	5	3	3	3	6	6	9	13	22	13	10	6	8	3	17	11	11	1	4	0	9	9	7	7	6	2
AKR7L	4	3	6	6	6	0	8	2	6	9	2	5	1	8	2	3	7	12	1	2	8	3	6	2	5	1	4	6	5	5	4	9	2	7	3	6	4	16	9	6	4	5	5	5	13	6	10	2	3
AKT1	3320	2413	3494	3124	3985	631	3748	1795	2993	2042	1645	3479	3164	3397	2497	3058	5683	3109	479	2352	3065	2551	3723	3338	3584	547	861	3343	2365	2527	5570	2879	4155	5041	3464	2620	3011	8742	2295	3036	2453	3960	2428	3378	5745	2901	3707	3279	2445
AKT1S1	1671	1005	564	667	1442	385	1579	488	1023	551	583	1047	1211	955	815	719	1443	737	191	1187	959	856	1304	1921	875	258	255	1267	1014	925	942	1006	1309	1432	1179	854	680	2828	783	946	866	1247	684	940	1472	690	1056	857	552
AKT2	2510	1645	2416	1476	3232	571	3167	1141	2840	1228	1192	2529	2481	1413	2072	1464	3580	2203	319	1684	1585	1569	2260	2575	2081	343	756	2917	1915	2943	3506	2307	2648	2800	2913	2240	1998	9343	1896	1956	1692	3642	1400	2507	3121	1340	2519	2255	1288
AKT3	2383	1196	1746	1407	1854	1528	1525	1834	1120	1541	1479	1491	1306	3647	1540	1185	2169	965	2113	805	1473	1833	1804	620	1272	1611	1470	1562	2166	1665	2562	1641	1086	2254	1481	749	1734	5981	998	1557	624	1658	1302	1708	1889	2865	2715	1468	1203
AKTIP	717	72	116	262	298	102	136	425	167	377	90	214	120	273	122	328	222	155	202	121	281	258	367	174	358	212	138	258	266	181	407	204	187	299	233	147	209	1580	181	155	99	449	179	259	418	251	350	145	137
ALAD	710	822	1120	317	1507	513	795	724	669	826	773	454	1035	522	1218	779	1430	476	409	706	884	632	1178	1108	690	678	759	1130	481	1254	1544	411	1347	1195	546	522	300	2757	556	635	349	999	752	629	1488	474	592	481	466
ALAS1	903	794	411	486	763	403	858	215	924	549	253	735	793	521	502	537	614	477	201	449	619	578	833	1013	1011	287	291	598	514	451	844	437	943	503	990	363	830	1428	659	704	666	699	458	868	1334	983	999	1064	343
ALAS2	0	0	0	0	0	0	0	0	0	0	0	0	1	0	0	0	1	0	0	0	0	0	0	1	0	0	0	0	0	0	0	1	1	0	1	0	1	1	1	0	0	0	1	0	0	0	0	0	1
ALB	0	0	0	0	1	0	0	1	0	0	0	0	2	0	1	2	0	0	0	2	0	0	1	1	0	2	0	0	0	1	0	0	2	1	0	0	0	4	0	0	0	1	0	0	0	0	2	1	0
ALCAM	15084	3298	5733	8024	6847	5427	7703	8455	5361	7806	3262	11265	3510	4593	4240	3970	6340	5692	5234	2460	9034	7079	12264	4005	6981	7650	3255	10037	5065	3165	15725	10674	8709	21772	6584	5178	11991	21788	5432	6174	5344	8917	8144	7660	10654	15738	13435	8144	6360
ALDH16A1	355	143	163	508	320	61	448	93	354	130	136	429	305	291	200	177	452	204	37	158	304	263	312	360	344	41	78	416	357	314	310	392	322	324	282	154	319	1498	251	348	365	500	181	302	406	209	286	396	237
ALDH18A1	2227	1552	1630	2148	1619	1109	1419	1188	783	1600	1117	673	1757	3177	2471	1216	3555	1696	1260	855	2075	2078	3054	667	764	1389	1799	2398	3203	2289	3266	1303	1755	3258	1773	2421	1154	5888	1404	1206	1183	3251	991	1362	2412	1473	1645	1418	1092
ALDH1A1	1	1060	210	1	0	1	68	118	55	59	35	0	0	0	63	100	5452	38	47	0	5	1	93	0	1	503	118	327	265	160	81	0	0	111	350	191	467	2002	104	63	82	88	364	180	55	41	248	208	2
ALDH1A2	5	8	1	0	5	0	8	0	1	6	7	0	1	0	10	6	16	3	1	3	1	0	0	1	1	3	5	6	9	0	4	3	0	1	4	0	1	11	0	4	0	1	5	0	3	3	1	4	12
ALDH1A3	681	1245	259	679	611	606	1757	471	810	826	529	691	2311	1111	395	2488	445	456	947	548	1960	755	388	1037	577	326	805	16252	816	290	619	340	171	1606	1126	278	1063	17242	534	1919	716	446	681	1623	2631	2496	343	596	268
ALDH1B1	648	1960	764	264	633	204	808	1710	691	1651	467	512	660	302	388	1096	1053	568	403	330	655	858	1922	527	429	826	682	1158	1869	1587	1358	1431	756	1052	774	1842	1646	3269	543	1027	608	2541	918	1120	704	606	1132	1285	867
ALDH1L1	4	0	0	6	0	1	0	0	0	0	0	0	1	0	0	0	3	0	0	0	0	0	0	0	0	0	0	0	1	0	0	1	0	3	1	0	0	1	0	0	1	0	0	0	0	3	1	1	1
ALDH1L1-AS1	0	0	0	0	0	0	0	0	0	0	0	0	0	0	0	0	0	0	0	0	0	0	0	0	0	0	0	0	1	0	0	0	0	0	0	0	0	1	0	0	0	0	0	0	0	0	0	0	0
ALDH1L1-AS2	2	0	0	0	1	0	0	0	0	1	0	0	0	0	1	0	1	1	0	0	0	0	0	0	0	1	1	0	1	0	1	0	0	0	0	0	1	0	0	0	3	0	0	0	0	1	1	0	0
ALDH1L2	7007	3497	1768	610	3327	4336	3133	2505	2011	3742	2361	1580	2734	4570	5500	2783	1728	2828	4242	2102	1431	2489	4481	1114	933	2530	3514	3662	4799	4947	2138	2863	2768	4709	2591	2256	2316	11654	2380	2156	1362	4698	1875	3616	3321	2448	2960	1924	1207
ALDH2	1336	85	154	618	353	141	433	166	120	195	407	170	322	219	294	294	608	257	246	173	454	638	572	290	664	112	219	532	536	504	442	357	539	585	616	179	398	2495	513	309	328	1043	189	362	625	420	599	538	203
ALDH3A1	1	3	11	1	8	0	5	5	5	24	14	1	4	0	9	5	6	6	4	9	1	1	4	0	5	0	6	0	0	0	0	0	0	7	0	1	0	36	5	5	0	1	6	0	0	1	0	0	1
ALDH3A2	127	700	1019	184	411	185	443	507	439	1035	949	474	437	366	1170	942	567	464	1026	455	397	269	760	425	572	471	619	492	369	456	642	325	320	734	391	301	345	2750	312	293	177	632	276	353	669	439	478	379	235
ALDH3B1	681	605	904	847	1179	418	1305	786	1036	827	874	1021	1239	1034	1096	987	988	1185	271	1037	516	380	1445	1093	1358	266	332	1765	437	1181	868	624	891	1805	835	825	521	5737	1157	798	568	1098	486	961	1141	672	511	309	359
ALDH3B2	0	0	3	0	0	0	0	0	0	0	0	0	0	0	0	0	0	1	0	0	1	1	0	1	0	0	0	3	0	3	0	0	0	3	0	0	0	3	4	0	0	0	1	0	4	0	0	0	1
ALDH4A1	618	175	278	354	316	63	361	349	318	327	196	440	247	161	187	289	774	205	22	122	326	329	511	297	390	90	126	352	327	329	691	295	237	513	311	380	252	1059	274	286	212	486	154	364	442	198	224	282	217
ALDH5A1	30	25	7	22	1	15	6	17	7	46	9	10	11	8	9	12	61	3	1	6	60	56	135	9	15	10	5	6	19	14	31	11	23	30	7	16	7	154	3	6	5	14	12	7	13	11	3	5	3
ALDH6A1	251	157	251	120	301	165	265	417	130	373	357	166	211	176	447	356	259	202	314	141	167	140	244	130	171	244	341	300	201	345	220	130	141	275	112	166	70	1059	161	151	90	320	121	210	231	121	147	150	111
ALDH7A1	959	1391	1316	469	914	318	665	1025	767	1271	513	1002	636	607	695	1092	2806	571	484	422	672	571	1748	354	679	775	786	1224	688	1116	1927	1400	910	1652	1500	1196	888	5889	773	642	1064	1327	999	1051	884	630	1602	970	566
ALDH8A1	7	1	2	4	3	4	3	5	4	3	8	3	3	1	5	1	5	3	7	4	6	4	4	0	1	1	6	0	5	8	6	5	8	7	3	3	0	13	0	4	1	5	1	8	4	4	3	3	0
ALDH9A1	2132	1193	1011	595	1666	731	1413	1383	1691	1412	1842	1311	1649	673	3355	2034	1584	1239	1400	956	1007	1136	2404	1282	2154	1271	1753	1996	1209	1788	1822	1213	876	1048	1094	566	660	5985	1103	1126	464	1625	589	1331	1123	676	974	958	650
ALDOA	25990	13826	7007	31200	22358	5797	28300	8012	18752	7592	12122	16304	21804	21846	16151	12178	18717	17610	2934	14285	22065	18364	19141	24448	16449	3328	5175	22744	17350	15192	32798	17006	22348	30719	19494	19340	21683	85487	17471	16802	15948	26509	14839	20404	27143	14752	17451	19202	10779
ALDOB	2	2	1	1	1	1	1	1	1	3	4	0	1	1	1	0	0	1	1	0	0	0	1	0	0	1	3	1	1	1	1	0	0	1	0	1	1	4	0	0	1	1	0	0	0	1	0	1	0
ALDOC	650	150	288	394	379	112	430	338	82	330	666	157	260	266	881	494	516	384	381	190	140	100	166	196	111	226	412	571	439	502	1194	327	357	582	235	492	316	1469	182	379	294	300	298	232	195	148	214	472	242
ALG1	624	155	237	346	373	106	504	142	550	164	159	429	447	361	246	299	556	290	71	257	268	284	478	500	373	88	106	481	331	377	544	289	380	691	392	376	222	945	254	289	244	504	253	332	501	211	395	294	230
ALG10	72	26	46	24	51	14	51	31	62	25	14	59	76	93	58	66	101	50	22	28	20	34	23	14	52	21	24	36	43	37	32	39	35	40	38	11	21	114	14	76	15	52	31	48	67	70	40	53	42
ALG10B	108	51	88	64	92	86	74	96	52	118	72	62	115	136	182	88	101	82	135	36	62	70	88	39	60	60	113	74	88	79	38	94	73	68	72	26	37	281	45	100	23	80	33	108	133	173	121	59	30
ALG11	193	58	81	170	118	101	102	219	108	233	84	77	136	153	148	127	138	112	162	84	132	142	227	97	81	140	122	107	189	88	67	100	59	190	104	64	89	465	82	116	24	151	63	196	232	155	148	165	79
ALG12	485	320	172	241	419	69	401	180	316	238	183	306	421	423	249	229	473	287	54	188	235	275	381	311	244	39	68	312	326	347	413	279	387	523	307	318	183	1364	179	274	240	417	259	271	502	178	320	346	177
ALG13	454	325	452	213	366	266	337	545	236	439	459	220	448	488	573	756	404	375	470	322	341	363	605	262	278	460	423	503	596	428	423	238	301	371	258	228	216	1264	266	246	151	592	180	278	827	630	455	272	207
ALG14	186	126	180	114	201	102	189	121	160	202	79	107	147	106	280	152	189	105	111	213	141	111	306	68	174	87	48	184	93	140	226	209	161	192	184	94	141	487	181	118	71	215	103	154	287	178	328	158	104
ALG1L	1	0	2	1	1	0	0	0	0	3	0	0	0	0	0	0	0	1	0	0	0	0	0	0	1	0	0	0	0	1	4	1	1	3	0	0	3	6	0	1	0	1	1	1	0	0	1	0	0
ALG1L2	0	1	0	0	0	0	1	0	0	1	0	0	0	0	0	0	0	0	0	0	1	0	0	0	0	0	0	0	0	1	0	0	0	0	0	0	0	0	0	0	0	1	0	1	0	0	0	0	0
ALG1L9P	1	6	3	0	7	1	2	4	2	5	2	0	0	2	2	2	7	1	0	1	3	1	3	2	4	0	3	5	4	4	3	1	0	6	4	0	5	13	1	0	1	6	0	9	8	2	2	2	0
ALG2	1519	386	368	416	587	480	603	836	603	905	876	431	638	748	904	1187	582	505	870	325	576	560	1435	492	541	637	755	794	950	445	492	716	429	718	509	328	458	3264	404	520	243	956	288	528	768	889	608	447	355
ALG3	430	408	226	591	544	150	639	297	439	216	274	379	490	628	275	462	474	383	128	281	413	436	896	798	331	78	201	529	548	312	521	340	559	629	400	370	262	1304	173	521	429	598	405	479	642	246	476	252	257
ALG5	1031	185	138	323	370	270	387	535	338	422	274	293	469	504	304	567	239	312	382	212	310	310	617	158	259	353	414	357	363	315	467	518	249	542	459	169	299	1941	484	350	292	666	235	333	534	466	853	441	212
ALG6	364	55	87	35	150	90	180	94	138	113	104	99	196	109	169	147	123	104	142	74	94	74	148	65	107	72	99	117	117	84	83	130	74	130	88	26	54	513	65	72	26	160	55	141	193	112	143	98	83
ALG8	735	239	367	416	876	222	496	328	414	412	209	328	652	481	450	425	528	411	243	351	354	333	639	431	484	315	173	497	289	276	530	515	211	804	519	192	215	1460	188	443	110	489	214	487	559	211	888	441	346
ALG9	695	319	465	448	697	241	766	299	553	400	245	677	538	392	481	282	569	489	204	446	410	349	443	325	535	429	219	449	346	399	640	607	386	869	610	199	595	1361	241	331	304	665	368	444	743	506	952	703	373
ALK	3	0	4	3	12	8	7	3	0	3	0	0	9	1	0	1	3	1	0	4	1	0	3	5	5	3	0	1	3	11	0	0	1	1	3	1	0	3	1	1	0	0	0	4	4	1	0	0	5
ALKBH1	195	106	152	101	165	74	118	65	184	87	104	108	152	183	212	77	195	147	92	148	119	108	166	180	160	119	106	111	85	191	200	142	116	129	236	60	115	343	110	133	68	189	65	215	181	132	215	235	75
ALKBH2	406	66	87	37	129	44	134	44	106	79	85	59	94	128	175	90	236	72	50	112	98	81	141	75	81	22	76	100	125	221	193	112	212	151	149	61	113	590	150	99	105	183	60	102	196	94	155	156	59
ALKBH3	181	222	304	292	272	77	145	103	189	132	167	216	348	337	264	202	519	243	192	246	235	251	276	114	208	177	142	268	207	352	446	218	314	379	359	189	258	1301	246	189	236	289	145	207	319	351	445	275	138
ALKBH3-AS1	1	0	0	0	0	0	0	0	1	4	0	1	1	3	3	1	3	3	3	1	0	0	0	0	5	0	4	1	6	1	0	0	3	0	4	0	0	8	3	3	0	0	0	1	5	1	1	3	0
ALKBH4	176	91	136	94	147	22	185	74	174	90	63	130	129	115	84	85	242	97	16	79	107	94	158	159	123	17	54	142	136	138	155	172	195	190	164	139	138	458	110	140	132	253	74	140	201	120	155	147	74
ALKBH5	1640	1423	1063	2174	2574	589	3280	1263	1957	1246	1165	1205	2412	1698	1689	1266	1264	1699	502	1352	1678	1579	1074	1623	2057	448	727	2127	1303	1201	2221	1245	1757	1790	1571	1990	1459	5706	1239	1618	987	3792	1605	926	2184	1255	1643	1863	1087
ALKBH6	159	76	78	202	151	48	178	117	116	72	55	115	113	134	83	75	145	76	22	116	157	116	246	207	105	27	47	129	102	84	167	138	224	158	115	139	149	607	130	128	118	133	91	146	198	95	149	135	67
ALKBH7	509	154	258	315	267	71	390	151	300	162	233	335	232	228	248	182	476	249	37	101	204	204	512	427	287	33	98	431	410	471	431	398	419	527	389	359	338	1547	356	364	426	518	279	367	553	312	303	302	119
ALKBH8	332	132	194	94	332	128	244	117	250	132	110	224	335	311	269	157	286	215	168	254	155	156	239	134	392	195	161	244	152	263	155	152	258	181	263	64	169	503	86	168	84	302	139	147	284	202	368	231	139
ALLC	0	0	0	0	0	0	0	0	0	0	0	0	0	0	0	0	0	0	0	0	0	0	0	0	0	0	0	0	0	0	0	0	0	0	0	0	0	0	0	0	0	0	0	0	0	0	0	0	0
ALMS1	306	572	787	146	607	216	534	305	441	219	329	670	657	553	672	300	947	538	314	549	400	365	337	217	419	237	388	444	433	595	646	206	430	475	464	195	387	1135	241	449	143	665	290	458	669	366	648	669	243
ALMS1-IT1	3	5	5	5	5	4	6	3	10	5	0	3	4	4	5	1	13	5	0	3	5	3	1	3	7	0	1	5	3	3	7	4	5	1	5	5	4	8	4	4	1	7	3	5	6	3	4	4	0
ALMS1P	1	2	2	0	1	0	1	1	0	3	1	1	3	0	0	3	0	1	0	1	0	0	1	0	0	0	0	0	3	0	0	0	0	1	3	0	1	8	0	0	0	0	0	1	1	3	1	1	1
ALOX12	10	14	6	3	16	6	8	6	8	20	23	10	10	7	16	18	16	7	10	9	8	7	9	23	8	2	11	14	10	17	7	13	11	17	10	5	10	38	7	4	2	7	5	9	24	5	11	13	4
ALOX12-AS1	21	3	3	13	21	3	12	27	8	8	7	6	8	9	18	13	8	10	6	7	5	10	9	8	5	3	8	18	9	6	5	7	11	17	4	7	16	75	7	3	7	16	7	8	9	11	5	5	3
ALOX12B	1	0	0	0	0	0	1	0	0	0	0	0	0	0	0	0	0	0	0	0	0	0	0	0	0	0	0	0	0	0	1	0	0	0	1	0	1	0	0	0	0	0	0	0	0	2	0	0	0
ALOX12P2	0	0	0	0	0	0	0	1	1	0	2	2	0	3	1	1	0	0	0	0	3	1	0	1	1	0	0	2	2	0	0	0	0	0	0	1	0	0	1	0	0	3	1	1	1	0	2	0	0
ALOX15	1	0	0	0	0	1	0	0	0	0	0	0	0	0	0	0	1	0	0	0	0	0	0	0	0	0	0	0	0	0	0	0	0	0	0	0	0	0	0	0	0	0	0	1	0	0	0	0	2
ALOX15B	0	0	0	0	0	1	0	0	0	1	0	0	0	0	0	0	1	0	1	1	2	0	0	0	0	0	0	0	2	0	1	0	0	1	0	0	1	0	0	0	0	1	0	0	0	1	0	0	2
ALOX15P1	0	0	0	0	0	0	0	0	0	0	0	0	0	0	0	0	0	0	0	0	0	0	0	0	0	0	0	0	0	0	0	0	0	0	0	0	0	1	0	0	0	0	1	0	0	0	0	0	0
ALOX5	0	0	0	0	0	0	0	0	0	0	0	0	0	0	1	0	0	0	0	0	0	0	1	0	0	0	1	0	0	0	0	0	0	0	0	0	0	0	1	0	0	0	0	0	0	0	0	0	5
ALOX5AP	3	0	0	0	0	2	0	3	1	1	0	0	2	0	2	1	1	0	2	1	1	3	2	1	0	1	3	2	2	8	0	5	1	2	3	1	0	12	1	2	0	3	0	0	0	0	2	0	0
ALOXE3	3	1	1	2	1	5	6	1	4	0	0	5	1	1	1	0	4	3	0	1	1	1	4	8	0	0	3	0	1	1	3	7	3	0	4	1	4	3	1	1	1	4	0	4	4	3	1	1	2
ALPI	0	0	0	0	0	0	0	0	0	0	0	0	0	0	0	0	0	0	0	0	1	1	0	0	0	0	0	0	0	0	0	0	0	0	0	0	0	0	0	0	0	0	0	0	0	0	0	0	0
ALPK1	370	188	170	24	363	109	212	203	156	183	161	213	239	180	362	255	376	189	259	224	128	138	205	99	191	112	177	231	212	262	211	95	129	240	117	134	79	1076	87	215	53	289	81	185	253	88	169	170	63
ALPK2	834	9601	5074	1286	4252	2448	4428	5826	6254	8049	4136	3992	6137	2116	9052	8661	4331	2756	3286	2439	3010	3904	3998	4909	4016	3666	5443	6678	5348	2303	4738	4918	3026	6201	1872	1711	1823	10455	5868	3920	1945	6374	1691	3392	3181	2734	2434	1286	1595
ALPK3	18	5	9	26	9	4	7	7	2	7	10	5	7	11	14	4	26	7	3	12	28	21	12	4	4	8	7	13	20	9	10	4	5	13	2	15	9	42	7	4	4	22	4	10	14	6	9	10	9
ALPL	3	6	27	21	5	4	5	7	3	5	0	4	40	10	3	10	10	15	0	7	2170	5	47	6	1	5	0	4	48	1	4	6	12	0	6	0	3	68	4	11	15	36	0	6	8	5	13	5	1
ALPP	0	0	0	0	0	0	0	0	0	2	0	0	0	0	0	0	0	1	0	0	0	1	0	0	0	0	0	0	0	0	0	0	0	0	0	0	0	0	0	0	0	0	1	0	0	0	0	0	0
ALPPL2	0	0	0	0	0	0	0	0	0	0	0	0	0	0	0	0	0	0	0	0	0	0	1	0	0	0	0	0	0	0	0	0	0	0	0	0	0	0	0	0	0	0	1	0	0	0	0	0	0
ALS2	180	1084	828	995	819	332	517	930	392	829	693	584	782	1152	947	1039	1394	536	629	609	899	899	1142	470	730	817	447	527	900	1099	891	330	641	743	516	346	366	1663	675	484	240	796	314	657	761	626	977	614	473
ALS2CL	79	248	96	77	155	87	105	135	133	168	47	166	97	64	71	93	79	94	26	52	123	163	386	220	160	36	37	59	62	55	312	166	184	658	75	133	248	787	130	124	72	124	146	220	305	244	141	53	17
ALS2CR11	13	44	40	2	67	18	51	10	62	35	13	41	38	28	27	32	41	25	12	43	14	18	21	25	79	18	20	36	30	15	62	19	8	30	14	13	16	45	29	19	14	37	16	36	37	21	23	33	21
ALS2CR12	11	6	11	11	6	6	8	6	15	25	6	5	11	8	15	17	7	9	12	14	1	16	22	6	11	10	9	18	15	13	9	1	16	19	14	11	8	36	7	13	1	11	17	16	9	12	16	14	6
ALX1	0	0	0	0	0	0	1	0	1	0	0	0	2	0	1	1	77	9	1	2	0	0	0	5	0	0	0	0	0	3	5	0	3	0	0	0	0	4	0	0	0	0	0	2	1	0	0	0	0
ALX3	43	53	21	34	21	15	29	33	27	35	23	36	22	26	36	25	56	20	14	20	18	23	29	35	27	24	48	33	23	37	29	14	29	24	30	48	17	116	48	23	18	51	19	32	19	14	40	30	16
ALX4	39	1	26	25	1	0	1	0	0	1	0	5	1	1	0	1	218	0	0	1	0	0	55	0	11	1	14	9	15	52	4	1	14	35	0	24	1	4	48	11	10	5	17	9	8	4	56	15	9
ALYREF	1043	531	831	866	876	156	1190	402	1071	381	373	1158	838	987	649	656	1520	822	125	566	606	497	822	806	922	159	269	864	522	809	1415	1067	1111	1115	1059	535	950	1857	557	907	849	1393	567	847	1607	819	1112	1048	752
AMACR	72	42	65	30	52	25	78	73	127	26	34	75	49	51	31	58	141	67	28	23	53	33	53	78	86	17	21	43	83	63	61	44	76	59	60	65	36	131	44	63	50	144	62	40	42	32	48	57	50
AMBN	0	0	0	0	0	0	0	0	0	0	0	0	0	0	0	0	0	0	0	0	0	0	0	0	0	0	0	0	0	0	0	0	0	0	0	0	0	0	0	0	0	0	0	0	0	0	0	0	0
AMBP	0	0	0	0	0	0	1	0	1	0	3	0	1	0	1	4	0	1	1	0	0	0	0	0	1	0	0	1	0	0	1	2	1	1	0	0	1	8	2	1	0	0	0	0	0	2	0	1	0
AMBRA1	256	583	768	191	673	139	721	261	559	279	351	681	476	378	558	367	1078	293	109	362	381	378	424	547	536	125	213	561	381	538	615	315	462	626	413	410	375	1131	320	285	312	562	271	436	655	292	475	551	268
AMD1	1576	945	1506	1663	1879	831	1566	1194	2255	967	576	1829	1838	1591	1039	1601	4618	1452	504	1089	1305	1198	1550	1757	2662	809	475	1043	1130	757	1220	1235	1608	1766	1131	780	1069	3248	811	1169	431	1715	872	2234	3013	2626	2700	1639	1226
AMDHD1	3	2	1	3	0	0	0	0	0	1	0	0	1	0	0	0	3	0	0	3	2	1	5	0	0	1	0	1	1	1	0	1	1	1	0	0	0	0	0	0	0	0	0	0	1	0	4	5	0
AMDHD2	116	105	176	124	269	20	311	39	263	74	80	221	186	150	93	107	236	144	12	98	78	72	134	226	190	15	35	179	168	132	171	252	223	232	228	102	197	413	197	205	183	235	106	206	336	161	184	246	119
AMELX	0	0	0	0	0	0	0	0	0	0	0	0	0	2	0	0	0	0	0	0	0	0	0	0	0	0	0	0	0	0	0	0	0	0	0	0	0	0	0	0	0	0	0	0	0	0	0	0	0
AMELY	0	0	0	0	0	0	0	0	0	0	0	0	0	0	0	0	0	0	0	0	0	0	0	0	0	0	0	0	0	0	0	0	0	0	0	0	0	0	0	0	0	0	0	0	0	0	0	0	0
AMER1	123	91	138	71	95	28	114	63	69	176	143	72	119	53	147	68	268	80	110	103	75	96	129	74	90	80	103	248	161	115	187	71	188	152	67	125	80	413	76	47	60	170	57	87	112	112	128	122	88
AMER2	0	0	0	0	0	0	1	0	0	0	0	0	0	0	0	0	2	0	0	0	1	2	0	0	0	0	0	0	0	1	0	0	0	0	0	0	0	1	0	0	0	0	0	1	0	0	0	0	8
AMER3	0	0	0	0	0	0	0	0	0	0	0	0	0	0	0	0	0	1	0	0	0	0	0	1	0	1	0	0	0	0	0	0	0	0	0	0	0	0	1	1	0	0	0	0	0	0	0	1	1
AMFR	1627	1179	1654	1660	1517	486	1232	1606	2315	3454	1277	1915	1859	1121	1643	1835	2153	1311	778	927	1367	1330	1782	2073	2481	1691	979	1724	910	1352	1577	1136	1553	3112	1380	1388	1141	8375	1155	1096	758	1793	1013	1710	2058	1023	1401	1881	941
AMH	49	1	1	1	11	0	13	1	14	1	0	5	8	12	1	8	13	8	0	6	2	5	6	12	9	1	0	6	8	9	8	11	13	9	5	1	6	19	6	10	16	17	4	13	17	14	8	6	11
AMHR2	0	0	0	0	0	0	0	0	0	0	0	0	0	0	0	0	0	0	0	0	0	0	0	0	0	0	0	0	0	0	0	0	0	0	0	0	0	0	0	0	0	0	0	0	0	0	0	0	0
AMICA1	0	0	0	0	0	0	0	0	0	0	0	0	0	0	0	0	0	0	0	0	0	0	0	0	0	0	0	0	0	0	0	0	0	0	0	0	0	0	0	0	0	0	0	0	0	0	0	0	0
AMIGO1	32	38	9	7	7	7	12	92	5	41	13	4	30	16	13	73	43	25	6	3	13	23	67	10	10	7	19	19	27	36	41	26	6	28	15	6	9	72	31	9	7	26	15	9	14	12	16	14	24
AMIGO2	1760	817	295	1288	397	322	196	1009	267	730	391	331	370	900	221	505	1372	451	390	170	197	248	2223	316	333	657	414	697	1182	609	1795	1030	691	1165	499	963	2442	6940	682	1157	486	1333	951	975	1955	2885	1177	591	1152
AMIGO3	123	44	31	77	62	9	77	26	69	34	21	64	55	70	42	37	84	54	13	32	54	68	77	76	59	7	16	77	71	54	83	69	82	88	65	59	81	159	44	74	61	107	47	79	82	61	80	79	42
AMMECR1	1249	251	221	63	389	228	452	252	320	173	296	280	454	485	782	492	554	311	376	274	282	335	299	237	319	273	326	432	466	394	308	281	196	348	296	87	189	1368	146	316	84	378	178	247	330	265	357	262	140
AMMECR1L	1526	306	457	559	433	767	712	1066	681	699	403	472	645	826	477	766	585	492	337	292	595	622	847	1021	788	654	387	515	825	318	738	697	1132	595	749	392	681	1994	278	559	272	1009	1031	772	1107	775	1067	672	438
AMN	0	0	1	0	0	0	3	0	1	0	0	0	0	0	0	0	4	0	0	0	1	2	0	3	0	0	0	0	1	1	0	1	0	5	0	0	0	1	0	1	0	1	0	0	1	0	0	0	2
AMN1	87	36	20	70	70	46	50	70	43	117	49	41	82	96	58	51	58	36	56	59	58	57	95	36	53	60	39	39	56	48	41	43	17	71	40	34	22	368	26	42	19	55	31	68	86	66	82	41	28
AMOT	184	401	158	180	369	42	327	395	165	267	400	297	206	183	788	383	258	180	262	157	106	145	211	227	232	136	327	329	105	965	289	149	114	130	196	101	135	1249	167	223	133	307	115	237	227	111	120	266	245
AMOTL1	1177	1256	1836	4834	2339	1264	2411	2364	3663	2225	3166	2442	1619	2219	3637	2066	3229	1183	1531	1605	2861	2284	2644	3650	3499	2409	2370	2415	1928	1712	4545	2494	3304	2747	1633	1655	3298	6253	2070	2029	1321	5151	1823	2047	2491	1723	3034	2386	1526
AMOTL2	2236	8973	5045	1122	1999	926	5301	3924	3482	3725	2850	4473	3206	4179	3873	7158	6849	2018	1092	1172	4509	5017	13330	4237	2728	2276	2234	6854	5268	3754	6426	2977	3527	5612	2322	3693	4980	26047	1905	2477	2750	5988	4315	3817	3254	3824	2032	2848	1748
AMPD1	0	0	0	0	0	1	0	0	0	12	0	0	0	0	0	1	0	0	0	0	0	0	0	0	0	0	2	0	0	0	0	0	0	0	0	0	0	0	0	0	0	0	1	0	0	0	0	0	0
AMPD2	1432	918	810	2330	1432	430	1771	777	947	754	1150	869	1342	1154	1317	1007	2822	1122	271	992	1539	1415	1510	1618	943	242	421	2329	1790	1733	2161	1453	1638	2975	1107	1880	1016	4707	1101	1250	892	1919	921	1471	2188	1089	1586	1249	852
AMPD3	1	1007	543	35	336	165	306	180	241	305	398	169	593	87	486	355	461	200	320	208	196	142	483	408	135	292	280	443	268	186	362	170	179	346	134	196	170	896	223	113	72	289	156	211	359	173	147	107	59
AMPH	126	568	222	35	310	23	268	135	127	134	117	196	405	13	323	213	307	286	206	168	1	0	145	167	130	183	155	241	63	539	399	277	140	256	206	178	218	897	200	268	108	392	110	240	307	257	200	308	271
AMT	88	53	37	18	76	8	34	37	25	56	25	20	36	59	53	22	36	36	30	40	37	41	82	8	17	18	33	36	60	58	64	40	35	105	29	36	11	283	39	29	28	97	29	66	22	11	49	30	9
AMTN	0	0	0	0	0	0	0	0	0	0	0	0	1	0	0	0	0	0	0	0	0	1	0	0	0	0	0	0	0	0	0	0	0	0	0	0	0	0	0	0	0	0	0	0	0	0	0	0	0
AMY1A	0	0	0	0	0	0	0	0	0	0	0	0	0	0	0	0	0	0	0	0	0	0	0	0	0	0	0	0	0	0	0	0	0	0	0	0	0	0	0	0	0	0	0	0	0	0	0	0	0
AMY1B	0	0	0	0	0	0	0	0	0	0	0	0	0	0	0	0	0	0	0	0	0	0	0	0	0	0	0	0	0	0	0	0	0	0	0	0	0	0	0	0	0	0	0	0	0	0	0	0	0
AMY1C	0	0	0	0	0	0	0	0	0	0	0	0	0	0	0	0	0	0	0	0	0	0	0	0	0	0	0	0	0	0	0	0	0	0	0	0	0	0	0	0	0	0	0	0	0	0	0	0	0
AMY2A	0	0	0	0	0	0	0	0	0	0	0	0	0	0	0	0	0	0	0	0	0	0	0	0	0	0	0	0	0	1	0	0	0	0	0	0	0	0	0	0	0	0	0	0	0	0	0	0	0
AMY2B	71	5	10	4	14	11	9	32	10	34	21	12	20	11	34	20	17	15	23	7	19	15	37	13	7	21	18	18	28	22	20	21	19	24	6	7	13	107	4	14	11	21	7	24	20	19	15	21	6
AMZ1	53	52	64	0	15	18	10	54	26	15	24	15	16	23	47	21	89	21	12	17	1	0	50	17	57	24	13	28	30	19	12	43	69	71	31	83	45	49	62	36	12	55	57	50	53	54	50	17	43
AMZ2	323	1355	978	532	1107	497	856	963	748	976	538	613	1020	662	926	924	1010	751	453	881	584	621	1571	577	746	1008	593	1040	589	1047	1613	364	433	1353	602	493	298	3802	603	438	228	1304	222	615	973	451	555	568	456
AMZ2P1	259	42	48	10	78	38	35	66	36	108	73	49	52	86	95	66	60	45	64	34	36	62	106	26	23	71	78	51	94	81	87	32	43	82	32	71	17	297	50	40	23	62	17	32	79	31	51	48	22
ANAPC1	335	293	383	326	480	104	575	275	466	267	183	622	554	468	415	268	766	368	189	398	338	337	380	331	498	197	175	420	296	312	469	196	228	449	394	146	274	1106	189	364	82	447	210	367	638	246	501	365	270
ANAPC10	177	60	89	106	147	99	112	121	68	109	66	56	130	180	113	147	113	89	76	85	109	104	234	36	100	84	80	85	78	83	240	69	108	110	130	24	77	524	48	82	41	124	40	70	145	108	248	95	79
ANAPC11	1512	465	764	863	981	138	1307	464	901	428	465	889	835	818	592	602	1134	729	77	489	724	634	1349	919	815	72	199	1038	680	890	1356	987	1073	1374	967	752	958	3349	826	880	784	1358	588	896	1513	694	898	928	432
ANAPC13	1657	663	1002	667	1437	949	575	1120	749	1384	698	571	1148	1341	1465	1192	1254	1057	742	617	888	808	2691	393	1288	1600	559	663	1107	726	1029	939	916	1564	648	372	477	4046	831	576	321	1294	319	1205	1540	1446	1127	1043	396
ANAPC15	62	162	180	154	193	52	168	82	201	93	37	181	159	137	122	79	244	140	31	117	130	89	181	157	163	44	40	224	75	129	268	138	221	264	181	125	165	296	107	145	115	247	112	152	269	126	182	182	104
ANAPC16	2712	570	315	146	561	437	534	1052	390	1060	679	368	673	571	1016	1045	820	440	849	312	498	503	934	337	396	573	955	744	763	683	856	477	444	1048	435	261	289	4147	403	512	204	741	343	359	708	455	510	424	289
ANAPC1P1	0	0	0	1	0	0	0	0	0	0	0	0	0	0	0	1	0	0	0	0	0	0	0	0	0	0	0	0	0	0	0	0	0	0	0	0	0	0	1	0	0	1	0	0	0	0	1	0	0
ANAPC2	476	327	373	517	473	103	686	218	570	232	316	481	479	465	365	273	723	371	61	280	411	357	547	555	415	44	142	598	480	452	615	392	536	678	520	387	468	1545	406	436	406	653	399	478	632	335	443	473	278
ANAPC4	728	165	250	344	523	223	457	346	418	334	266	399	540	516	570	451	435	315	445	391	317	331	471	302	460	327	313	332	325	308	452	323	209	355	378	81	339	1730	262	263	123	350	175	377	459	407	602	428	191
ANAPC5	4118	902	1376	2247	2388	1056	2457	1530	1803	1337	944	1957	1847	2300	2003	1352	2174	1783	710	997	1987	1735	2800	1499	1830	630	1023	2124	1744	1795	2904	3568	3136	2590	3255	1543	1862	5743	3404	2600	2464	3004	1504	2235	3364	2197	4385	3779	1332
ANAPC7	985	553	595	600	1174	191	825	473	1077	549	240	868	775	740	477	568	1070	797	253	585	739	672	918	689	954	404	235	509	393	532	1160	774	751	894	1071	467	885	2001	518	524	349	1192	579	899	1344	517	1212	1111	463
ANG	69	67	70	35	148	30	79	38	39	41	101	31	55	85	112	42	35	104	55	49	51	43	72	14	36	35	40	96	67	89	76	55	99	142	61	36	68	437	76	71	63	80	64	81	134	69	151	73	30
ANGEL1	141	231	198	105	147	105	122	207	131	253	216	103	232	141	320	212	373	99	107	134	211	191	422	158	165	95	167	175	183	338	192	68	122	320	109	144	70	650	126	92	46	153	53	177	187	79	108	154	84
ANGEL2	574	281	406	209	418	286	450	468	310	455	385	357	487	409	894	591	692	302	515	329	283	317	429	245	461	400	418	310	351	486	539	321	295	352	442	161	228	1494	252	286	102	423	148	434	402	416	388	440	189
ANGPT1	414	571	1196	209	701	378	349	1905	471	3933	506	296	446	336	519	833	239	629	771	327	815	195	1108	480	505	1680	495	673	838	642	994	716	1031	1212	528	1313	610	5597	740	508	259	1509	722	946	391	649	684	620	716
ANGPT2	17	1	4	18	8	6	7	10	4	4	5	0	8	119	6	4	8	0	0	8	39	7	7	6	4	5	1	1	30	0	4	0	0	8	0	6	1	13	1	1	0	6	6	6	4	1	5	7	5
ANGPT4	0	5	0	0	0	0	4	4	0	20	0	1	0	0	1	1	4	1	0	0	0	0	0	3	4	0	0	5	0	0	4	0	5	6	0	18	1	1	6	1	1	4	5	7	0	4	0	1	5
ANGPTL1	45	77	22	0	62	26	23	107	13	130	64	7	40	5	64	121	32	31	115	20	93	109	53	1	1	66	108	104	177	71	20	11	39	14	46	92	14	340	22	61	28	32	27	38	10	6	47	37	1
ANGPTL2	1471	2381	907	212	3370	565	2403	611	903	651	2977	1077	2334	1871	3163	1906	1258	1957	1624	1912	702	600	995	964	1015	452	1079	1188	2054	1839	493	900	1109	3391	797	391	545	6313	815	1731	756	1076	462	996	2275	917	1054	649	497
ANGPTL3	2	5	1	8	0	0	1	1	0	0	1	0	1	2	0	0	0	0	0	0	0	0	1	0	1	0	1	1	0	1	0	0	0	0	0	0	0	1	0	0	0	0	0	1	0	0	1	0	0
ANGPTL4	761	110	28	574	171	62	179	90	125	199	119	51	285	216	115	321	12	153	43	180	377	87	1063	324	74	23	66	147	511	10	57	64	130	269	152	158	138	538	108	92	126	265	142	53	183	107	90	69	176
ANGPTL5	2	7	2	1	3	9	3	7	3	5	5	0	4	1	6	5	0	4	3	5	6	5	7	1	0	9	2	18	5	1	3	3	0	0	1	1	1	17	7	11	2	4	3	3	4	1	0	1	0
ANGPTL6	4	1	1	7	3	1	5	0	3	3	1	4	4	4	3	3	5	4	1	0	3	3	0	4	3	1	3	1	6	5	1	1	7	4	4	4	1	11	6	3	1	3	0	6	3	0	1	3	5
ANGPTL7	0	0	1	0	0	0	0	0	0	4	0	0	0	3	0	0	3	0	0	0	1	2	7	0	0	0	0	1	7	1	0	0	0	6	1	3	0	0	3	0	1	0	3	1	1	0	0	0	1
ANHX	0	0	0	0	0	0	0	0	0	0	0	0	0	0	0	0	0	0	0	0	0	0	0	0	0	0	0	0	0	1	0	0	0	0	0	0	0	0	0	0	0	0	0	0	1	0	0	0	0
ANK1	6	194	66	40	46	67	54	60	70	128	33	65	123	50	147	60	315	44	6	16	582	155	193	53	45	99	46	49	58	55	84	45	36	393	23	71	20	88	121	59	29	110	14	56	61	13	47	23	27
ANK2	342	466	173	93	589	414	434	522	484	560	470	270	249	248	1238	845	124	301	421	314	168	205	303	255	259	286	440	299	453	409	157	196	254	224	335	260	135	1458	418	245	305	575	100	265	164	112	273	186	113
ANK3	350	10	1	85	1	7	7	18	4	10	4	4	0	95	0	9	21	0	0	4	229	132	101	1	0	6	7	10	154	13	9	0	7	8	6	9	0	10	14	7	8	5	5	6	1	0	9	12	0
ANKAR	40	21	19	15	34	18	16	48	22	38	29	21	34	31	63	26	29	42	41	26	22	32	34	23	24	26	33	36	42	33	48	24	16	27	15	13	12	117	24	27	5	24	25	28	32	28	37	16	14
ANKDD1A	82	106	59	32	122	62	60	111	52	111	147	56	73	42	160	152	120	69	97	64	62	51	80	60	77	65	136	96	78	141	89	84	113	112	47	47	29	263	48	81	26	116	47	70	81	59	94	42	46
ANKDD1B	5	4	1	2	4	4	1	7	1	6	1	0	0	3	3	4	0	1	3	1	6	3	6	7	0	6	0	1	7	3	4	4	7	5	1	4	0	22	1	0	3	3	3	5	3	0	4	0	1
ANKEF1	27	51	17	22	42	32	54	25	26	70	6	12	49	24	23	45	45	35	14	50	66	0	41	52	54	43	31	19	13	35	9	10	44	23	32	51	7	21	29	8	0	42	9	56	46	32	18	42	22
ANKFN1	1	7	12	0	11	2	2	10	0	20	12	4	4	3	12	14	3	5	11	12	17	0	8	3	2	11	12	3	3	7	5	0	5	13	3	4	1	38	4	4	1	9	1	2	3	1	3	0	0
ANKFY1	1160	2381	1349	768	2059	453	2039	1498	1390	1617	1742	1627	2087	1193	3209	1845	2980	1342	1047	1125	1304	1289	1183	1298	1548	1058	1276	1735	880	2037	1820	726	1151	1805	1091	875	802	3000	731	1095	432	1694	1076	1794	1573	791	1628	1500	913
ANKH	1162	1709	583	621	1494	3153	693	1741	706	1668	732	666	589	1975	932	828	1135	646	499	1201	1642	1767	2019	583	569	965	848	1277	3921	650	946	602	3322	665	1061	1282	808	2499	686	1572	966	1589	1567	671	1405	521	1200	656	275
ANKHD1	100	39	53	54	62	54	42	54	64	54	64	56	80	92	106	63	118	50	91	63	49	60	89	25	50	54	71	64	66	77	77	44	79	69	50	19	40	206	38	51	23	74	23	65	93	65	85	61	32
ANKHD1-EIF4EBP3	16	21	12	2	6	9	12	19	10	10	9	8	17	18	23	27	25	8	13	9	14	12	11	14	9	9	10	12	6	16	10	11	14	15	25	6	8	51	4	9	6	15	9	21	31	10	19	8	9
ANKIB1	2405	1023	1473	1288	1661	1677	1432	2544	1459	2249	1678	1124	1609	1722	2468	2504	1377	1574	1982	902	1737	1504	2182	1104	1422	2830	1972	1478	1882	1547	1671	979	958	1810	1110	955	1106	5620	1124	1310	436	1565	1084	1641	1762	1850	1918	1234	1069
ANKK1	0	0	0	0	0	1	0	0	0	0	1	0	0	0	0	0	0	0	0	0	0	0	0	0	0	0	0	1	1	1	0	0	0	1	0	0	0	0	0	0	0	0	0	0	0	0	0	0	1
ANKLE1	15	5	7	7	5	3	9	5	4	7	1	8	8	8	5	12	31	7	1	1	6	10	5	10	9	0	6	3	6	5	15	5	6	14	12	6	3	39	8	5	5	8	5	7	31	10	4	7	7
ANKLE2	2343	1263	1853	1821	1432	645	2053	1415	2788	1073	1098	2648	1422	1633	2086	1942	1889	1361	662	1149	1514	1550	2710	1935	2353	754	813	1496	1546	1462	3163	2556	4168	2197	1842	1173	2831	5276	1451	2616	1710	2644	1797	1846	4309	2951	3725	3039	1209
ANKMY1	40	77	45	26	59	32	88	33	37	31	40	49	36	75	69	43	84	57	31	49	44	40	71	32	29	15	17	45	80	79	40	74	104	85	48	72	32	244	51	61	37	84	32	90	92	54	44	36	25
ANKMY2	624	251	368	473	625	281	336	225	398	447	291	333	354	375	691	233	653	449	300	462	411	347	850	334	484	666	511	379	302	602	695	451	324	515	417	267	346	1641	622	328	122	658	207	724	696	561	893	617	255
ANKRA2	444	104	157	159	258	234	172	308	98	368	255	99	195	199	304	263	184	149	289	165	191	213	428	102	147	208	223	225	264	202	340	166	240	254	189	107	122	1806	198	146	140	244	113	143	166	134	218	135	98
ANKRD1	3354	243	33	5725	236	432	139	1770	1033	625	108	331	88	3773	68	546	204	129	51	27	3046	10113	9687	342	114	254	258	392	2585	131	530	285	212	61	170	416	224	673	432	142	444	807	361	358	75	68	105	221	1
ANKRD10	1840	125	162	262	425	286	305	359	144	371	590	294	416	780	754	375	688	303	520	362	331	357	348	277	254	200	353	348	505	423	363	499	565	329	326	212	271	2334	402	478	313	276	218	266	381	381	816	407	241
ANKRD11	3189	3749	2110	457	3420	1062	4038	1196	2730	1267	1253	2801	2057	2571	1678	1768	4208	2250	572	2611	1598	1883	2969	2201	2360	441	849	2927	3829	3143	2513	1749	2734	3690	3206	1827	2209	6958	1733	1866	1442	4783	1536	2786	2827	1449	2089	2866	1238
ANKRD12	889	1294	889	397	1575	1272	1299	980	927	1068	936	742	1365	1456	1765	1123	942	782	1485	929	611	621	1291	510	862	1202	999	963	1088	785	812	636	546	1357	651	233	661	4020	611	845	140	1086	519	766	966	1216	1150	919	475
ANKRD13A	43	10401	5837	3042	3852	752	3749	4156	4257	2126	2623	5430	3230	2315	5371	4378	4237	2659	2884	1793	2162	1922	4858	3746	5948	4075	2829	3902	1402	2974	4407	3544	3564	6061	3050	1105	4061	13184	2888	3372	1218	3778	2368	2701	5189	5163	4101	3740	3158
ANKRD13B	100	87	40	63	77	9	109	33	65	19	79	44	40	106	50	67	151	76	19	79	67	70	70	123	32	16	50	75	117	95	79	44	95	91	95	72	42	348	69	67	75	171	58	57	70	18	78	74	37
ANKRD13C	819	378	540	435	646	509	529	808	499	876	638	617	627	565	1180	1107	501	488	622	364	513	501	857	412	536	573	776	946	773	368	533	849	649	427	720	272	640	1673	508	510	330	663	464	448	497	1021	799	542	345
ANKRD13D	442	317	161	340	406	92	357	205	258	227	212	233	241	415	202	248	453	253	30	183	324	272	466	334	253	39	97	360	315	325	459	328	431	525	313	459	319	1187	217	293	248	424	329	370	720	358	391	302	186
ANKRD16	129	56	44	17	55	20	48	51	83	37	68	22	61	43	124	90	99	45	36	70	32	50	56	68	52	22	57	50	84	67	91	31	63	69	48	61	30	299	24	34	37	46	25	64	74	43	59	111	35
ANKRD17	1021	3235	1832	1077	2098	1371	1845	2067	1912	2037	2167	1668	2352	2028	3378	2437	3641	1227	1927	1890	1606	1768	2361	1749	1783	1830	2016	1756	1819	2007	2374	760	1235	2093	1248	1316	1080	3571	949	1206	321	2206	1113	1836	1661	1268	1924	1623	1045
ANKRD18A	0	0	2	0	0	0	0	0	0	0	0	0	0	0	0	0	0	1	0	0	1	1	1	0	0	0	0	0	0	0	0	0	0	0	0	0	0	0	0	0	0	0	0	0	0	0	0	1	0
ANKRD18B	47	0	7	10	11	2	7	16	10	1	0	6	7	11	0	1	6	3	1	8	27	33	8	2	8	1	0	6	5	6	39	0	19	0	7	3	11	24	6	6	3	19	2	14	13	22	20	9	8
ANKRD18DP	0	0	0	0	0	0	0	0	0	0	0	0	0	1	0	0	0	0	0	0	0	0	0	0	0	0	0	0	0	0	0	0	0	0	0	0	0	0	0	0	0	0	0	0	0	0	0	0	1
ANKRD19P	8	8	6	6	10	7	5	5	6	5	9	3	6	13	12	4	3	4	4	5	5	8	11	8	1	13	4	6	9	10	6	6	9	17	6	1	12	22	3	5	5	5	12	12	4	6	6	8	3
ANKRD2	8	0	0	12	3	2	5	12	0	1	6	5	49	23	61	6	32	0	1	12	0	0	1	2	0	2	5	34	1	12	0	30	2	66	13	11	3	9	5	10	0	3	9	3	35	11	9	11	36
ANKRD20A1	0	0	0	0	0	0	0	0	0	0	0	0	0	0	0	0	0	0	0	0	0	0	0	0	0	0	0	0	0	0	0	0	0	0	0	0	0	0	0	0	0	0	0	0	0	0	0	0	0
ANKRD20A11P	0	0	1	1	0	0	0	0	0	0	0	0	0	0	0	0	5	0	0	0	1	0	0	0	0	0	0	0	0	0	0	0	0	4	0	1	0	0	0	0	0	0	0	0	0	1	0	0	1
ANKRD20A12P	2	1	3	0	0	0	1	0	0	13	0	0	3	3	3	1	1	3	4	4	0	0	0	0	2	3	1	0	1	3	0	0	3	0	0	3	0	1	2	0	0	4	0	1	0	0	0	1	0
ANKRD20A19P	0	0	0	0	0	1	0	0	0	0	0	1	1	0	1	0	1	0	0	0	1	1	0	0	0	0	0	0	0	0	0	1	0	2	1	1	0	0	0	0	0	0	0	0	1	0	1	0	0
ANKRD20A2	0	0	0	0	0	0	0	0	0	0	0	0	0	0	0	0	0	0	0	0	0	0	0	0	0	0	0	0	0	0	0	0	0	0	0	0	0	0	0	0	0	0	0	0	0	0	0	0	0
ANKRD20A3	0	0	0	0	0	0	0	0	0	0	0	0	0	0	0	0	0	0	0	0	0	0	0	0	0	0	0	0	0	0	0	0	0	0	0	0	0	0	0	0	0	0	0	0	0	0	0	0	0
ANKRD20A4	2	0	0	0	0	0	0	0	0	0	0	0	0	0	0	0	0	0	0	0	0	0	1	0	0	0	0	0	0	0	0	0	0	0	0	0	0	0	0	0	0	0	0	0	0	0	1	0	0
ANKRD20A5P	5	4	0	1	3	0	0	5	0	3	0	0	0	0	0	4	3	0	0	1	1	2	16	0	1	1	5	0	6	4	4	0	0	0	0	7	0	0	1	0	1	0	0	4	0	1	0	1	0
ANKRD20A8P	0	0	0	0	1	0	0	0	0	0	0	0	0	0	0	0	1	0	0	0	0	0	0	0	0	0	0	0	0	0	1	0	0	0	0	0	0	5	0	1	0	1	0	0	0	0	0	0	0
ANKRD20A9P	0	1	1	0	0	0	0	0	0	0	0	0	0	1	1	0	0	0	1	0	0	1	0	0	1	0	0	0	0	0	8	0	8	0	0	11	0	0	0	4	0	1	6	5	0	1	4	0	0
ANKRD22	2	0	0	0	1	0	0	0	0	0	1	0	0	0	0	0	1	0	0	0	1	0	0	0	0	0	0	1	1	0	0	0	0	0	0	0	0	2	0	0	0	0	0	0	0	0	0	1	1
ANKRD23	23	20	9	24	19	6	19	14	14	9	14	16	19	30	15	10	29	12	2	12	17	19	31	20	15	3	6	20	11	23	30	17	30	35	34	20	14	77	22	16	12	22	14	48	42	17	23	14	14
ANKRD24	13	17	7	2	17	12	26	17	6	17	11	5	11	9	20	6	6	6	4	11	8	9	11	11	0	4	12	12	20	9	6	6	14	21	5	9	4	71	9	12	6	14	1	6	18	4	4	8	5
ANKRD26	285	347	272	131	437	171	263	281	275	209	214	250	298	366	348	382	510	261	281	295	244	199	214	131	302	218	206	197	257	406	336	172	197	320	257	92	150	1105	144	211	61	313	179	239	298	263	379	216	202
ANKRD26P1	59	1	1	1	1	1	5	18	6	0	0	5	4	0	3	3	0	0	2	2	31	6	7	3	1	2	0	0	3	0	5	0	1	3	5	57	2	19	3	3	0	3	0	4	3	0	5	0	3
ANKRD26P3	0	0	0	0	0	0	0	0	0	0	0	0	0	0	0	0	0	0	0	0	0	0	0	0	0	0	0	0	0	0	0	0	0	0	1	0	0	0	0	0	0	0	0	0	0	0	1	0	0
ANKRD27	609	424	609	600	496	322	767	247	801	304	793	690	704	627	897	752	850	674	691	394	430	478	590	872	540	375	595	486	349	703	1504	403	530	635	418	442	646	1060	208	477	383	631	516	750	1035	540	758	549	404
ANKRD28	1144	1236	1910	878	1527	1335	1471	957	874	958	1837	1234	2429	1595	2788	2030	2147	1458	1501	1246	987	901	1755	872	1397	1283	1361	1614	1138	2051	1272	848	785	1371	923	490	539	3221	896	1102	451	1137	449	1345	1807	998	1330	937	622
ANKRD29	95	105	25	51	47	81	108	118	159	216	164	50	106	18	159	231	95	39	167	49	6	2	102	114	107	82	108	89	79	10	106	62	45	51	33	32	47	342	47	54	20	116	43	49	80	25	16	15	16
ANKRD30A	0	0	0	0	0	0	0	0	0	0	0	0	0	0	0	0	0	0	0	0	0	0	0	0	0	0	0	0	0	0	0	0	0	0	0	0	0	0	0	0	0	0	0	0	0	0	0	0	0
ANKRD30B	8	7	1	16	1	7	0	8	1	4	0	1	5	73	0	8	0	1	1	0	15	48	62	0	3	4	10	0	21	9	4	0	0	0	0	1	0	0	0	5	8	1	0	0	5	8	1	7	1
ANKRD30BL	52	23	99	34	31	0	91	19	56	53	16	43	27	28	25	25	49	52	0	11	8	27	93	260	97	6	23	37	57	25	44	42	34	48	62	47	18	80	34	13	43	86	11	51	35	30	22	69	12
ANKRD30BP2	0	0	0	0	0	0	0	1	0	0	0	0	0	0	0	0	0	0	0	0	0	0	0	0	0	0	0	0	0	0	0	0	0	0	0	0	0	0	0	0	0	0	0	0	0	0	0	0	1
ANKRD30BP3	0	0	0	0	0	0	0	0	0	0	1	0	0	0	0	0	0	0	0	0	0	0	0	0	0	0	0	0	0	0	0	0	0	0	0	0	0	0	0	0	0	0	0	0	0	0	0	0	0
ANKRD31	2	1	2	6	2	3	0	3	1	8	1	4	4	1	4	3	2	6	1	2	4	4	3	1	3	1	1	1	2	7	2	0	0	2	2	2	1	14	1	0	2	4	1	0	3	2	1	1	1
ANKRD32	161	75	125	117	212	54	153	88	194	61	59	173	199	213	181	166	212	151	45	133	124	94	110	99	164	68	67	97	59	92	149	156	130	131	175	15	121	311	78	141	39	170	54	159	212	164	226	201	127
ANKRD33	0	0	1	0	0	4	0	0	0	0	1	0	0	0	0	1	1	0	0	0	0	0	0	0	0	0	0	0	0	0	0	1	3	1	0	0	0	2	0	0	1	0	0	2	0	0	0	0	0
ANKRD33B	65	577	438	127	201	153	162	308	261	384	741	206	227	274	1195	884	532	221	512	119	275	338	373	253	215	411	490	321	357	459	1288	138	145	265	122	91	158	2103	181	169	79	303	126	209	230	112	212	96	20
ANKRD34A	76	93	47	72	99	19	74	40	88	109	65	66	37	128	56	62	160	18	16	49	72	66	136	151	78	32	41	74	75	56	121	37	69	121	48	132	58	134	67	49	31	89	43	57	53	54	59	71	79
ANKRD34B	0	0	0	2	0	0	0	0	0	0	0	1	0	0	0	0	0	0	0	1	0	0	0	0	0	0	1	0	0	0	0	0	0	0	0	0	1	0	0	0	0	0	0	0	0	0	0	0	1
ANKRD34C	24	11	0	0	0	0	0	0	0	0	0	0	0	0	0	0	0	0	0	0	0	0	0	1	0	0	0	0	0	0	0	0	0	0	0	0	0	0	0	0	0	0	0	0	0	0	0	1	0
ANKRD34C-AS1	0	0	0	0	0	0	0	0	0	0	0	0	0	0	0	1	0	0	0	0	0	0	0	0	0	0	0	0	0	0	0	0	0	0	0	0	0	0	0	0	0	0	0	0	0	0	0	0	0
ANKRD35	4	126	158	1	72	27	64	44	71	37	88	45	72	11	105	85	215	28	61	24	41	3	38	70	84	28	38	59	24	117	97	45	68	11	71	50	74	333	62	46	58	92	21	71	80	20	41	61	14
ANKRD36	49	165	126	20	150	20	68	63	91	52	29	130	90	80	120	51	139	85	71	83	69	47	85	62	101	36	47	94	126	116	106	36	123	87	123	60	104	291	57	93	36	122	76	110	138	98	196	121	63
ANKRD36B	30	28	55	28	64	13	40	16	26	9	8	47	51	44	31	17	35	35	29	55	31	24	56	11	51	15	19	24	25	53	58	29	37	95	35	24	15	100	63	24	14	92	29	32	57	46	103	60	26
ANKRD36BP1	25	107	131	46	95	56	74	183	69	216	133	59	93	99	173	181	147	87	139	36	61	61	115	57	79	101	129	121	112	124	84	81	58	98	61	42	48	183	48	58	21	93	59	133	87	82	99	64	51
ANKRD36BP2	0	0	0	0	0	0	0	0	0	0	0	0	2	0	1	0	1	2	1	1	0	0	0	1	2	0	0	0	0	1	1	2	0	1	0	0	0	0	1	1	0	1	0	0	0	0	0	0	0
ANKRD36C	92	70	134	40	140	31	97	53	83	58	54	159	99	77	84	19	122	49	87	98	84	39	89	82	110	32	64	117	86	160	109	33	97	135	104	55	77	236	59	81	7	165	47	120	127	85	229	168	46
ANKRD37	1244	8	13	32	35	32	32	24	20	21	22	16	35	258	27	22	37	30	11	25	40	337	282	23	26	11	13	23	505	20	38	27	36	52	27	32	24	184	15	31	33	50	28	23	40	35	30	21	7
ANKRD39	93	59	94	95	90	16	89	35	99	44	35	106	82	97	57	60	134	50	12	52	100	71	152	114	118	13	21	71	64	84	128	87	162	125	80	70	101	272	60	84	82	102	50	85	171	98	125	84	49
ANKRD40	305	1470	1645	1163	952	682	1138	1937	1401	2381	878	1228	1157	1087	1376	1656	1204	942	1047	518	946	871	1859	1518	1494	1515	997	1640	654	638	1692	659	750	1078	1105	895	1082	3401	682	675	354	2074	706	1436	1648	1238	2228	1470	862
ANKRD42	391	220	114	202	263	153	104	432	144	431	231	150	132	183	383	330	243	114	344	146	258	218	577	233	119	251	226	236	259	222	288	151	398	413	143	230	208	1534	212	172	150	346	171	247	269	188	389	217	129
ANKRD44	294	108	50	100	116	179	97	201	96	151	118	76	122	272	117	238	85	65	172	41	78	124	210	46	71	190	157	123	248	127	149	93	123	90	105	117	102	592	56	113	85	139	169	153	117	128	165	82	63
ANKRD44-IT1	0	0	0	1	0	0	0	0	0	0	0	0	0	0	0	0	0	0	0	0	0	0	0	0	0	0	0	0	0	0	0	0	0	0	0	0	0	0	0	0	0	0	0	0	0	0	0	0	0
ANKRD45	3	0	0	0	1	1	0	0	0	2	2	1	7	2	0	1	4	1	0	0	1	1	1	1	1	2	0	3	2	0	1	0	0	0	0	0	0	3	0	0	0	2	0	0	1	0	0	2	0
ANKRD46	169	25	42	133	70	84	35	123	63	141	71	33	59	124	116	106	96	55	65	42	109	97	161	48	63	120	111	46	89	79	96	82	69	85	50	48	45	405	55	48	33	84	48	112	59	72	94	59	52
ANKRD49	137	95	141	67	132	98	98	163	70	127	140	98	128	192	213	172	152	113	145	63	90	101	159	77	107	123	190	98	124	126	139	133	92	120	86	41	58	436	92	111	28	104	72	95	131	159	176	53	64
ANKRD50	1732	399	602	774	1126	572	774	1021	500	1204	678	420	861	1121	863	967	1002	556	832	555	906	1118	1122	446	687	1014	805	872	1455	1185	1102	566	560	1173	565	535	506	3547	363	504	165	687	493	972	1174	1173	1543	1096	577
ANKRD52	1932	2125	3045	3030	3187	767	3583	1696	3908	1779	1023	3754	3325	4189	1548	1962	4303	2421	555	2125	2828	2689	3720	3844	3772	945	945	3197	2059	1714	3347	2346	3365	3565	2947	2076	2336	6258	1527	3427	1263	3577	2017	3836	4801	2733	4403	2542	1946
ANKRD53	6	20	17	4	8	3	19	6	1	7	11	6	12	19	5	5	29	13	6	12	9	4	29	13	8	9	5	13	10	17	13	8	5	16	3	14	4	57	10	12	10	14	5	14	6	4	7	4	5
ANKRD54	486	172	196	494	466	106	346	195	425	185	199	384	408	405	325	266	431	313	73	247	375	344	263	411	383	71	118	318	193	200	488	407	487	383	362	221	328	1014	212	395	267	427	235	441	678	239	655	378	214
ANKRD55	2	1	2	0	1	0	1	0	0	1	0	0	0	3	3	1	1	0	4	0	1	1	3	0	0	0	3	0	0	1	3	0	1	0	0	0	0	1	0	0	0	0	1	0	1	0	0	1	2
ANKRD6	89	52	11	49	19	23	41	36	13	53	38	48	54	295	41	65	24	19	30	28	26	4	44	16	33	12	32	54	195	13	27	14	33	9	23	13	21	220	13	20	77	20	17	27	31	23	23	31	1
ANKRD60	1	0	0	0	0	0	0	0	0	0	0	0	0	0	0	0	0	0	0	0	0	0	1	0	0	1	0	0	0	1	0	0	0	0	0	0	0	0	0	0	0	0	0	0	0	0	1	0	1
ANKRD61	12	0	14	1	8	2	8	11	5	12	9	21	6	4	25	3	31	6	23	6	9	2	25	2	15	15	14	3	4	7	12	10	14	8	2	6	5	28	4	2	0	24	3	7	14	3	3	8	8
ANKRD62	0	0	0	0	0	0	0	0	0	0	0	0	0	0	0	0	0	0	0	0	0	1	0	0	0	0	0	0	0	0	0	0	1	0	0	0	0	0	0	0	0	0	0	0	0	0	0	0	0
ANKRD62P1-PARP4P3	0	0	0	0	1	0	0	5	0	0	1	0	1	0	5	2	0	1	1	0	1	0	1	0	2	0	0	1	1	0	0	0	0	0	0	1	0	1	0	0	0	0	0	0	1	0	0	0	0
ANKRD63	0	0	2	0	0	0	4	0	0	0	0	0	0	0	0	0	0	0	0	1	2	0	0	1	0	0	0	1	0	0	0	0	0	0	1	0	1	0	0	0	0	1	1	0	0	1	0	3	1
ANKRD65	24	8	31	1	29	7	19	9	7	23	24	31	12	0	75	10	73	12	6	18	2	4	15	9	17	2	17	18	10	52	6	18	17	8	23	38	7	76	22	4	50	26	8	23	21	2	23	57	4
ANKRD66	0	0	0	0	0	0	0	0	0	0	0	0	0	0	0	0	0	0	0	0	0	0	0	0	0	0	0	0	0	0	0	0	0	0	0	0	0	0	0	0	0	0	0	0	0	0	0	0	0
ANKRD7	4	1	0	1	1	3	2	1	5	2	3	2	6	2	5	6	4	7	2	6	0	0	1	2	4	4	3	1	3	4	3	4	2	3	2	0	1	12	1	3	0	2	2	4	2	2	1	4	1
ANKRD9	139	46	84	95	114	31	163	50	119	51	32	150	52	66	41	65	150	76	10	42	100	59	111	251	135	27	29	58	69	53	149	195	131	119	137	120	118	298	83	113	101	209	111	132	193	113	89	124	80
ANKS1A	549	316	283	212	385	103	373	172	264	257	283	392	317	497	296	273	653	192	100	214	484	375	621	243	216	132	134	343	486	388	441	80	311	456	302	297	219	1099	204	268	165	269	318	361	324	244	277	448	166
ANKS1B	13	4	1	5	3	1	2	1	1	2	2	1	2	1	8	0	4	1	1	13	1	1	4	1	3	1	3	4	16	2	5	4	5	0	1	1	0	8	5	7	1	3	0	3	2	3	2	0	7
ANKS3	386	156	232	140	207	64	341	179	216	128	176	277	151	186	149	215	474	191	40	122	216	225	221	233	180	35	109	313	307	300	243	291	330	399	300	267	214	909	182	210	370	372	167	259	336	174	215	230	96
ANKS4B	0	0	0	0	0	0	0	0	0	0	0	0	0	0	0	0	0	0	0	0	0	0	0	0	0	0	0	0	0	0	1	0	0	0	0	0	0	1	0	0	0	0	0	0	0	0	0	0	1
ANKS6	789	466	342	232	640	75	549	829	683	540	483	632	406	609	679	992	492	401	371	325	370	407	460	580	476	246	240	741	576	453	973	550	507	512	464	418	577	2328	394	503	375	1262	289	414	460	222	428	372	255
ANKUB1	0	0	0	0	0	0	0	1	1	0	0	0	0	0	0	0	0	0	0	0	1	0	0	0	0	0	0	0	0	0	0	0	0	0	0	0	1	0	0	0	0	0	0	0	0	0	0	0	0
ANKZF1	907	287	149	170	482	118	508	218	188	284	284	218	480	527	406	340	320	476	205	317	253	273	234	184	151	82	197	421	462	222	501	282	404	572	333	301	200	1697	210	239	164	664	326	189	284	144	365	343	187
ANLN	3412	1853	4643	2873	5937	448	5773	988	5025	565	499	6479	6545	5833	1719	2052	4727	4959	277	4246	2531	670	1496	2566	5857	529	477	2714	997	1608	4556	3908	3278	3520	4768	624	3204	3722	1887	4266	1717	5639	1520	3961	7165	4340	6829	4726	6057
ANO1	12	2	1	98	13	19	0	9	7	10	0	0	18	56	0	0	11	0	0	0	0	1	127	0	0	0	8	0	42	1	13	31	106	25	16	100	28	39	25	18	45	56	37	39	13	1	22	0	4
ANO1-AS2	1	0	0	0	0	0	0	0	0	0	0	0	0	1	0	0	0	0	0	1	0	0	0	0	0	0	0	0	0	0	0	0	1	0	1	0	0	0	0	0	0	0	0	0	0	0	1	0	0
ANO10	1769	626	934	1348	2012	843	880	1110	1838	1700	541	1912	1213	1036	761	798	858	1100	538	886	1045	875	2193	2195	1518	1156	555	1049	796	940	1674	1105	929	2858	1218	1440	1095	2998	1330	1006	514	1558	935	1765	1661	1545	1455	1120	824
ANO2	2	4	1	1	0	3	0	3	0	7	0	1	4	0	1	5	3	0	0	3	0	0	5	0	3	4	0	3	1	6	0	4	3	6	1	1	0	12	0	0	0	5	0	1	3	0	0	4	5
ANO3	399	54	12	27	47	88	44	37	21	58	9	18	71	65	20	1	57	26	11	86	1	1	149	45	76	111	28	170	123	25	176	1	1	350	66	31	21	126	39	35	15	14	56	14	47	46	27	60	1
ANO4	35	121	232	0	259	27	44	111	224	288	98	185	32	36	16	70	206	15	8	21	1	1	222	60	545	120	39	1	76	69	109	100	172	264	4	48	91	670	116	142	48	129	72	17	157	177	157	3	58
ANO5	0	0	0	0	0	0	0	1	0	0	0	1	0	1	0	0	1	0	0	2	0	0	0	0	2	0	0	0	0	0	0	0	0	0	0	1	0	2	0	0	0	0	0	0	1	1	0	0	2
ANO6	5881	2043	2478	570	3377	1783	2039	5972	1342	4821	2507	1807	2394	2627	3978	4397	2748	2233	2849	1775	1790	2097	2352	1333	2294	2738	2499	2241	2788	2611	2972	2305	2142	3602	1531	2054	1640	6355	1578	1942	727	2559	1642	2558	3055	3154	3304	1929	1666
ANO7	15	9	3	44	16	3	17	4	7	4	8	9	17	31	6	4	17	18	2	21	7	18	10	30	11	2	1	21	32	14	10	8	12	28	31	13	16	57	12	15	9	16	11	8	13	9	11	12	11
ANO8	207	105	105	321	226	82	317	80	179	101	98	205	162	197	118	98	254	161	30	122	151	129	175	306	196	20	32	170	189	191	203	216	276	232	255	139	217	706	137	167	185	267	202	241	266	236	227	211	138
ANO9	0	0	0	4	0	0	0	1	1	0	0	3	1	2	0	0	0	0	2	1	1	0	5	1	0	0	0	1	1	0	0	0	0	3	1	2	1	1	0	0	1	1	1	2	1	0	0	0	1
ANOS1	262	0	1	1	1	0	1	1	0	0	3	1	1	0	1	0	70	1	0	2	37	118	67	1	4	0	0	0	12	2	0	1	0	1	0	1	0	12	0	0	0	4	0	3	1	1	0	0	1
ANP32A	1828	972	491	1104	1510	314	1434	728	1072	864	504	903	1292	1155	1181	751	2057	1065	348	1419	1012	791	860	621	1277	441	406	1104	712	1167	1738	815	961	1127	1078	626	586	3543	577	929	355	1826	483	921	1685	713	1546	1781	872
ANP32A-IT1	7	5	7	1	3	9	7	6	2	17	9	4	4	6	10	8	6	7	8	5	1	0	6	6	4	9	11	8	11	12	6	1	6	5	15	11	2	21	3	4	3	15	6	15	2	4	10	5	14
ANP32AP1	1	2	2	1	0	3	1	0	0	0	0	0	1	1	3	0	0	0	0	0	1	2	0	3	4	0	0	0	0	1	0	0	0	4	0	3	1	4	1	0	3	4	0	0	3	0	1	4	0
ANP32B	2744	1137	1670	573	1894	357	2398	716	1966	453	699	2066	1680	1702	1751	1356	3154	1296	720	1795	1024	922	1472	903	1708	493	724	1665	1383	1775	2020	1856	1880	1561	1928	569	1206	5684	967	1754	981	2453	750	1395	2792	1199	2146	1809	817
ANP32C	0	2	1	0	0	0	0	1	0	0	0	0	0	0	0	0	0	0	0	0	1	0	1	0	0	0	0	0	0	0	0	1	1	1	0	0	0	1	0	1	0	1	1	0	2	0	1	0	0
ANP32D	1	0	0	0	0	0	0	0	0	0	0	0	0	0	0	0	0	0	0	0	0	0	0	0	0	0	1	0	0	0	0	0	0	0	0	0	0	0	0	0	0	0	0	0	0	0	0	1	0
ANP32E	1743	521	866	1249	1355	476	1469	705	1029	510	345	1233	1642	1855	1027	975	1838	1157	387	769	913	727	1001	430	1068	571	497	992	697	898	1245	1627	1028	1086	1186	278	815	2912	536	1436	476	1182	464	1304	1938	1792	1938	1299	1159
ANPEP	14363	41511	21274	644	22376	7500	26245	5462	19385	6306	17121	16047	37625	5054	27091	15206	18794	17860	7844	20219	2676	2792	12919	38681	28402	6189	8014	14717	10945	14357	17702	14088	12522	31369	11706	7289	11354	15143	10234	15866	7590	23072	8022	18178	41705	15231	12516	7571	5136
ANTXR1	6492	6234	9223	1976	12033	5169	6574	13609	5092	17008	6630	7418	7230	2351	6364	5873	4920	5511	4703	6972	3929	3966	10992	4666	4830	6711	7460	13256	9421	5562	7805	8467	8045	13319	5296	10034	7853	26378	4247	8900	3258	9486	10113	10955	7069	5520	12972	5883	3056
ANTXR2	2757	2759	1391	1118	2835	1328	1241	2157	3246	2457	2295	3070	2196	5292	2741	2675	1395	1315	1737	1732	2378	1942	3750	1696	3632	2320	1181	1450	2002	1052	3298	1130	1155	2739	2196	953	906	11467	1089	1115	647	2087	1652	1994	1912	1359	2486	1575	1123
ANTXRL	0	0	0	0	2	0	1	0	0	0	0	0	0	0	0	0	0	0	0	0	0	0	0	0	0	0	0	0	0	0	0	1	1	0	0	0	0	0	0	0	0	1	1	0	0	0	0	0	0
ANTXRLP1	0	0	1	0	0	0	0	0	0	0	0	2	0	0	0	0	0	0	0	0	0	0	0	1	0	0	0	0	0	0	0	1	0	0	0	0	0	0	0	1	0	0	0	0	0	0	0	0	0
ANXA1	19116	7264	11038	13818	18612	8220	15158	14312	18732	12123	5383	14866	21424	9852	14343	9949	11514	11503	5741	13729	12162	9015	20502	20650	23637	14355	5435	13489	6063	8589	17670	12496	13116	20896	14975	6549	15191	39444	13764	10171	6912	14154	8965	11909	24841	23456	25337	10369	8600
ANXA10	66	0	0	1	0	2	1	1	1	0	0	0	1	3	0	0	5	0	0	0	398	48	13	1	0	0	1	0	54	1	0	0	6	0	0	0	0	1	0	0	1	0	1	0	0	0	1	1	0
ANXA11	6217	3889	2116	1218	3472	1144	4106	2903	3168	2104	3809	3614	2288	5772	5411	4414	8044	1255	1054	1849	3254	2885	5025	5101	2451	1537	2143	6178	2629	5216	5067	2021	2672	6246	1957	3424	2398	9316	2489	2903	2641	2676	2279	2889	3987	2771	2039	1988	1678
ANXA13	1	1	0	0	1	0	0	0	0	1	0	0	0	0	0	4	0	0	0	0	1	0	0	0	0	0	0	0	0	0	0	0	0	0	0	1	0	0	0	0	0	0	1	1	0	0	0	0	1
ANXA2	46556	25605	37915	39471	55026	13870	39433	23878	48495	40762	13632	36115	39789	21194	34215	27743	55994	34537	10198	38823	34761	29258	100631	54038	50001	21284	17339	68095	27079	44139	109545	25840	47594	53391	34404	39445	41674	141791	38258	26808	23848	53844	29524	40000	59695	29489	47968	37550	23790
ANXA2P1	2	14	22	8	10	10	7	5	7	10	19	10	7	10	21	5	14	10	5	7	7	6	10	10	10	11	17	13	6	10	18	14	13	12	17	10	22	18	15	6	17	17	5	24	14	6	18	15	11
ANXA2P2	121	89	140	140	83	37	161	79	154	125	41	122	103	109	82	73	158	87	29	71	117	93	301	150	144	63	52	171	90	159	275	132	170	146	199	186	172	351	190	119	191	206	117	191	270	119	122	168	91
ANXA2P3	8	4	8	3	14	3	12	0	7	1	3	2	6	3	10	3	6	7	1	4	4	0	13	3	5	9	1	4	5	5	13	8	11	7	7	2	14	19	5	3	2	6	1	4	9	11	8	8	6
ANXA2R	37	9	22	9	29	6	12	5	14	6	20	10	23	11	42	10	15	9	12	10	17	8	9	25	8	10	10	35	19	45	9	26	20	7	19	5	9	62	18	16	7	14	6	15	7	5	18	20	3
ANXA3	1	383	154	3	39	16	22	173	29	57	39	50	67	28	34	95	133	45	24	33	150	623	50	45	105	64	17	21	228	84	46	12	16	294	17	39	26	437	33	25	24	39	27	37	72	64	51	20	1
ANXA4	1580	1174	1643	635	1415	1454	1187	2019	1349	2669	1790	1025	1178	1359	2538	2255	1077	940	1361	923	961	882	2390	1042	1374	1809	1705	1203	1172	1430	1396	725	986	2063	897	986	836	5693	1057	593	638	1727	695	1160	1531	1258	1209	676	607
ANXA5	13816	38479	20640	10926	25168	15602	13367	28874	23173	36679	22418	23507	28001	18229	37958	49247	10822	22598	19823	15876	14892	14572	39000	20296	13010	29755	27598	28210	16675	21142	44302	27069	17002	23340	14533	16321	22850	75162	36335	13493	11887	27826	20680	24485	29401	30189	20818	18615	12420
ANXA6	12624	8071	4136	20036	12755	3197	10824	4575	11029	7980	5060	10839	10376	15468	8997	6776	18937	8644	3334	6424	11526	8961	9593	11646	11531	5214	4317	11614	6975	12028	23922	10179	13063	9909	8694	10086	14311	23417	9104	6372	9294	11715	8505	13924	17171	12556	12746	13556	7290
ANXA7	2553	1555	2224	1910	2336	1345	1582	2698	2977	2281	1508	3342	1694	1144	3904	2714	2721	1580	1733	1258	2024	1823	4738	2020	3547	2103	2045	1881	1402	1474	5697	1500	2592	2153	2808	1200	1593	8504	2178	2084	1494	3487	748	1891	3720	1670	3418	1543	1297
ANXA8	0	0	0	0	0	0	0	0	1	5	0	11	0	1	0	0	0	1	0	0	0	0	0	0	0	0	1	1	2	0	1	7	4	1	0	2	1	0	1	1	0	4	0	0	0	0	4	2	0
ANXA8L1	0	0	1	0	4	3	0	3	4	4	0	9	1	0	0	0	2	1	0	0	1	0	1	3	0	0	0	3	4	1	1	2	6	1	5	3	4	0	3	4	2	3	2	2	2	2	3	0	0
ANXA9	24	19	0	17	3	7	5	10	3	23	13	3	5	3	23	2	14	5	11	3	19	24	31	5	14	35	8	2	58	32	3	3	6	24	15	6	2	55	13	2	4	3	9	5	2	3	14	2	1
AOAH	0	0	0	0	0	0	0	0	0	0	1	0	0	0	0	0	0	0	0	0	0	0	0	0	2	0	0	1	0	0	0	0	0	0	0	0	0	0	0	0	0	0	0	0	0	0	0	1	0
AOAH-IT1	0	0	0	0	0	0	0	0	0	0	0	0	0	0	0	0	0	0	0	0	0	0	0	0	0	0	0	0	0	0	0	0	0	0	0	0	0	0	0	0	0	0	0	0	0	0	0	0	0
AOC1	0	0	0	0	0	0	0	0	0	0	0	0	0	1	0	0	0	1	0	0	0	0	0	0	0	0	0	2	0	0	0	0	0	0	0	0	0	1	0	0	0	0	0	0	0	0	0	0	2
AOC2	12	5	9	8	7	13	9	9	6	3	7	6	4	7	7	3	13	13	2	13	8	8	14	7	21	2	4	5	8	6	6	15	10	10	14	6	4	17	8	10	1	14	4	15	10	6	15	5	8
AOC3	8	8	3	14	8	10	6	0	0	5	5	0	1	33	4	1	5	0	4	1	1	4	15	1	5	1	1	5	61	5	9	6	8	5	5	0	5	18	1	1	6	6	4	10	8	0	1	6	1
AOC4P	0	0	1	0	0	0	0	0	0	0	0	0	0	0	0	0	0	0	0	0	0	0	0	0	0	0	0	0	0	0	0	0	0	0	0	0	0	0	0	0	0	0	0	0	0	0	0	0	0
AOX1	497	1602	600	172	845	195	676	1025	620	858	1252	646	1269	726	1479	1439	732	659	1222	470	1276	1937	1327	1022	804	926	828	1023	774	763	1158	332	177	817	199	282	315	5973	533	478	190	538	236	472	351	386	286	395	181
AOX2P	0	0	0	0	0	0	0	0	0	0	0	0	0	0	0	0	0	0	0	0	0	0	1	0	0	0	0	0	0	0	0	0	0	0	0	0	1	2	0	0	0	0	0	0	0	0	0	0	0
AP1AR	319	140	216	158	319	275	284	294	205	387	205	189	303	296	354	423	324	263	348	191	162	181	329	239	271	234	268	219	258	259	255	371	272	194	257	62	149	750	133	149	86	259	85	330	381	301	355	209	150
AP1B1	925	1734	910	2032	1807	311	1879	884	1654	762	696	1614	1596	1371	985	1054	2813	1154	176	1021	1761	1414	1917	2043	1757	333	405	1625	987	1448	2188	1152	1386	2209	1511	1307	1501	3228	1063	1158	1160	1912	1088	1476	2064	1234	1369	1388	949
AP1B1P1	0	0	0	0	0	0	0	0	0	0	0	0	0	0	0	0	0	1	0	0	0	0	0	0	0	0	0	0	0	0	0	0	0	0	0	0	0	0	0	0	0	0	0	0	0	0	0	0	0
AP1G1	1619	1538	1900	2119	1735	1601	1596	2252	2125	1881	1788	1790	1913	1917	3154	2013	3001	1108	1827	1189	2037	1942	3606	1961	1884	2912	2062	2764	2139	1889	2821	1046	778	2447	1324	1048	1430	5990	1317	1359	430	2357	1337	2133	1968	2086	2322	1939	1325
AP1G2	119	78	44	111	58	21	67	20	74	82	71	68	77	182	70	42	145	49	42	77	70	101	98	62	75	31	44	83	156	70	102	60	108	131	61	62	31	529	47	33	49	94	64	98	137	42	87	76	43
AP1M1	863	1073	1537	1190	1569	250	2022	798	2115	621	838	2004	1662	1298	992	1140	1817	1147	251	848	1294	1143	1563	2394	1960	269	443	1737	947	1419	1547	1346	1313	1567	1448	986	1197	3052	894	1279	1042	1849	1107	1556	2109	1047	1358	1184	719
AP1M2	2	7	2	5	10	0	0	5	1	11	3	3	3	6	0	0	11	3	0	0	0	3	10	1	1	7	1	7	1	12	7	3	0	5	4	4	3	8	3	0	0	5	1	4	4	3	7	0	4
AP1S1	1510	991	1421	1055	1394	679	1991	769	2155	1023	905	1449	1455	844	1377	996	1686	1132	404	1013	1142	947	2384	2274	1447	653	690	1312	654	861	1577	1655	2119	1731	1323	905	1080	3177	1839	938	980	1646	758	1532	2185	974	1784	1486	896
AP1S2	504	293	625	1013	543	289	361	466	471	901	792	433	723	623	575	1374	749	528	1722	277	359	264	1799	482	763	1108	424	619	392	485	531	587	252	633	258	104	389	3305	200	461	109	337	322	457	843	1351	398	625	737
AP1S3	89	30	9	76	13	21	14	71	17	47	14	18	7	163	17	32	75	10	11	10	188	180	136	27	33	34	12	18	65	22	37	18	19	22	18	21	13	72	6	10	9	21	12	16	15	13	22	13	6
AP2A1	3708	2361	1212	3328	3139	729	4158	1537	3683	1370	1862	3843	2505	2965	1931	1831	4392	1993	369	1743	2942	2763	3813	4160	3063	444	815	3400	2982	2581	3169	2465	2636	3768	2919	2343	2707	12429	2275	2642	2472	3720	2027	3358	3805	2256	2294	2591	1440
AP2A2	2160	1728	935	786	2501	561	2022	687	1583	696	1239	1664	1896	1004	1201	1278	2180	1896	289	1285	1225	1203	1478	1822	1809	244	525	1606	1112	1330	1757	1295	1233	2485	1683	1083	962	4678	1070	1248	811	2010	1006	1496	2446	944	1375	1202	836
AP2B1	3430	3199	4450	4013	4084	2734	3619	5113	5079	4764	4842	5155	3838	2475	8207	5183	5980	2807	3222	2663	3989	3701	5292	3488	4785	4709	4804	5157	2526	4383	8117	1958	2650	5750	3306	3826	2862	12133	4232	2936	1404	5594	2022	4363	5176	2178	3051	3631	2385
AP2M1	13398	12744	7017	7737	13809	6108	17208	7518	10748	8483	4401	8505	11208	9609	5760	7766	14571	6901	1489	6504	9796	9171	23254	12053	9226	4023	4370	12855	6706	6587	14650	12550	15677	13942	11366	9484	13078	32061	10489	10430	11895	13757	9885	11571	15953	8710	14100	11930	6823
AP2S1	4516	1030	1549	3106	2589	815	3238	842	2145	1121	1316	2437	2370	2502	1539	1551	3351	1581	440	1102	2169	1869	4590	2334	2121	678	735	3517	1996	2492	4682	2708	2985	3998	2461	2863	2860	6997	2352	2323	2349	2793	1548	2877	3502	1985	3133	2523	1224
AP3B1	1789	1093	1552	1180	2616	1645	1497	1453	1907	938	924	1552	1725	1711	1702	1268	1451	1239	916	1419	1632	1414	3170	1118	1658	1892	1369	1050	1166	1477	1982	1093	1043	1880	1841	551	1481	4575	1971	1399	545	1713	793	1619	2286	2464	2751	2337	948
AP3B2	1	8	4	1	10	1	9	7	5	0	3	0	4	0	1	5	7	0	1	6	2	2	4	5	3	1	6	4	7	1	0	4	1	4	1	0	4	22	1	1	3	23	0	0	1	0	1	3	2
AP3D1	1032	4396	3236	3206	3188	894	4288	1527	3851	1561	1773	3832	3171	3277	2364	2379	6032	2671	442	2234	3015	2688	4100	3995	3533	792	881	3710	2958	2940	4435	2162	3080	4184	2886	2788	2666	3142	2250	2541	2187	4293	2312	3784	5489	2644	2314	3125	1933
AP3M1	1011	891	626	979	1124	584	642	1200	842	998	969	698	1145	1282	1354	1135	1285	821	1035	680	1042	1026	1829	758	1028	1049	840	496	769	826	1206	537	574	1210	537	356	662	3247	491	716	228	906	519	722	1161	960	1279	679	543
AP3M2	536	70	117	867	460	267	289	276	234	209	237	263	610	792	328	281	489	333	189	252	423	363	537	206	322	318	298	291	359	121	590	269	316	330	269	263	247	1265	430	226	313	486	199	424	497	269	554	462	205
AP3S1	1807	797	1167	910	1565	1261	1687	1883	1095	1836	1336	1066	1824	1208	2047	2541	1107	1376	1713	734	962	907	2134	1070	1294	1221	1550	1553	1638	1260	1676	1504	733	1597	823	538	644	6098	936	1181	344	1594	598	1386	1328	1457	1152	847	704
AP3S2	51	24	43	38	48	4	49	21	9	40	12	39	50	60	16	33	48	31	8	46	39	34	51	38	17	7	7	39	44	45	55	15	77	52	36	50	38	113	28	31	36	72	21	37	49	32	38	23	24
AP4B1	558	60	96	224	176	92	257	117	338	105	164	176	263	157	335	156	271	165	219	172	234	186	230	181	224	60	192	220	127	251	398	160	322	163	313	147	166	596	199	212	125	307	132	252	302	97	382	284	113
AP4B1-AS1	6	7	10	6	12	3	7	7	11	9	7	9	14	20	14	13	11	10	10	7	6	8	10	8	7	6	9	10	15	16	7	6	2	10	8	3	4	18	2	11	3	23	4	10	9	3	15	6	6
AP4E1	727	298	444	494	416	460	468	1037	443	743	378	390	551	1130	533	731	755	368	467	213	422	607	949	354	735	558	486	610	725	423	458	434	299	522	309	187	357	2170	272	429	170	696	288	511	514	684	520	440	328
AP4M1	350	168	253	173	389	96	432	101	237	123	187	242	248	130	344	170	384	322	58	157	187	169	169	223	205	55	95	201	186	363	328	192	401	401	227	226	208	965	253	254	210	442	198	262	401	128	254	287	143
AP4S1	155	70	105	88	139	38	100	101	78	116	121	95	88	139	196	116	151	56	119	94	98	100	209	65	122	121	135	128	143	201	160	81	74	57	56	65	57	311	81	38	38	166	49	77	110	70	80	88	47
AP5B1	744	244	361	372	535	134	605	264	525	286	213	550	439	462	283	339	694	391	127	249	368	381	446	564	476	54	132	572	502	324	380	517	454	595	575	346	508	1764	329	410	480	813	421	559	680	450	438	453	277
AP5M1	782	245	366	512	552	479	357	628	335	635	474	397	588	666	675	641	787	416	587	311	495	465	1007	356	498	562	543	325	550	387	489	509	273	513	334	210	306	1541	367	345	95	528	344	459	513	615	647	384	320
AP5S1	316	186	264	223	317	60	424	151	327	147	161	279	367	258	269	194	484	193	39	113	248	237	250	324	235	53	88	336	267	309	294	264	288	328	357	204	216	749	229	291	258	296	198	294	402	205	236	241	137
AP5Z1	713	319	499	815	688	124	841	275	692	370	404	739	650	540	404	417	862	525	99	325	515	462	824	1036	607	69	178	917	724	757	794	834	801	945	617	608	712	1927	543	653	718	921	609	852	935	590	556	670	337
APAF1	734	317	474	504	490	445	530	362	766	459	376	680	621	418	1170	487	1025	603	401	317	461	474	493	453	681	482	474	595	375	486	494	458	347	429	473	168	525	1404	389	515	138	674	457	654	696	643	1002	858	377
APBA1	36	232	272	256	302	107	233	170	208	299	211	205	184	87	249	121	449	77	75	105	135	84	323	303	293	164	99	154	139	213	212	144	217	325	152	148	291	197	200	155	126	247	178	214	192	151	227	217	166
APBA2	296	0	36	98	26	15	1	0	1	4	1	11	35	54	16	0	224	29	2	21	553	751	164	1	4	0	1	4	17	21	152	7	97	16	83	24	29	298	8	3	12	20	6	1	4	6	52	98	3
APBA3	297	117	57	154	180	41	258	75	146	74	87	148	106	152	127	99	275	140	21	87	161	158	156	249	138	16	43	172	220	174	170	182	187	209	134	159	165	693	123	177	140	237	129	145	208	104	157	152	75
APBB1	572	744	1058	1018	1129	201	1556	698	1261	1087	608	904	1182	524	1029	712	1211	741	202	450	920	749	1311	2003	1167	346	367	1116	584	946	1325	814	1284	1842	720	675	922	2450	972	906	742	1091	957	1180	1573	919	972	784	518
APBB1IP	173	252	687	20	340	223	753	1181	997	915	352	597	736	0	917	340	277	520	498	191	29	10	398	792	43	431	478	645	481	167	903	32	573	559	246	424	360	2297	482	383	98	1005	545	629	252	199	445	400	80
APBB2	1863	649	325	262	795	603	559	737	375	996	523	554	710	1331	1094	731	1103	600	387	574	908	880	1084	519	660	861	744	671	1158	999	572	428	340	997	457	237	526	3462	417	331	161	809	428	568	934	691	838	367	336
APBB3	369	131	68	90	148	65	259	94	92	123	96	77	135	214	122	126	123	137	47	94	139	151	253	109	91	25	64	259	228	129	191	84	118	198	126	108	68	839	101	104	113	241	105	95	189	68	227	172	61
APC	622	1685	2481	763	2055	831	998	1176	1683	1150	706	1448	1133	1034	1214	761	1109	973	643	1228	1001	932	2114	1279	1934	2664	637	1748	889	914	2265	787	897	2437	1496	725	1253	4214	1121	850	491	2380	1103	1426	1864	2127	1850	1440	1424
APC2	22	34	41	35	46	11	64	20	33	27	33	30	27	35	25	34	50	41	5	29	29	26	45	61	19	5	13	45	39	51	19	56	76	73	53	66	54	127	42	36	49	100	52	59	49	34	23	48	21
APCDD1	490	72	384	322	75	14	69	34	37	165	431	59	400	224	288	146	650	263	223	448	71	1	106	208	458	89	234	146	67	384	145	62	91	535	0	57	34	420	132	66	25	41	24	279	481	148	42	42	17
APCDD1L	1492	566	1282	285	3095	1025	1535	1274	1939	582	430	2051	680	364	747	701	481	1569	380	1930	350	290	415	2831	1406	321	375	629	790	742	922	3064	3283	2759	2060	605	1786	4197	2140	1549	1227	1752	1178	2973	3301	1677	2547	1861	1301
APCDD1L-AS1	69	17	53	1	191	43	60	60	108	21	13	86	12	8	37	29	14	59	14	56	15	21	18	134	59	10	23	6	31	31	48	90	126	72	81	32	85	147	141	44	32	80	46	126	173	71	155	102	45
APCS	0	0	0	0	0	0	0	0	0	0	0	0	0	0	0	0	0	0	1	0	0	0	0	0	0	0	0	0	0	0	0	0	0	0	0	0	0	0	0	0	0	0	0	0	0	0	0	0	0
APEH	2140	713	447	1689	1352	237	1316	1015	1215	798	824	1365	906	1210	1025	1170	1913	946	296	834	1196	988	1102	1561	1068	251	491	999	739	880	2154	1588	1719	1850	1222	757	1014	4832	1060	894	1090	1392	694	1159	1799	578	885	918	654
APELA	0	6	0	0	4	0	0	5	0	8	6	0	0	0	1	6	0	3	7	5	0	0	5	0	0	1	8	3	4	1	0	0	1	0	0	1	0	33	3	1	0	0	0	4	0	0	0	0	0
APEX1	3300	1982	1066	878	2446	550	2457	1056	1908	1196	1120	1786	2462	1512	2313	1479	3390	1479	736	1945	1500	1298	2286	1960	1708	785	1165	1648	1137	1947	3040	1925	2356	1759	1884	888	1159	6300	1247	1475	1271	1543	588	1198	2471	1205	3029	2447	1157
APEX2	347	256	354	160	378	70	476	170	320	134	167	359	373	324	350	311	612	262	87	263	221	249	206	342	250	73	145	253	146	272	388	273	390	318	320	196	243	494	157	321	219	371	191	286	468	231	392	294	200
APH1A	2621	1140	1679	1287	1807	258	2633	1306	1504	1287	2217	1809	1562	909	3233	2028	3394	1716	1121	980	1231	1262	1591	1106	1351	675	1178	2127	1270	2173	2996	1518	1445	2249	1938	1113	1270	8397	1362	1888	1447	1963	823	1630	3275	938	2315	1832	1092
APH1B	493	216	331	434	491	302	369	623	466	906	537	274	477	270	868	747	410	352	368	296	254	241	575	578	620	488	402	443	265	482	677	288	249	549	232	211	221	1950	385	241	117	458	240	514	542	325	309	260	246
API5	1902	1005	1423	944	1544	397	1335	1640	1304	1173	1036	1307	1822	1620	1895	1882	2981	1419	1127	1019	1227	1124	1679	820	1546	1233	1150	1699	1132	1642	2103	939	810	1573	1101	679	939	6014	650	1050	224	1618	682	1340	1848	1559	1803	1450	1028
APIP	144	176	154	266	152	65	199	139	181	238	63	196	238	172	139	226	387	180	89	165	180	163	320	119	187	108	88	126	135	152	384	131	205	243	209	97	147	713	121	141	126	300	68	164	413	227	263	200	125
APITD1	50	27	45	36	34	29	46	47	68	31	19	53	60	47	37	59	33	43	17	28	22	24	45	21	57	17	15	39	19	31	44	44	44	36	79	8	30	106	33	48	27	47	10	40	76	44	98	47	38
APITD1-CORT	2	1	4	1	1	3	3	1	1	0	0	0	2	0	0	0	1	0	0	1	2	1	5	1	1	0	3	0	2	3	2	2	1	2	3	1	1	8	1	1	1	2	0	1	0	1	4	0	0
APLF	86	79	39	44	154	50	79	59	66	86	70	91	133	66	106	91	89	89	86	55	73	63	111	42	74	58	68	66	67	56	61	53	63	92	52	14	45	503	27	61	23	88	29	75	96	79	78	67	27
APLN	56	66	20	57	49	4	115	26	44	44	26	20	54	64	64	186	22	101	60	49	576	123	41	40	18	20	19	41	53	13	79	15	23	35	32	27	24	331	20	30	7	138	21	16	8	8	27	26	6
APLNR	14	0	1	0	13	9	10	0	1	7	8	7	0	0	7	0	13	0	0	0	0	0	7	6	0	8	9	25	28	13	11	20	17	38	7	9	17	40	11	11	17	47	38	19	24	18	14	6	34
APLP1	274	317	158	446	290	208	302	149	236	582	120	241	220	196	222	185	280	208	47	188	234	190	707	477	211	116	92	355	222	215	489	426	564	604	340	443	198	290	314	411	269	535	255	531	470	294	255	255	189
APLP2	25825	17062	7684	21349	18534	12433	24084	41635	14599	50165	40088	17665	20213	15226	31857	49091	23903	9512	21068	13527	20078	16630	19115	30082	12808	16628	30147	27950	12503	9845	51389	10681	16533	22116	8590	17622	21398	102071	16816	19735	10704	19582	22528	16354	33158	23743	10575	12980	10813
APMAP	4085	1677	2452	2368	2802	720	2730	2238	1754	2249	2624	2908	2273	1054	3068	3011	2576	1923	1120	1050	2441	2218	4190	2025	2638	1741	1123	2854	1525	3052	5524	1469	2477	6538	2491	2457	2911	11640	2441	2374	1509	2899	1769	3042	4772	2578	3010	2522	1723
APOA1	4	0	0	1	1	0	1	4	0	1	0	3	3	3	0	3	1	0	1	3	4	2	3	3	4	3	3	0	1	0	0	0	0	5	3	1	7	14	1	1	5	5	1	4	4	1	0	0	2
APOA1-AS	0	0	0	1	1	0	1	1	0	0	0	1	2	0	1	1	3	0	1	2	0	0	0	0	0	1	0	0	1	3	0	2	1	1	1	0	0	3	1	0	0	4	0	2	2	0	2	2	0
APOA1BP	743	536	288	417	383	117	549	405	472	393	319	515	310	411	400	554	817	253	264	272	463	424	1210	576	557	220	197	374	355	421	992	330	527	748	495	516	376	2414	305	210	367	738	217	452	604	234	436	336	234
APOA2	0	0	0	0	0	0	0	0	0	0	0	0	1	0	0	0	0	0	0	0	0	0	1	0	0	0	0	0	0	0	0	0	0	0	0	0	0	0	0	0	0	0	0	0	0	0	0	0	0
APOA4	0	0	0	0	1	0	0	0	0	0	0	0	0	0	0	0	0	1	0	0	0	0	0	0	0	0	0	0	0	2	0	0	0	0	0	1	0	0	0	0	0	0	0	1	0	0	0	0	1
APOA5	0	0	0	0	1	0	1	1	0	0	0	0	1	0	0	0	0	1	0	0	0	1	0	2	0	0	0	0	0	0	0	0	0	0	0	0	2	4	0	0	0	1	0	1	1	1	0	0	3
APOB	0	0	1	0	0	0	1	0	0	0	0	1	0	0	0	0	0	0	0	0	1	0	0	0	0	0	0	0	1	0	3	0	0	0	0	0	0	0	0	0	0	0	0	0	1	0	0	0	1
APOBEC1	0	0	0	0	0	0	0	0	0	0	0	0	0	0	0	0	1	0	0	0	0	0	0	0	0	0	0	0	0	0	0	0	0	0	0	0	0	0	0	0	0	0	0	0	0	0	0	0	0
APOBEC2	1	0	0	0	3	0	1	0	0	4	1	3	3	3	5	3	6	1	0	0	1	2	0	0	0	1	4	3	0	1	0	1	4	3	0	0	0	4	1	1	0	3	0	0	1	3	0	1	1
APOBEC3A	0	0	0	0	0	0	0	0	0	0	0	0	0	0	0	0	0	0	0	0	0	0	0	0	0	0	0	0	0	0	0	0	0	0	0	0	0	0	0	0	0	0	0	0	0	0	0	1	0
APOBEC3A_B	0	0	0	0	0	0	0	0	0	0	0	0	0	0	0	0	0	0	0	0	0	0	0	0	0	0	0	0	0	0	0	0	0	0	0	0	0	0	0	0	0	0	0	0	0	0	0	0	0
APOBEC3B	85	38	145	101	147	7	175	9	124	7	11	78	190	113	45	16	272	123	4	113	105	6	34	51	66	9	11	100	17	70	161	109	73	120	150	20	63	86	51	58	64	175	33	111	224	86	192	105	144
APOBEC3B-AS1	0	0	0	0	0	0	0	0	0	0	0	0	0	0	0	0	0	0	0	0	0	0	0	0	0	0	0	0	0	0	0	0	0	0	0	0	0	0	0	0	0	0	0	0	0	0	0	0	0
APOBEC3C	125	674	773	281	897	289	603	397	648	373	621	529	569	461	914	431	675	465	331	514	350	305	581	571	827	321	347	432	228	645	174	200	477	580	372	367	255	991	362	293	179	654	166	728	692	346	431	373	261
APOBEC3D	21	22	8	8	33	14	16	18	10	16	41	22	9	25	56	32	21	18	20	23	12	9	13	8	10	7	27	22	10	43	22	13	17	17	11	6	4	80	16	4	5	19	11	18	17	9	13	10	7
APOBEC3F	45	74	36	28	53	20	29	22	31	34	67	20	50	40	90	45	124	29	47	35	45	42	87	28	34	28	38	40	30	78	93	29	30	87	26	40	32	209	23	25	21	35	12	49	61	36	43	33	25
APOBEC3G	75	43	63	32	68	25	55	24	35	57	63	44	65	83	127	58	110	48	50	52	40	33	90	46	36	45	55	46	61	65	87	52	28	108	59	45	29	252	62	20	33	73	30	76	77	41	58	31	30
APOBEC3H	2	1	1	0	2	0	0	0	0	2	0	1	1	3	0	0	0	2	0	3	1	0	2	2	0	0	2	0	1	0	0	1	1	0	0	0	0	4	0	0	0	1	0	1	0	0	0	0	0
APOBEC4	0	1	2	0	0	0	0	0	0	0	2	0	0	0	0	2	0	1	0	0	0	0	0	0	0	0	0	0	0	0	0	0	0	0	0	0	0	1	0	0	0	0	0	0	0	0	0	0	0
APOBR	2	1	2	2	4	0	1	2	0	2	0	1	2	1	3	1	5	1	1	0	0	2	0	1	0	0	0	0	3	1	3	2	1	2	2	3	0	3	2	2	0	1	0	1	0	0	0	0	1
APOC1	5	5	5	5	5	0	5	0	4	1	5	4	8	5	6	1	11	7	1	0	4	3	7	8	5	0	4	7	3	7	5	8	1	5	10	1	7	10	3	5	6	0	3	8	5	5	3	5	0
APOC1P1	0	0	1	0	0	0	0	0	0	0	0	0	0	0	1	0	0	0	0	0	0	0	0	0	0	0	0	0	0	0	0	0	0	0	0	0	0	0	0	0	0	0	0	0	0	0	0	0	0
APOC2	0	0	0	0	0	0	0	0	0	0	0	0	0	0	0	0	0	0	0	0	0	0	0	0	0	0	0	0	0	0	0	0	0	0	0	0	0	0	0	0	0	0	0	0	0	0	0	0	0
APOC3	1	0	0	1	0	0	0	0	0	0	0	0	0	0	0	0	0	0	0	0	1	1	0	0	0	0	0	0	0	0	0	0	0	0	0	0	0	1	0	0	0	0	0	0	1	0	0	0	0
APOC4	0	0	0	0	0	0	0	0	0	0	0	0	0	0	0	0	0	0	0	0	0	0	0	0	0	0	0	0	0	0	0	0	0	0	0	0	0	0	0	0	0	0	0	0	0	0	0	0	0
APOC4-APOC2	0	1	0	0	0	0	0	0	0	0	0	0	0	0	0	0	0	0	0	0	0	0	0	0	0	0	0	0	0	0	0	0	0	0	0	0	0	0	0	0	0	0	0	0	0	0	0	0	0
APOD	14	168	42	1	62	37	67	47	48	216	215	58	65	1	218	169	54	44	166	119	19	13	29	91	40	44	119	94	47	25	16	19	1	36	18	1	13	266	30	21	27	63	15	43	47	44	16	1	1
APOE	97	7	11	15	35	0	15	1	7	6	14	26	36	33	12	11	20	36	0	30	12	6	9	41	18	4	8	17	24	10	6	40	16	18	8	12	7	74	23	23	16	11	7	59	18	46	10	13	8
APOF	0	0	0	1	0	0	1	0	0	0	0	1	0	0	0	0	1	1	0	0	1	0	1	0	0	0	0	0	0	3	3	0	0	0	0	0	1	1	1	0	0	0	0	0	0	0	1	0	0
APOH	0	0	0	0	0	0	0	0	0	0	0	0	0	0	0	0	1	0	0	0	0	0	0	0	0	0	0	0	0	0	0	0	0	0	0	0	0	0	0	0	0	0	0	0	0	0	0	0	0
APOL1	181	170	41	5	58	74	60	180	154	199	280	141	49	92	556	251	182	31	87	10	257	197	231	42	24	126	209	132	257	305	15	26	65	21	45	54	31	430	25	91	43	68	71	111	85	61	77	26	20
APOL2	678	556	277	481	404	210	482	404	609	338	705	372	391	832	1190	1008	916	227	504	158	699	483	909	294	409	265	459	583	794	631	1018	294	411	328	374	425	401	1722	677	244	307	484	403	460	589	321	593	336	239
APOL3	142	62	19	59	45	45	56	52	48	50	109	52	43	173	177	186	128	30	130	25	151	96	85	30	36	30	103	64	153	97	82	23	24	40	25	25	17	505	44	29	58	39	31	35	28	24	29	22	6
APOL4	1	19	8	0	8	1	9	4	0	4	27	3	4	0	24	35	0	5	18	10	1	1	0	0	4	3	23	22	11	8	1	0	6	1	3	1	4	66	1	4	7	6	0	1	0	0	10	1	1
APOL5	0	0	1	0	0	0	0	0	0	0	0	0	0	0	0	0	0	0	0	0	1	0	0	0	0	0	0	0	0	0	0	0	0	1	0	0	0	1	0	0	0	0	0	0	0	0	0	1	0
APOL6	2625	594	308	127	504	408	398	373	328	456	1053	383	544	602	1328	1083	574	450	1271	289	194	304	620	302	441	287	745	581	680	733	742	381	303	537	317	215	329	4372	373	441	247	583	295	458	639	348	298	292	181
APOLD1	202	11	16	2133	172	84	87	121	84	63	45	110	118	419	106	155	317	96	39	53	613	322	69	52	134	52	54	126	163	136	154	148	145	107	94	31	53	550	53	162	64	174	65	116	228	165	247	121	180
APOM	26	19	18	12	14	7	20	15	12	19	23	7	15	20	55	27	21	13	31	14	23	16	21	10	8	6	14	39	18	15	28	14	27	17	22	22	34	109	25	13	14	16	6	14	27	14	13	17	8
APOO	92	72	113	68	73	27	139	76	97	57	45	54	147	75	86	73	122	97	10	79	117	92	139	72	71	66	45	65	64	47	179	79	83	110	120	66	70	261	67	63	38	119	39	63	151	49	161	128	67
APOOL	381	191	129	337	212	232	230	342	161	387	231	212	276	319	379	348	369	213	243	103	274	273	492	151	296	259	205	286	281	304	240	166	145	372	154	97	114	1317	146	172	49	255	107	307	329	362	263	178	165
APOOP5	0	0	0	0	0	0	0	0	0	0	0	0	0	0	0	0	0	0	0	0	0	0	0	0	1	0	0	0	0	0	0	0	0	0	1	0	0	0	0	0	0	0	0	0	0	0	0	0	0
APOPT1	434	292	414	349	391	103	318	267	469	391	162	385	367	257	339	211	471	350	96	317	292	297	637	560	573	145	184	293	258	363	738	545	433	557	497	312	447	1410	456	304	377	619	242	409	648	475	699	424	226
APP	18900	17990	9576	2579	16953	7573	11704	12149	8221	32041	18291	11184	17448	6296	24636	22744	11454	12041	13395	12311	9335	9084	15962	20118	10803	10484	11686	11396	8300	10737	10766	8645	9854	20587	6176	12553	6553	45770	7189	7233	5449	11393	7164	11016	13754	13267	9987	7059	5625
APPBP2	1909	625	570	482	857	860	646	1020	652	1032	932	611	810	833	1590	1102	1243	653	1071	535	740	747	1263	589	688	997	1147	953	1002	1073	848	678	465	956	568	403	491	4243	581	552	204	826	463	916	751	759	708	636	438
APPL1	811	581	827	495	823	474	851	904	590	625	789	626	1019	988	1363	1201	916	704	1068	585	522	571	902	475	774	815	905	793	784	791	782	688	491	722	542	227	404	2608	434	544	186	885	293	558	741	682	713	575	438
APPL2	311	4986	2861	2417	3659	1345	4344	4283	2731	2498	2758	2489	3098	1952	5928	4703	2363	2508	3276	1925	1412	1256	3755	1722	2551	3578	2499	5488	1706	3617	5020	2777	2098	3564	2380	1092	3150	13218	3068	1885	1866	3099	1596	2191	2678	2554	2776	2993	1964
APRT	1430	410	647	925	857	243	1294	411	906	423	543	1000	971	746	796	644	1157	777	136	426	658	540	1317	1496	863	95	258	871	879	850	1139	992	1218	1398	1084	695	1048	3273	797	846	975	1284	578	1006	1407	741	859	966	390
APTR	82	57	29	80	31	17	24	51	68	85	57	51	59	79	57	75	81	36	43	51	76	66	50	80	46	55	59	47	63	44	116	73	62	122	45	54	48	278	58	54	34	64	42	42	77	75	68	39	32
APTX	929	176	224	311	269	205	456	267	392	283	173	285	251	372	332	386	724	228	270	239	366	371	620	382	492	215	183	341	392	305	695	259	525	311	525	167	376	2091	173	357	215	363	176	265	477	208	553	546	221
AQP1	813	196	54	1176	187	134	124	171	93	221	251	43	30	378	224	239	118	128	54	157	2123	3	332	68	90	129	298	75	786	152	126	66	190	221	157	219	123	558	112	44	165	327	96	204	205	151	158	141	9
AQP10	0	0	0	1	1	0	0	0	0	0	0	0	0	0	0	0	0	0	0	0	0	0	0	0	0	0	0	0	0	0	0	0	0	0	0	0	0	0	0	0	0	1	0	0	0	0	1	0	0
AQP11	15	16	18	5	25	12	8	14	19	14	13	14	14	14	12	16	28	8	16	11	17	10	20	28	22	6	7	11	8	14	16	11	13	18	3	7	4	66	14	14	6	13	8	11	18	7	16	17	9
AQP12A	0	0	0	0	0	0	0	0	0	1	0	0	0	0	0	0	0	0	0	0	0	0	0	0	0	0	0	0	0	0	0	0	0	0	0	0	0	0	0	0	0	0	0	1	0	0	0	0	0
AQP12B	0	0	0	0	0	0	0	0	0	0	0	0	0	0	0	0	0	0	0	0	0	0	0	0	0	0	0	0	0	0	0	0	0	0	0	0	0	0	0	0	0	0	0	0	0	0	0	0	0
AQP2	0	0	0	0	0	0	0	0	0	0	0	0	1	0	0	0	0	0	0	1	0	0	0	0	0	0	0	0	0	0	0	0	0	0	0	0	0	0	0	0	0	0	0	0	0	0	0	0	3
AQP3	28	3	6	14	12	8	5	5	9	6	6	7	10	18	9	3	15	1	5	10	10	10	12	6	8	4	4	12	32	9	3	8	8	10	5	8	9	24	5	21	7	7	3	6	9	4	14	5	3
AQP4	0	0	0	0	0	0	0	0	0	0	0	0	0	0	0	0	0	0	0	0	0	0	0	0	0	0	0	0	0	0	0	0	0	0	0	0	0	0	0	0	0	0	0	0	0	0	0	0	0
AQP4-AS1	0	0	0	0	0	0	0	0	0	0	0	0	0	0	0	0	0	0	0	1	0	0	0	0	0	0	0	0	0	0	0	0	0	0	0	0	0	0	0	0	0	0	0	0	0	0	0	0	0
AQP5	1	1	0	1	0	0	0	0	0	0	0	0	0	0	0	0	1	0	0	0	1	2	0	0	0	1	0	0	0	0	0	1	0	1	1	0	0	1	0	0	0	1	0	0	0	0	0	0	1
AQP6	0	0	0	0	3	0	1	0	4	0	1	2	3	0	1	0	6	0	0	0	1	0	0	1	4	0	0	1	0	1	2	2	2	4	2	0	0	0	0	3	0	0	0	2	3	2	1	1	1
AQP7	0	0	1	0	0	0	1	0	0	0	0	0	0	0	1	0	0	0	0	1	0	1	0	0	0	0	0	0	0	0	0	0	0	1	0	0	0	2	0	0	0	0	0	0	0	0	0	0	0
AQP7P1	2	0	1	1	1	0	0	1	1	0	0	0	0	0	0	0	1	0	0	0	0	3	0	1	0	0	0	0	0	0	3	0	0	0	3	0	0	3	0	0	1	5	0	1	0	0	1	0	0
AQP7P3	0	0	0	0	0	0	0	0	0	0	0	0	0	0	0	0	0	0	0	0	0	0	0	1	0	0	0	0	0	0	1	0	0	0	0	0	0	0	0	0	0	0	0	0	0	0	0	0	0
AQP8	0	0	0	0	0	0	0	0	0	0	0	0	0	0	0	0	0	0	0	0	0	0	0	0	0	1	0	0	0	0	0	0	0	0	1	0	0	0	0	0	0	0	0	0	0	0	0	0	2
AQP9	0	1	13	0	0	0	5	0	3	8	37	0	17	0	8	7	4	0	27	8	0	1	8	7	7	5	10	5	1	0	0	7	0	5	0	0	0	185	0	7	0	1	3	0	20	10	1	0	1
AQR	490	1333	1622	299	1155	367	1063	1097	1038	964	522	1308	1106	806	1028	1206	1247	862	729	801	731	717	1453	529	982	720	756	1376	527	689	1433	441	433	1132	1135	388	1070	2764	607	683	278	1258	676	701	914	1047	1273	1175	638
AR	107	24	102	38	106	1	175	406	76	249	23	135	148	122	80	31	967	22	105	128	77	32	69	143	162	35	89	83	37	195	352	94	114	103	44	232	50	240	92	27	33	35	83	148	34	16	72	131	63
ARAF	1417	701	374	569	1055	175	812	439	614	449	566	785	716	913	549	589	1108	664	142	616	739	687	1061	894	638	89	240	725	713	812	906	737	967	1184	849	853	624	3064	577	718	704	956	608	799	1163	555	891	688	440
ARAP1	1419	1946	1046	763	1480	530	2289	836	1251	826	1705	1591	1193	1275	2078	1543	2152	1226	324	938	963	1072	1389	1667	1222	140	886	2170	1779	2055	1766	821	1227	2450	1116	1084	743	6696	1373	1059	1305	1745	969	1093	1579	702	977	977	632
ARAP2	1	0	2	0	0	0	0	1	0	4	0	0	0	0	0	1	0	0	0	0	4	8	9	0	0	0	0	3	3	0	0	0	1	0	0	0	1	3	0	1	0	0	0	0	0	1	0	0	0
ARAP3	204	243	115	121	225	27	186	82	94	130	123	113	304	161	228	187	456	143	57	128	319	260	136	191	133	40	62	184	160	181	211	117	174	235	77	87	91	769	81	126	74	172	47	182	189	117	124	131	70
ARC	1	9	2	151	19	12	23	1	4	0	4	34	20	18	22	1	40	8	0	11	12	1	20	15	13	5	4	21	21	1	15	18	20	18	29	8	5	18	5	9	9	17	0	14	40	5	9	14	33
ARCN1	5844	3874	5440	5231	4649	6572	4685	3520	3982	3639	3290	3486	4758	7516	6375	2973	5903	3612	4207	4579	5593	5149	8662	3181	3665	6547	4796	6755	3911	4098	8306	2998	3411	8208	6792	3398	5526	13936	5160	3802	1938	7268	3446	6403	8955	7426	8472	5872	3379
AREG	1	0	0	1	0	0	0	0	0	0	0	0	0	1	0	0	0	0	0	0	0	0	0	0	0	0	0	0	0	0	0	0	0	0	0	0	0	0	0	0	0	0	0	0	0	0	0	0	0
AREL1	1316	565	823	767	1132	250	810	898	802	658	763	899	1285	1156	1015	806	1933	545	732	435	859	830	1103	948	1243	1139	697	1145	631	956	1569	345	1136	803	804	474	693	2086	487	789	312	860	618	1098	1169	823	1334	1063	642
ARF1	10262	4110	5953	7629	8791	1992	9855	3908	7820	3043	3802	7358	8163	7812	5823	4974	11014	6291	935	5172	6712	6092	9971	8212	7164	1180	2160	8502	6782	7044	10315	7755	8385	9562	7844	5166	6649	16543	5484	6709	5784	9213	4460	8044	11580	5854	7739	7815	4031
ARF3	1697	2891	1945	3218	2866	832	2748	2836	2539	2320	2097	2577	2671	1710	3755	3194	5016	1654	1843	1024	2805	2430	4362	3610	2099	2016	1201	2881	1265	2636	5682	1350	3308	3444	1740	2012	1913	6489	2241	2446	932	2249	1470	3912	5223	2680	2575	2878	1622
ARF4	12515	3418	5052	7838	6308	9682	4409	10823	5350	10531	4436	3419	6061	8709	7636	9627	5967	6714	5553	2550	7323	6515	19295	5351	5067	8979	6470	7504	10962	6149	8045	7478	6883	8200	4635	6130	7100	24329	5050	6274	3427	6843	6066	10446	8299	14664	10755	5369	4485
ARF5	2180	1093	1577	1306	1820	370	1702	931	1019	1180	1917	1181	1021	839	2314	1550	2015	1130	449	845	1166	1067	2338	1019	1083	248	843	2623	1603	2019	3194	1594	2195	2190	1711	1602	1347	7631	2029	1508	1737	2411	965	1385	2149	1184	1269	1688	754
ARF6	1705	2965	1651	1159	1906	1454	2340	4233	2213	2046	1189	2742	1762	2145	1928	4078	3358	1896	1238	1324	1553	1316	3319	1804	2278	1834	1469	1508	2173	1393	2840	2169	1806	1593	1901	530	1294	4669	691	1516	808	3164	1060	2225	1926	1948	2060	1764	1456
ARFGAP1	3180	1058	1604	2003	2126	590	2566	909	1838	913	1097	1691	1751	1725	1427	1281	2451	1507	287	1005	1724	1584	2430	1726	1393	247	639	3164	2795	2565	2310	2659	2569	3016	2238	2112	2244	4939	2242	2006	2301	3354	1722	2391	2865	1862	2149	2280	1014
ARFGAP2	2234	604	765	564	886	224	1273	681	1063	800	935	1139	877	881	1195	623	2144	633	313	607	754	780	1237	1094	767	268	610	1251	662	1103	1976	564	1243	1123	1062	935	892	4665	536	679	811	1223	652	747	1419	470	1130	1106	570
ARFGAP3	3825	443	706	2947	2251	2287	1111	1179	1151	1573	1034	833	1445	2380	1876	1269	1498	1380	1694	952	1667	1485	2600	514	765	1527	1534	1843	1507	1354	3103	2125	1441	2434	1880	966	1586	5584	2113	1474	879	3705	952	1826	2403	2333	2773	1815	993
ARFGEF1	1076	1112	1552	725	1477	995	1087	1129	1259	1824	1121	1289	2067	1268	2142	1204	1590	1025	1383	1134	984	1014	1537	1167	1318	1602	1375	1281	915	1548	1490	794	580	1586	891	625	1011	3798	952	960	214	1262	814	1673	1541	1454	1614	1264	755
ARFGEF2	1300	852	1235	1228	1511	1395	968	1649	883	2096	1247	956	1772	1664	1821	1441	1928	1172	1528	705	1038	1175	1655	1059	1319	1366	1412	1517	1331	1520	1562	707	845	1461	798	783	709	4307	612	904	264	1268	841	1652	1370	1521	1213	1018	872
ARFGEF3	10	52	11	4	23	8	26	42	11	22	28	14	24	1	16	31	39	15	74	27	2	0	16	23	26	17	17	10	14	8	50	11	8	24	15	11	22	200	5	20	10	16	15	15	12	14	13	13	1
ARFIP1	975	360	530	588	698	870	567	919	541	1154	698	373	842	763	1089	778	776	584	805	416	508	464	1125	491	579	923	851	582	687	601	746	697	531	711	454	320	449	2803	468	548	146	615	346	624	834	942	687	536	435
ARFIP2	1465	459	588	1094	752	417	770	531	754	563	580	398	743	1251	1098	611	1531	672	377	506	990	933	1282	863	385	328	470	1176	1236	1010	1466	973	1214	929	995	1127	879	2728	1018	984	1115	873	555	968	1159	802	1437	825	479
ARFRP1	1246	226	353	659	637	150	755	350	649	286	297	568	529	557	406	338	908	413	94	276	600	531	724	685	492	100	160	666	640	624	935	876	896	957	653	595	606	2039	505	618	644	910	515	607	902	517	732	582	290
ARG1	2	1	0	0	0	1	0	0	0	1	0	1	0	0	0	1	0	0	0	0	0	0	0	0	0	0	0	1	0	1	0	1	0	0	0	0	3	1	0	0	0	1	0	0	0	1	0	0	1
ARG2	244	98	107	61	180	94	159	191	88	159	164	81	170	103	232	140	207	114	164	102	122	133	124	127	134	140	135	142	154	143	148	112	117	179	115	57	94	422	66	134	43	184	91	109	153	113	394	175	74
ARGFX	1	0	0	0	0	0	0	0	0	0	0	0	0	0	0	0	0	0	0	0	0	0	0	0	0	0	0	0	1	0	0	0	0	0	0	0	0	0	0	0	0	0	0	0	0	0	0	0	0
ARGFXP2	1	2	1	0	0	0	0	0	0	1	0	1	4	1	3	0	1	1	0	0	0	0	1	0	0	1	0	1	4	1	0	1	0	1	3	0	0	3	3	1	0	4	0	0	4	0	0	0	1
ARGLU1	2137	543	572	483	1006	302	904	774	808	678	717	878	689	888	1218	838	1586	823	751	946	739	738	1141	813	884	531	792	977	1111	1441	1135	1210	928	963	931	294	591	4035	761	814	485	906	376	1010	705	806	845	934	553
ARHGAP1	3447	2442	1254	2192	2825	1249	3965	2515	2899	2250	2429	2899	2735	4754	3372	3023	3457	1432	537	1634	2296	1850	2860	3281	1441	1245	2046	5387	3696	2437	3255	1478	1654	1921	1791	3043	1377	8298	2026	2213	2223	3616	1478	3612	2288	1214	1228	1537	1435
ARHGAP10	750	342	304	438	577	171	691	289	499	102	442	508	591	676	735	585	617	234	336	329	457	465	553	303	405	293	396	517	519	548	878	528	424	462	467	293	400	1497	506	364	385	631	283	286	302	143	584	457	263
ARHGAP11A	1019	533	1301	717	1681	153	1719	295	1386	155	242	1673	1963	1682	588	623	1537	1295	172	901	644	214	434	611	1640	213	231	816	367	591	971	1489	790	799	1368	172	931	1506	584	1431	387	1422	435	1209	2042	1471	2314	1586	1375
ARHGAP11B	8	8	12	52	22	7	40	11	32	6	6	37	31	33	13	17	37	25	5	25	21	0	14	14	34	1	4	27	11	15	21	21	23	36	31	5	16	65	14	43	8	34	15	31	41	21	48	31	33
ARHGAP12	658	1129	1161	252	1298	871	949	1050	951	1604	1126	729	1142	846	2271	1662	699	879	1364	895	428	388	1122	843	896	1158	1336	1137	862	1149	835	903	715	951	764	439	528	1867	854	914	367	1236	503	929	992	854	898	711	505
ARHGAP15	0	1	0	0	0	0	0	0	0	0	0	0	0	0	0	0	0	0	0	2	1	0	0	0	1	0	0	0	0	0	0	0	0	1	0	0	0	0	0	0	1	0	0	2	0	0	0	0	1
ARHGAP17	860	1267	1169	727	883	308	1234	583	1087	640	545	1121	636	2851	1368	813	1420	775	307	670	1064	1009	1606	1203	829	850	543	1684	841	1054	1540	631	745	1106	1051	817	734	5305	947	747	760	1090	707	858	1448	429	784	1000	580
ARHGAP18	512	315	542	1667	1478	201	969	1075	831	974	761	1220	1144	2160	933	1344	2232	493	672	760	1278	1254	937	976	835	572	535	1056	415	334	1719	504	401	1354	580	676	620	2414	406	354	228	636	545	568	1035	1161	622	861	684
ARHGAP19	232	104	181	101	221	56	314	76	232	90	97	259	304	172	170	124	283	186	58	108	115	61	126	105	281	55	90	155	68	105	148	202	180	128	215	54	147	423	107	249	119	160	61	167	313	255	308	323	100
ARHGAP19-SLIT1	0	0	0	0	0	0	0	0	0	0	0	0	0	1	0	0	0	0	1	0	0	0	0	0	0	0	0	0	0	0	0	0	0	0	0	0	0	0	0	0	0	0	0	0	0	0	0	0	0
ARHGAP20	219	62	9	41	18	33	45	55	32	54	17	47	31	252	25	44	69	8	17	10	122	170	158	13	35	11	85	54	222	12	23	5	24	13	10	23	52	427	1	23	52	24	25	15	14	28	23	20	8
ARHGAP21	1425	3176	4381	393	3551	1326	2904	5506	3027	4538	1601	2911	3525	1068	3032	4931	2098	2038	2011	3294	1424	1371	2042	2613	3267	1212	1817	2661	1363	1737	3981	1298	2629	2987	2127	1646	2170	9620	1350	2434	714	4670	1878	2296	3362	2079	4340	2756	1392
ARHGAP22	159	519	867	876	1039	197	919	367	1192	291	294	853	924	577	728	536	1187	803	134	652	810	318	826	2219	1551	321	168	452	355	671	965	725	585	737	527	473	623	960	471	439	302	1059	288	749	1023	499	730	564	436
ARHGAP23	1965	2309	3609	1614	1960	622	2036	2071	1884	2501	2593	3639	1053	2365	2839	1745	5697	1299	576	856	2167	2422	6488	2456	1816	1023	1042	3696	2284	3972	7100	1862	2209	5101	1209	2212	3112	10872	2211	1989	1999	2814	1614	2130	1992	2128	1517	1985	1639
ARHGAP24	992	214	351	915	797	658	1060	364	429	1052	1296	507	691	995	1037	1047	255	578	982	678	648	410	716	538	288	552	722	1306	732	408	1438	348	484	792	492	759	818	2749	534	371	389	601	409	603	758	667	928	653	426
ARHGAP25	6	1	1	0	2	2	4	0	0	3	0	0	0	1	4	0	1	2	0	3	20	1	4	1	0	1	0	0	0	0	0	0	0	1	0	0	0	0	0	1	1	1	0	1	1	0	0	2	0
ARHGAP26	304	154	42	81	119	69	76	100	89	279	508	85	83	177	654	335	124	115	786	93	22	93	144	73	66	80	316	121	238	92	181	78	122	167	58	201	58	1058	85	80	79	216	140	87	147	83	97	67	9
ARHGAP26-AS1	0	0	0	0	0	0	0	0	0	0	0	0	0	0	0	0	0	1	0	0	0	0	1	0	0	0	0	0	0	0	0	0	0	0	0	0	0	0	0	0	0	0	0	0	0	0	0	0	0
ARHGAP26-IT1	0	0	0	0	0	0	0	0	0	0	0	0	0	0	0	0	0	0	0	0	0	0	0	0	0	0	0	0	0	0	0	0	0	0	0	0	0	1	0	0	0	0	0	0	0	0	0	0	0
ARHGAP27	29	30	55	11	32	31	33	17	61	63	53	36	41	11	37	39	98	12	21	46	15	17	37	54	26	10	28	70	36	46	91	27	61	61	20	33	17	175	38	24	28	28	44	81	74	18	27	7	20
ARHGAP28	65	39	8	19	31	8	30	25	9	31	51	19	12	23	40	60	120	11	48	18	123	22	24	5	14	22	111	22	62	61	6	13	12	110	19	5	11	260	6	14	12	37	9	10	33	35	6	10	0
ARHGAP29	236	2407	4508	1080	1673	852	1839	3596	2278	3627	2944	3199	2344	1024	5057	6104	4344	2387	3395	1630	3954	2661	3409	2612	2675	2448	2817	2942	1575	1919	3436	1314	853	3684	809	554	1283	9103	912	1712	405	2944	1039	1403	4444	3057	891	787	882
ARHGAP30	5	8	3	7	9	5	6	6	5	1	4	7	8	7	1	4	14	1	0	3	3	6	7	5	10	5	3	16	9	7	5	3	4	7	10	4	4	19	7	11	9	4	3	13	8	4	1	4	3
ARHGAP31	696	2535	1755	224	970	922	836	956	841	1385	697	806	896	2418	1081	950	1144	459	518	425	827	914	3093	700	813	984	798	2025	2234	1373	2081	462	838	728	618	976	953	1849	543	937	478	1389	1510	954	896	663	1135	878	589
ARHGAP31-AS1	1	0	0	0	3	1	2	2	1	1	1	1	4	5	2	4	1	6	1	1	4	1	0	2	0	2	1	3	0	5	2	3	1	4	3	0	2	3	0	7	0	1	0	1	6	3	2	2	0
ARHGAP32	323	425	605	49	740	164	609	282	233	457	451	281	361	76	560	280	481	285	380	368	177	228	267	270	244	255	326	508	508	503	354	418	505	615	472	313	429	1200	201	388	167	679	204	415	409	279	722	511	179
ARHGAP33	56	97	130	103	162	16	211	52	147	49	46	170	147	152	67	57	129	119	21	93	81	49	94	122	125	16	25	150	73	102	140	157	155	148	171	85	102	157	91	150	100	216	92	163	203	112	176	146	101
ARHGAP35	4142	2169	2322	5444	2892	1982	4633	2069	2812	2777	4961	3358	5211	5416	6314	3912	4686	3631	3185	2282	3070	3425	3731	3257	2393	2447	3528	7733	4132	2754	5738	1772	2177	4877	2886	2072	1853	19625	2057	2710	1210	4301	3116	3149	3787	1615	2150	3541	2188
ARHGAP36	0	0	0	0	1	0	0	0	1	0	0	0	0	0	0	0	1	0	0	0	0	0	0	0	0	0	0	0	0	0	0	0	0	0	0	0	0	0	0	0	0	0	0	1	0	0	0	0	1
ARHGAP39	43	78	39	151	91	12	94	52	76	35	45	94	75	58	53	68	125	57	7	62	60	55	104	122	78	8	21	83	81	95	76	71	113	108	73	61	69	183	63	87	80	102	73	93	103	80	73	93	47
ARHGAP4	16	14	7	11	10	0	18	1	7	7	6	18	8	8	6	6	33	8	3	6	3	10	18	16	8	3	4	13	15	12	13	14	14	32	6	7	7	28	12	7	7	19	5	13	11	4	8	13	7
ARHGAP40	0	0	0	0	0	0	0	0	0	0	0	0	0	0	0	0	0	0	0	1	0	0	0	0	1	0	0	0	2	0	1	0	0	0	0	0	0	0	0	0	0	0	0	0	0	0	0	0	0
ARHGAP42	98	27	30	55	47	25	37	55	30	77	54	22	63	127	88	64	69	38	34	38	75	62	72	36	49	43	51	49	68	81	61	38	17	54	27	16	30	201	17	41	9	51	18	47	61	54	61	37	37
ARHGAP44	93	40	13	66	31	46	82	17	24	5	28	12	43	75	53	29	30	13	25	16	103	29	76	64	47	14	29	92	122	26	16	13	28	20	79	21	25	160	25	26	25	33	15	70	44	15	41	46	35
ARHGAP5	772	1364	1935	687	1348	849	1071	3025	927	3006	1283	871	1370	1535	1897	2351	1591	1180	1661	740	939	1198	2359	857	1225	1860	1401	1440	1646	1341	1414	1025	725	2072	791	1046	955	6146	891	941	317	1645	865	1611	1412	1555	1357	1049	742
ARHGAP5-AS1	24	26	12	25	28	7	11	28	11	39	20	16	21	17	28	18	30	15	11	23	19	29	58	30	23	21	14	20	13	20	44	17	28	40	17	65	18	127	23	11	21	46	24	31	42	18	29	27	11
ARHGAP6	5	50	20	13	26	8	40	16	19	23	21	19	17	59	27	52	57	15	28	26	33	26	43	35	23	27	28	41	28	44	31	8	15	62	12	10	10	186	7	13	10	24	6	18	38	16	1	9	10
ARHGAP8	0	0	0	0	0	0	0	0	0	0	0	0	0	0	0	0	0	0	0	0	0	0	0	0	0	0	0	0	0	0	0	0	0	0	0	0	0	0	0	0	0	0	0	0	0	0	0	0	0
ARHGAP9	4	2	1	1	0	0	0	1	0	0	1	0	0	0	1	1	5	1	0	0	1	7	5	0	0	0	1	1	7	0	0	3	4	1	1	0	0	6	1	3	3	0	0	1	0	1	0	1	1
ARHGDIA	3562	4900	7297	7225	8367	1448	8996	3006	7972	3158	2888	8168	6526	6357	3976	4043	9220	6053	789	4483	6458	5138	9029	9058	7684	1017	1567	8308	6324	6439	9821	7710	8042	10165	7644	6302	7635	8353	5687	6460	6014	9597	5396	8012	10464	7050	6221	7243	4429
ARHGDIB	582	107	131	3	371	42	110	32	102	94	73	140	59	193	35	29	257	92	12	107	335	254	96	92	83	71	38	101	131	99	98	76	52	65	73	69	75	139	66	146	64	179	82	159	77	58	75	115	24
ARHGDIG	1	1	5	3	8	0	6	1	9	4	0	5	6	1	0	0	1	5	0	1	3	0	3	9	10	0	0	1	5	0	1	8	9	5	18	10	6	12	7	1	7	9	0	8	6	1	6	1	0
ARHGEF1	1544	614	920	890	1018	232	1415	445	1109	399	594	1111	1010	1286	763	731	1762	822	157	689	852	789	1028	1186	981	112	278	1402	1103	1063	1363	881	1121	1428	1168	731	808	2756	635	986	920	1402	826	946	1420	844	1021	914	547
ARHGEF10	1149	1423	1335	999	1212	495	1682	1386	1804	731	740	1692	1097	1511	1440	1608	1402	1230	608	1064	1254	1353	920	765	1779	419	818	1534	718	853	3042	852	1440	1721	1805	1107	1721	5452	686	1006	991	2147	1161	1070	1912	1167	2072	976	686
ARHGEF10L	628	359	174	1102	490	103	661	403	703	454	413	756	498	920	547	501	529	510	92	368	609	362	459	866	473	92	201	891	515	516	987	471	610	623	587	398	516	2445	400	472	393	773	552	700	650	373	455	378	295
ARHGEF11	194	1857	1151	407	1210	269	719	840	783	876	1039	890	1124	913	1414	1192	1563	660	439	739	699	632	814	786	923	205	511	881	624	898	1303	384	1329	992	695	554	523	1900	396	677	369	751	632	720	1268	421	792	492	473
ARHGEF12	3147	3098	4349	2911	5047	2947	3540	5885	3193	5581	4227	3880	3821	3980	7086	5097	5418	2840	4124	2633	3336	3015	3968	2597	3998	4339	4139	4800	3194	4283	4161	2008	2314	3925	3199	2063	2256	8030	2249	2624	1049	3842	1873	4166	3558	2924	3413	3225	2459
ARHGEF15	0	0	0	1	0	0	0	0	0	0	0	0	0	0	0	0	0	0	0	0	2	0	1	0	0	1	0	0	0	0	0	0	0	0	0	0	0	0	0	0	0	0	0	0	0	0	0	0	0
ARHGEF16	11	14	1	1	8	2	4	4	6	6	1	2	4	8	1	2	5	3	0	3	1	3	4	0	5	1	0	9	14	3	0	6	7	19	2	4	1	9	2	20	11	2	6	5	3	8	1	1	5
ARHGEF17	2579	3386	1805	1940	2404	728	1669	1663	1416	2185	1611	1726	1235	3962	1583	1467	5026	1490	356	1088	2349	2287	4298	2060	1890	675	742	2800	3000	3200	3267	1693	2500	4729	1426	3079	2435	6296	1686	1996	1325	3071	2879	3157	3003	2963	2171	1793	1772
ARHGEF18	575	692	586	645	641	137	717	357	694	307	458	775	486	630	527	424	1583	414	149	301	569	551	686	721	580	184	206	670	535	908	1035	651	703	1259	775	585	660	1895	565	548	538	846	506	943	1027	567	582	710	361
ARHGEF19	360	113	47	90	107	57	134	97	98	39	148	115	69	96	157	144	334	98	58	76	74	86	96	83	78	11	46	283	124	153	246	172	306	263	92	193	181	736	71	268	213	112	135	231	194	138	171	137	70
ARHGEF2	4693	1263	643	1034	2000	1242	2168	992	1229	943	953	1593	1655	3227	2058	2125	2947	2014	1700	1137	1316	1648	2830	1427	1786	376	1115	1483	1800	3867	3328	1699	1747	2053	1749	955	980	9496	632	1604	1384	2155	883	1671	2676	1000	1406	1339	907
ARHGEF25	581	530	213	416	581	428	541	778	169	239	426	150	489	418	573	1166	319	284	461	86	486	233	464	186	113	218	349	614	794	189	381	186	1035	717	137	635	287	2450	456	252	283	468	254	440	614	278	414	331	224
ARHGEF26	118	11	12	1	29	4	33	35	33	23	12	58	36	8	28	14	26	23	13	31	4	10	29	31	66	17	9	53	19	23	35	24	23	19	29	6	38	148	14	30	14	30	17	25	29	19	30	71	27
ARHGEF26-AS1	0	0	0	0	0	0	0	0	0	0	0	0	0	0	0	0	0	0	0	0	0	0	0	0	1	0	0	0	0	0	0	0	0	0	0	0	0	0	0	0	0	0	0	0	0	0	0	0	0
ARHGEF28	1	538	210	52	85	65	119	193	327	144	186	202	305	107	331	270	251	175	235	144	432	435	528	240	314	127	20	107	129	100	279	50	31	182	52	65	121	434	118	104	34	74	50	150	202	110	95	41	29
ARHGEF3	84	223	124	6	123	36	113	44	69	126	219	92	135	46	447	226	153	150	215	146	35	11	93	143	114	126	217	126	123	184	114	78	89	239	68	46	116	678	59	86	24	84	55	142	202	136	211	66	46
ARHGEF3-AS1	0	0	0	0	0	0	0	0	0	0	0	0	0	0	0	0	0	0	0	0	0	0	0	0	0	0	0	0	0	0	0	0	0	0	0	0	0	0	0	0	0	0	0	0	0	0	0	0	0
ARHGEF33	9	7	2	8	8	6	10	9	4	6	12	2	8	2	9	19	8	6	20	8	2	5	5	2	6	6	6	5	11	7	5	3	9	11	4	7	4	34	2	0	5	6	6	8	9	3	7	6	8
ARHGEF34P	6	12	5	2	0	2	6	16	3	9	5	10	1	0	14	12	9	5	9	1	1	0	8	5	8	5	5	12	9	8	11	7	8	9	3	4	6	20	10	7	5	3	10	5	8	5	11	1	1
ARHGEF35	0	6	11	5	6	8	10	3	2	18	4	10	9	1	5	10	9	7	2	12	0	0	15	11	0	7	5	26	15	10	21	2	5	7	5	4	4	20	3	20	4	10	2	10	0	0	9	9	6
ARHGEF37	17	57	22	14	27	14	23	129	24	95	20	32	14	22	27	76	21	15	20	19	95	101	29	15	39	29	20	25	57	16	56	19	41	42	29	78	29	173	26	21	8	76	75	29	28	31	26	13	9
ARHGEF38	2	1	0	1	3	0	0	0	0	5	0	0	1	3	3	3	0	2	0	0	0	0	0	0	1	1	2	1	0	0	0	2	3	0	0	0	0	3	0	1	0	0	0	1	0	4	0	0	1
ARHGEF38-IT1	0	0	0	0	0	0	0	0	0	0	0	0	0	0	0	0	0	0	0	0	0	0	0	0	0	0	0	0	0	0	0	0	0	0	0	0	0	0	0	0	0	0	0	0	0	0	0	0	0
ARHGEF39	96	86	41	63	118	13	120	40	83	42	25	104	124	121	52	68	139	100	26	55	86	42	53	80	82	16	24	68	51	62	117	88	99	84	131	41	82	233	42	95	72	78	47	66	129	91	144	88	49
ARHGEF4	89	196	87	29	101	38	65	117	112	155	39	47	39	49	35	97	236	51	28	63	21	21	130	78	36	57	49	75	140	47	150	152	196	298	118	220	144	777	105	82	127	249	99	75	116	66	131	86	76
ARHGEF40	1887	3716	2042	578	3194	544	3595	999	2607	1580	1606	1905	2354	1040	2463	1808	2695	1903	480	1598	1531	1133	1720	2408	2357	457	1102	3092	1563	3506	2260	2113	3429	2438	2376	1688	1971	3030	1817	1910	2144	2973	1900	1861	2411	1107	2797	2352	1146
ARHGEF5	43	57	25	10	12	42	41	49	15	51	36	36	39	2	56	51	44	20	18	25	15	23	24	49	25	33	32	70	42	22	66	22	28	67	15	18	20	103	22	42	24	41	69	67	58	22	41	12	28
ARHGEF6	149	532	400	200	494	163	337	590	205	595	512	192	335	451	651	852	305	334	655	190	281	95	523	190	309	530	393	487	357	405	587	164	221	632	159	331	268	1569	285	316	128	513	311	378	465	272	326	251	209
ARHGEF7	1146	681	356	1117	707	345	668	805	702	650	919	554	916	1977	1389	1332	1330	490	952	717	957	987	607	722	720	420	754	710	1738	630	1238	451	744	822	574	315	612	2814	449	564	505	970	541	460	869	712	918	713	458
ARHGEF7-AS1	0	0	0	0	0	0	0	0	0	0	0	0	0	0	0	0	0	0	0	0	0	0	0	0	0	0	1	0	0	0	0	0	0	0	0	0	0	1	0	0	0	0	0	0	0	0	0	0	0
ARHGEF7-AS2	3	2	0	2	0	0	0	1	0	0	0	0	0	3	1	0	1	0	0	1	1	2	1	0	0	0	0	0	6	1	0	0	1	0	0	0	0	1	1	0	1	3	0	0	0	0	0	0	1
ARHGEF9	419	342	179	266	455	224	345	469	293	736	193	240	441	479	333	304	448	199	224	147	420	377	588	342	283	339	152	249	207	285	392	139	441	443	252	198	212	946	289	236	159	325	123	277	315	335	451	259	190
ARHGEF9-IT1	0	0	0	0	0	0	0	0	0	0	0	0	0	0	0	0	0	0	0	0	0	0	0	0	0	0	0	0	0	0	0	0	0	0	0	0	0	1	0	0	0	0	0	0	0	0	0	0	0
ARID1A	1478	1393	780	942	1557	412	1798	661	1313	568	651	1721	1679	1883	1065	786	2962	1139	370	1147	1222	1194	1106	1342	1325	448	472	1407	1009	915	1481	662	1148	1286	1173	708	1087	3014	537	1239	573	1609	834	1452	1711	1140	1660	1476	721
ARID1B	1050	955	1317	429	1469	399	1579	812	694	927	1725	947	1238	813	2045	1423	1958	826	1204	875	882	829	605	899	623	428	1028	1350	878	1373	1110	628	918	1236	988	741	710	4506	511	811	318	1222	771	988	1127	646	1235	1136	576
ARID2	320	737	651	92	819	274	521	524	359	535	501	331	627	621	669	509	700	491	525	520	312	344	345	306	370	377	488	448	358	458	369	268	305	498	453	212	275	1016	207	396	92	517	221	387	476	414	798	453	247
ARID3A	68	273	174	182	208	81	266	80	197	77	96	232	204	236	122	124	348	195	60	98	106	108	214	416	236	36	50	161	148	190	131	176	203	324	164	109	160	547	87	129	105	181	158	197	320	153	162	155	121
ARID3B	53	42	21	29	48	11	50	35	21	31	16	44	24	62	38	40	67	22	14	24	34	33	66	27	34	7	15	22	54	35	102	9	30	67	32	28	24	146	15	47	14	56	32	30	47	16	34	24	27
ARID3C	0	0	0	1	4	0	3	3	0	0	0	1	0	3	4	1	1	0	1	3	3	3	6	0	5	0	0	0	1	1	3	1	6	1	1	0	1	12	0	4	3	6	0	5	3	1	0	1	2
ARID4A	336	306	418	187	468	313	320	329	307	497	358	257	433	373	566	391	576	270	408	318	280	242	510	187	263	558	508	411	435	404	376	174	254	437	244	199	151	1518	248	290	91	357	226	430	315	366	392	302	180
ARID4B	712	791	585	372	849	626	479	911	412	992	682	487	774	920	1069	882	941	582	881	542	613	550	830	491	551	799	769	637	766	743	589	390	576	853	602	315	404	2783	437	491	140	647	284	680	619	733	919	642	415
ARID5A	250	272	107	175	231	24	253	168	143	239	412	156	133	330	415	327	460	110	43	111	89	116	173	328	205	19	130	304	293	223	236	316	400	217	152	294	253	825	102	184	186	323	260	108	218	136	369	183	148
ARID5B	1513	2772	1314	2003	1399	1390	1582	2255	943	2024	3606	929	1708	3786	3791	3050	3925	969	3208	1018	1358	2061	3475	1065	944	1786	3006	2341	3293	2244	2470	1123	1347	2007	1078	1382	960	11085	934	1275	760	1920	1212	1255	1429	1026	1355	1386	724
ARIH1	786	1221	1205	915	1110	879	993	1546	1019	1620	1225	955	1093	1291	1744	1786	1721	510	1366	800	1104	1008	2065	1046	1086	1536	1409	1288	1264	1183	1389	670	562	1331	708	626	571	4579	577	775	274	1305	634	1118	1290	979	1049	816	675
ARIH2	2112	642	926	990	1453	318	926	1599	1381	1852	1025	1080	980	863	1775	1657	2231	928	1077	721	982	1032	1096	1396	1532	804	1158	1437	726	996	1936	1297	1359	1008	1234	615	1091	5081	759	949	749	1214	577	1334	1610	801	2109	1328	814
ARIH2OS	34	4	8	8	13	12	14	9	5	10	10	14	9	17	13	1	28	16	9	6	5	15	12	19	5	0	7	19	16	25	23	3	17	17	9	17	16	88	26	19	7	22	16	23	25	13	19	23	8
ARL1	1699	1398	1990	1290	1769	2448	1271	3475	1328	2760	1612	1052	1854	1486	3328	2878	1508	1391	1940	1376	1799	1613	3572	990	1207	2776	2380	1701	1713	1544	2171	1972	1541	2212	1309	1043	1291	5300	1842	1119	740	2365	903	1851	1784	2162	1926	1331	997
ARL10	341	97	158	190	206	107	318	106	117	165	68	147	197	373	151	63	199	228	74	132	175	148	130	115	121	122	59	247	377	162	313	74	243	265	205	215	239	580	75	140	88	503	137	172	236	150	304	209	147
ARL11	0	0	0	0	0	0	0	0	0	0	0	0	0	0	0	0	0	0	0	0	0	0	0	0	1	0	0	1	0	0	0	0	0	0	0	0	0	0	0	0	0	0	0	2	0	0	0	0	1
ARL13A	2	0	0	0	1	0	0	0	1	0	0	0	1	3	0	1	0	0	0	0	0	0	1	1	1	3	3	0	0	1	0	1	0	0	1	0	0	3	3	0	0	1	0	0	1	0	0	0	0
ARL13B	417	120	175	139	171	175	215	211	186	220	170	264	224	226	242	397	293	150	311	234	191	204	251	88	282	160	196	240	182	126	246	204	234	157	226	65	234	599	163	235	125	267	153	254	230	351	282	247	136
ARL14	0	0	0	0	0	0	0	0	0	0	0	0	2	0	1	0	1	0	0	0	0	0	0	1	0	0	0	0	0	1	0	0	0	0	0	0	0	0	0	0	0	0	0	1	0	0	0	0	0
ARL14EP	496	289	269	143	342	210	243	692	241	546	381	192	320	261	497	655	363	237	501	237	243	276	544	224	226	314	411	305	323	314	393	259	212	398	197	157	180	2315	223	312	109	384	114	307	328	257	290	262	165
ARL14EPL	0	0	0	0	0	0	0	0	0	0	0	0	0	0	0	0	0	0	1	0	0	0	0	0	0	0	0	0	0	0	0	0	0	0	0	0	0	0	0	0	0	0	0	0	0	0	0	0	0
ARL15	86	140	70	92	107	103	78	154	75	157	129	46	129	188	183	195	148	120	133	54	140	113	191	74	92	120	130	86	131	136	93	61	52	118	70	61	57	560	71	73	21	74	55	109	128	140	115	84	61
ARL16	547	196	321	368	501	87	298	247	409	259	184	454	380	366	191	280	499	208	102	274	311	277	647	474	293	64	98	456	207	295	631	512	669	624	580	369	490	1566	413	307	475	473	220	333	492	309	525	572	216
ARL17A	3	35	17	22	8	7	15	22	18	20	6	9	35	62	20	10	15	10	12	18	15	17	32	12	17	9	13	17	20	33	27	10	17	25	12	8	16	67	16	12	0	28	12	15	21	7	24	22	5
ARL17B	0	0	0	0	0	0	0	0	0	0	0	0	0	0	0	0	0	0	0	0	0	0	0	0	0	0	0	0	0	0	0	0	0	0	0	0	0	0	0	0	0	0	0	0	0	0	0	0	0
ARL2	743	373	566	431	622	97	690	399	406	298	569	416	400	476	347	443	801	334	79	253	351	372	815	526	433	62	152	678	440	652	1023	450	597	1027	551	486	368	1811	436	423	515	759	368	524	758	321	408	402	217
ARL2-SNX15	0	1	0	0	0	0	1	0	1	1	0	0	3	0	3	0	0	0	0	0	2	0	0	1	1	0	0	0	0	0	0	0	3	0	0	0	3	2	0	0	0	0	0	0	3	1	1	0	0
ARL2BP	1758	887	1295	1775	1475	1967	1351	2549	1543	2212	1905	1358	1334	1351	2742	2874	1468	1387	2182	967	1369	1407	2293	1709	1780	1964	1956	2075	1299	1657	2050	1276	746	1989	1143	892	1092	7796	1103	1364	613	2118	1039	1714	2166	1966	1191	591	848
ARL3	1150	678	368	277	519	341	413	377	288	436	514	345	483	638	716	319	836	381	356	517	532	426	839	222	359	401	432	440	390	875	1119	422	665	1042	604	365	455	1741	648	660	230	877	295	450	896	425	1370	534	292
ARL4A	246	87	149	75	132	159	138	158	198	225	48	284	161	172	82	106	121	102	66	88	73	43	205	61	205	73	58	152	63	127	120	230	118	277	126	44	153	841	117	245	199	192	198	272	257	280	308	181	88
ARL4C	821	504	195	621	355	237	338	582	277	850	739	236	500	1450	415	1922	148	246	632	230	833	557	815	351	237	347	436	563	1247	453	365	327	540	352	313	246	241	1688	383	313	199	541	244	279	428	142	517	218	118
ARL4D	429	292	421	305	359	140	408	607	587	749	304	353	445	193	365	750	241	367	284	260	245	382	643	445	356	207	265	648	386	320	868	490	335	483	493	451	230	2043	380	354	277	742	263	311	474	198	282	301	228
ARL5A	596	264	404	307	355	429	367	679	321	693	430	245	525	625	768	755	556	443	516	303	356	329	715	270	431	421	440	479	529	368	313	552	295	464	253	152	229	1231	182	325	113	367	193	430	423	616	480	266	236
ARL5B	137	195	107	112	100	168	107	189	78	152	140	71	134	229	272	174	254	114	239	71	154	187	253	61	90	183	249	158	207	203	139	128	118	156	104	89	84	548	91	113	42	160	75	149	132	201	189	117	69
ARL5C	0	0	0	0	0	0	0	0	0	0	0	0	0	0	0	0	0	0	0	0	0	0	0	0	0	0	0	0	0	0	0	0	0	1	0	0	0	0	0	0	0	0	0	0	0	1	2	0	0
ARL6	56	34	52	99	84	66	75	84	73	94	37	28	106	136	74	116	51	72	46	39	77	49	89	47	58	48	37	58	47	27	64	37	66	69	42	21	36	225	34	40	10	106	40	64	103	87	114	48	35
ARL6IP1	4141	1194	2102	2340	4435	610	3490	1336	3330	1175	905	3716	4219	3171	2028	1999	3201	3433	726	2296	1877	1398	1944	1793	3839	879	900	2173	1258	1778	3404	2958	1767	3113	3001	663	1834	7039	1283	3762	879	3395	1218	3646	5924	3245	5037	3190	2786
ARL6IP4	3099	726	1113	1738	1714	368	2113	774	1540	817	812	1753	1437	1559	1217	1094	2181	1284	238	906	1434	1193	2213	1833	1366	268	454	1982	1510	1690	2678	1801	2401	2327	1903	1386	1689	7179	1404	1505	1785	2223	1042	1488	2407	1286	1851	1660	779
ARL6IP5	2683	2211	1416	1524	2166	1736	1765	4000	1672	4688	2742	1385	1855	2005	4125	4617	2466	1963	2633	1276	2532	2020	4816	1768	1958	3184	2432	1940	2101	2006	2973	1582	1678	2857	1225	1421	1214	9760	1500	1178	621	2271	1179	1600	2379	1926	1969	1502	1065
ARL6IP6	461	207	332	262	261	186	364	288	362	361	119	452	271	336	499	384	579	424	281	238	247	211	334	269	433	298	176	212	134	192	554	445	275	273	364	73	356	1071	174	226	155	338	200	398	423	543	370	381	313
ARL8A	659	539	278	443	375	201	396	450	401	515	251	262	334	717	255	427	396	325	79	168	485	475	1147	638	434	152	100	352	615	248	674	511	794	726	331	465	497	1545	301	427	323	607	337	574	1055	507	615	348	235
ARL8B	1787	809	949	879	1327	1059	1201	1981	1103	1988	1256	914	1608	1312	1715	2469	1295	1029	1363	666	847	994	1910	898	1249	1470	1344	1273	1422	1018	1189	1235	670	1272	831	434	736	5002	706	934	312	1220	553	1263	1361	1135	1100	979	760
ARL9	5	3	1	1	0	0	1	0	4	1	0	4	5	2	5	4	11	6	2	4	3	3	7	2	6	0	1	3	2	2	3	1	7	3	3	2	1	5	0	4	3	4	1	3	6	0	4	4	4
ARMC1	826	356	542	530	809	422	543	764	589	619	397	507	997	992	715	714	814	704	348	300	494	483	882	377	833	600	383	460	409	572	640	637	394	570	470	139	418	2071	230	596	126	554	307	673	715	965	833	465	440
ARMC10	299	132	197	172	251	96	151	402	181	249	182	157	221	135	253	416	318	195	134	145	199	185	465	168	252	143	178	167	255	280	299	191	77	356	109	131	90	989	125	165	43	201	97	238	343	135	170	148	118
ARMC12	3	1	1	5	1	1	1	0	1	5	5	1	0	4	4	3	3	0	0	1	4	6	4	0	0	5	0	3	5	4	1	1	0	1	3	0	4	12	0	1	1	1	0	0	4	4	0	6	2
ARMC2	76	22	24	20	68	46	25	30	27	66	18	20	80	46	39	40	58	51	20	54	49	35	31	25	28	27	25	51	31	28	36	21	34	42	27	22	36	95	20	26	12	43	35	56	63	39	48	23	24
ARMC2-AS1	0	0	0	0	0	1	0	0	0	0	0	1	0	0	1	2	0	0	1	0	1	3	0	0	0	0	0	1	0	0	0	0	0	0	0	0	0	2	0	0	0	2	0	1	0	0	0	0	0
ARMC3	0	0	1	0	0	0	0	0	0	0	0	0	0	0	0	0	0	0	0	0	0	0	0	0	0	0	0	0	1	1	0	0	0	0	0	0	0	0	0	0	0	0	0	0	0	0	0	0	0
ARMC4	8	120	64	0	37	13	68	127	42	119	57	99	29	0	48	46	168	13	38	17	4	0	120	23	32	106	25	13	16	30	71	31	50	245	25	31	65	438	23	50	39	42	31	34	84	135	81	42	26
ARMC5	386	120	182	147	213	39	334	122	190	114	103	231	161	191	160	128	357	170	23	137	170	204	264	306	190	42	53	302	289	253	290	256	221	292	216	182	191	709	166	224	222	360	190	221	296	166	163	205	113
ARMC6	683	312	518	565	588	109	742	249	757	245	239	615	599	531	256	416	974	513	41	302	443	384	564	724	600	48	134	614	473	497	675	509	630	681	614	425	529	1091	355	513	462	834	374	564	874	382	479	553	347
ARMC7	281	97	119	95	193	56	152	107	234	212	97	106	106	95	122	82	193	123	66	139	119	122	161	240	241	49	72	215	84	100	173	133	185	197	193	303	101	539	105	139	104	200	122	233	249	120	186	181	104
ARMC8	828	289	417	530	624	303	319	593	346	542	476	530	603	722	817	479	807	513	558	381	509	501	640	352	649	514	561	387	384	433	872	417	353	324	418	222	477	1536	294	429	185	619	271	575	651	558	915	646	306
ARMC9	2632	102	192	1072	643	347	423	295	247	1036	847	243	471	544	574	466	3155	323	441	650	490	424	847	300	268	328	490	680	641	765	549	269	492	763	259	448	195	2368	310	366	193	388	313	669	638	397	606	287	285
ARMCX1	588	458	658	543	784	563	596	562	483	1022	1178	465	1058	459	1395	834	780	540	515	573	513	455	1026	526	630	614	703	845	572	816	637	492	473	797	390	298	253	2000	556	395	177	626	310	665	831	470	579	587	405
ARMCX2	1425	1168	981	1947	1673	1116	1570	1015	960	1423	1423	909	1772	46	2059	1408	1574	945	973	952	1870	1544	3206	1039	1083	1074	1399	1945	2035	1877	1559	1092	1451	2545	1091	1486	912	6369	1428	1011	738	2052	859	1762	1567	1197	1279	1550	832
ARMCX3	2861	822	1241	2415	1973	2261	1198	2210	1162	3113	2148	926	1909	2222	3130	2069	1069	1489	1927	1261	1987	1515	4726	1356	1298	2087	2249	1700	2163	1530	1474	1589	1414	2892	1019	1342	981	7861	1903	1289	602	1979	1154	1904	1948	1806	1867	1170	987
ARMCX4	466	286	406	291	249	211	370	362	326	197	366	304	375	289	746	301	980	236	266	268	462	366	415	259	284	248	314	757	396	553	555	252	319	718	305	274	287	1110	348	174	219	483	164	373	345	255	370	323	260
ARMCX5	153	119	103	146	134	77	81	150	121	126	106	92	148	189	190	108	296	99	102	108	170	121	384	90	104	111	142	165	207	135	202	124	101	165	102	82	74	511	91	101	91	93	26	63	168	158	104	174	67
ARMCX5-GPRASP2	17	4	6	4	5	6	5	14	4	10	4	7	7	8	6	5	9	4	5	10	1	8	15	7	7	2	7	5	7	4	10	1	4	9	3	6	4	30	6	4	3	9	5	5	4	7	7	7	5
ARMCX6	255	265	141	207	265	65	148	177	133	257	145	161	224	226	192	245	221	164	94	297	219	173	487	255	137	61	96	312	139	274	370	184	466	460	176	330	116	810	271	230	129	271	101	262	488	190	326	220	129
ARMS2	2	0	0	2	0	1	0	1	1	0	1	0	2	0	0	0	0	0	3	1	0	0	0	0	1	1	0	1	4	0	1	0	1	0	0	0	1	2	1	1	0	0	0	1	4	2	0	1	0
ARMT1	789	229	344	626	558	345	440	481	402	428	423	362	748	807	732	722	671	495	592	378	516	552	734	362	581	528	479	364	442	482	484	416	394	455	358	136	300	1958	276	316	81	484	185	417	633	639	545	425	313
ARNT	983	1191	638	530	908	835	780	1292	581	983	1566	592	993	802	1748	1864	964	709	1468	545	816	806	992	1044	592	805	1109	1484	1179	1016	1097	425	808	912	724	683	828	4947	460	1002	498	855	993	665	872	843	1269	730	484
ARNT2	83	1732	807	672	461	188	643	1034	529	822	1503	881	683	811	1099	1100	1274	366	1250	236	578	487	1090	625	513	561	776	1339	658	1160	1732	258	399	928	213	489	452	1841	498	485	405	605	346	901	492	386	255	551	411
ARNTL	454	212	113	138	356	180	198	330	184	320	98	157	260	293	185	318	159	204	92	279	191	193	301	162	114	177	137	420	312	118	288	180	223	168	600	138	150	745	194	193	212	762	340	200	233	152	376	338	207
ARNTL2	734	303	539	652	768	179	1141	438	1269	143	253	1033	1059	525	855	575	785	942	233	429	671	375	396	903	1399	552	189	662	369	371	872	572	547	452	757	176	872	764	427	613	281	979	362	608	948	923	999	1011	601
ARNTL2-AS1	0	0	0	0	0	0	0	0	1	0	1	0	1	1	0	0	0	0	0	0	0	0	0	0	0	2	0	0	0	0	0	0	0	0	0	0	0	1	0	0	0	1	0	1	0	1	1	0	0
ARPC1A	2708	1405	2040	1817	3093	691	2761	1263	2981	1050	923	2605	2095	1481	2257	1376	2522	1567	402	1754	1963	1636	2790	2543	2375	705	749	2141	1140	1875	4115	1942	2650	2577	2581	1550	2393	5641	1821	1928	1338	2907	1251	2468	3612	1772	2708	2865	1320
ARPC1B	5831	2005	3155	4374	4374	1180	4619	1985	4382	1698	2351	5068	2616	2976	3084	2058	5953	2656	564	1878	3770	3409	5339	4823	3688	746	1161	4551	3681	4196	7184	4911	4823	7682	4695	4438	5370	10362	4485	4052	4420	6148	3592	4666	6184	3866	3812	4016	2039
ARPC2	6101	4885	6440	11402	7706	4288	7105	5074	7705	4767	2357	7148	6320	10701	6291	5069	8768	6200	2477	2846	7754	6334	15514	6022	7494	5601	2954	5801	4895	5520	15948	10260	6296	9600	9089	5537	10990	20748	7737	6087	4950	9480	4915	9903	12624	11716	12207	10669	4766
ARPC3	3378	1421	2119	2429	2624	782	2137	1683	2456	1510	653	2183	2614	2553	1224	1815	2860	1896	686	1750	2325	1880	5704	1899	2379	720	815	2638	2423	2466	5458	1903	2910	4163	2350	1724	1961	7291	2401	2005	1246	2887	1484	2682	4073	2495	4398	2555	1297
ARPC4	3519	1187	1767	2771	2173	697	1942	1708	2363	1949	1405	2428	1024	1800	2276	1355	3824	1192	597	800	1954	1765	3406	2236	1999	1295	1071	2620	1390	1592	4467	2680	2565	3062	1982	3195	2768	5678	1827	1963	2081	3699	1946	2640	3139	2045	2719	2454	1462
ARPC4-TTLL3	0	0	0	0	0	0	0	0	0	0	0	0	0	0	0	0	0	0	0	0	0	0	0	0	0	0	0	0	0	0	0	0	1	0	0	0	0	0	0	0	0	0	0	0	0	0	0	0	0
ARPC5	8302	1618	2465	5400	3665	3245	4851	7650	5090	7121	1349	4101	5907	8165	3268	5472	4128	3384	2038	1386	4091	3794	8390	3304	6252	3046	2252	4098	5349	2259	4482	5944	3216	4309	2878	2078	2852	10681	2804	3976	1367	4994	2986	5449	4551	6633	4708	4408	2557
ARPC5L	891	224	349	832	375	212	555	301	917	308	194	833	421	422	433	387	721	468	158	232	528	424	633	844	663	262	238	536	464	382	953	705	777	690	769	337	872	1852	489	549	389	952	454	553	1063	571	988	747	418
ARPIN	585	502	708	231	814	111	645	547	528	390	519	818	785	682	1013	893	755	485	527	489	304	266	380	295	529	248	455	575	395	619	779	459	487	609	518	212	363	1903	311	476	324	1021	271	552	614	331	578	475	351
ARPP19	2162	1267	1834	1819	2160	1365	2181	3532	1878	3301	1097	1408	2798	2502	2726	3492	2090	2076	1151	1017	1815	1809	2782	1500	2648	1944	1442	1658	1782	1638	1871	2074	1811	2073	1228	742	1291	5174	986	1646	439	1960	805	2376	2720	2991	3191	1687	1475
ARPP21	1	0	1	1	0	0	0	0	0	1	0	0	0	0	0	0	0	0	1	0	2	0	1	0	0	0	0	1	0	0	0	0	0	0	0	0	0	0	0	0	0	0	1	0	0	0	0	0	1
ARR3	1	0	0	3	1	1	2	3	0	1	0	1	2	2	7	3	2	0	1	6	1	0	0	1	1	1	1	0	1	1	0	0	0	3	3	2	1	6	1	4	2	0	1	0	2	2	1	2	1
ARRB1	77	230	107	49	67	62	78	23	89	119	96	80	186	339	144	62	259	84	56	58	190	245	333	101	55	68	112	103	248	307	93	77	87	172	64	70	67	388	77	33	35	84	42	112	169	82	134	76	38
ARRB2	179	94	56	61	91	33	122	37	83	34	68	84	117	128	113	73	231	81	48	62	85	70	96	66	90	36	32	67	68	142	117	54	135	124	77	32	48	257	57	75	62	111	35	78	145	73	77	84	67
ARRDC1	401	85	137	151	222	40	206	102	236	125	119	299	123	197	148	123	306	169	42	112	161	168	279	292	262	29	60	210	185	200	319	234	244	370	268	167	211	831	162	157	205	294	131	194	334	177	193	138	95
ARRDC1-AS1	178	126	62	86	146	20	138	40	135	56	71	169	131	116	94	71	190	117	27	93	96	80	144	126	133	23	41	133	72	122	183	109	130	138	180	97	74	340	119	112	127	199	43	140	144	103	110	155	73
ARRDC2	512	76	110	205	311	347	249	212	304	148	196	255	192	194	218	170	282	223	79	134	177	140	232	353	201	69	77	227	263	152	185	211	233	225	230	136	176	814	180	221	211	275	177	200	308	135	230	151	113
ARRDC3	939	509	912	519	1219	1066	816	858	477	1001	1834	384	1276	1032	2325	2122	948	1387	1631	1161	569	420	834	497	438	761	1400	1186	1101	979	755	564	593	942	627	402	357	5348	526	821	330	936	547	643	985	700	933	675	819
ARRDC3-AS1	14	5	10	5	7	5	5	4	7	15	4	3	3	7	1	7	13	3	1	3	10	8	17	3	5	4	1	8	3	12	13	10	10	9	5	7	10	42	8	5	11	13	5	8	18	23	4	8	3
ARRDC4	1607	340	153	393	237	260	265	430	333	1014	278	379	431	696	321	470	1446	199	495	202	381	132	351	270	235	501	328	340	546	244	327	251	355	727	181	214	227	1623	271	329	152	330	412	249	345	312	496	248	251
ARRDC5	0	0	0	0	0	1	0	0	0	0	1	0	1	0	0	0	0	0	1	0	2	1	0	0	0	0	0	0	0	0	0	0	0	1	0	0	0	2	1	0	0	0	0	0	1	0	1	0	0
ARSA	880	512	650	744	718	232	1053	541	961	707	547	916	622	486	585	762	691	680	105	385	552	573	1061	1409	736	128	268	989	1059	891	924	828	958	1217	752	977	730	4452	771	790	778	1621	997	1129	1047	649	615	565	342
ARSB	2512	1492	707	1324	1423	1512	1056	3390	1421	1951	591	1026	1198	2000	669	1852	718	649	701	705	3170	2252	2208	882	913	2362	767	1455	1664	788	5074	1115	1724	1725	1532	1965	2037	6773	1158	1361	1124	2021	1291	1578	1846	1125	1469	1005	732
ARSD	340	421	633	97	364	178	214	229	194	566	631	149	435	116	579	267	491	289	380	285	179	203	535	505	558	226	296	392	229	401	565	192	234	694	145	344	147	1781	257	197	108	361	225	506	651	344	227	173	138
ARSE	11	7	24	1	19	0	10	1	5	7	12	8	16	8	4	1	28	6	0	18	27	52	25	11	15	4	7	17	7	21	10	0	8	15	11	4	4	41	4	4	0	0	0	7	15	5	1	9	3
ARSF	0	1	0	0	0	0	0	0	0	1	1	0	0	0	1	0	1	2	1	0	0	0	0	0	0	0	0	0	0	0	0	0	0	0	0	0	0	0	0	0	0	0	1	0	0	0	0	0	2
ARSG	73	46	20	38	50	15	17	79	30	127	32	18	36	66	38	30	21	32	22	42	18	5	133	27	21	27	32	21	50	44	44	30	51	79	29	49	19	91	53	24	16	52	30	29	73	55	42	27	26
ARSH	0	0	0	0	0	0	0	0	0	0	0	0	0	0	1	0	0	0	0	0	0	0	0	0	0	0	0	0	0	0	0	0	0	0	0	0	0	0	0	0	0	0	0	0	0	0	0	0	0
ARSI	451	425	801	312	588	153	907	188	419	146	197	400	972	312	242	336	1104	498	92	354	276	277	363	463	443	81	68	665	504	450	574	714	408	942	410	249	556	970	313	773	551	542	315	749	1662	749	614	405	279
ARSJ	17	1106	769	2636	913	416	889	1706	444	961	519	583	863	1904	638	1618	688	1166	448	619	2972	2227	2809	656	1912	897	266	790	1060	708	2762	775	767	966	828	283	632	2136	782	1022	345	1527	282	1085	1741	997	1183	823	1110
ARSK	738	115	54	63	279	151	189	199	149	215	164	139	363	505	259	397	328	215	180	165	334	330	470	121	192	188	142	128	298	153	367	154	192	142	140	122	84	650	68	110	50	155	167	205	226	147	281	148	83
ART1	0	0	0	0	0	0	0	0	0	0	0	0	0	0	0	0	0	0	0	0	1	0	0	0	0	0	0	0	0	0	0	0	0	0	0	0	0	0	0	0	0	0	0	0	0	0	0	1	1
ART3	1	1	1	1	1	0	1	3	3	0	0	1	1	0	0	0	0	0	0	0	0	0	1	1	0	1	0	0	0	0	0	0	0	0	0	3	0	2	1	1	0	0	0	0	0	0	0	1	0
ART4	0	0	0	0	0	0	0	0	0	0	0	0	0	0	0	0	0	0	0	0	0	0	0	0	0	0	0	0	0	0	0	0	0	0	0	0	0	0	0	1	0	0	0	0	0	0	0	0	0
ART5	2	4	2	0	3	0	4	3	0	3	1	4	7	1	3	8	5	4	0	4	0	0	1	4	1	0	3	0	4	1	0	0	0	1	0	0	0	1	1	3	1	0	1	0	3	1	0	0	0
ARTN	0	24	11	1	13	1	9	4	13	5	1	28	13	1	5	6	18	11	0	12	6	6	5	23	34	1	3	7	9	12	5	32	21	18	7	6	7	13	4	23	13	34	19	10	17	14	21	7	16
ARV1	372	253	137	86	229	174	119	246	129	331	139	130	209	299	232	189	398	175	243	227	225	222	536	83	162	226	169	186	213	205	294	179	168	321	160	127	107	939	145	131	45	276	82	189	239	221	219	187	100
ARVCF	191	39	16	35	21	5	45	24	28	21	38	44	23	60	23	21	92	22	8	30	61	71	134	42	46	1	14	30	70	44	71	55	41	59	38	50	35	146	42	21	40	43	26	38	45	41	21	39	16
ARX	1	0	0	0	0	0	0	0	0	0	0	0	0	0	0	0	1	0	0	1	1	1	1	0	0	0	0	0	0	0	0	0	0	0	0	0	0	1	0	0	0	0	0	0	0	0	1	0	2
AS3MT	4	6	2	2	4	0	4	1	3	4	0	4	1	0	0	0	9	1	0	6	7	1	3	1	3	0	0	7	3	3	0	3	4	3	1	0	1	21	1	1	1	1	3	0	4	7	3	4	1
ASAH1	2443	1194	572	1192	1742	1376	1028	2820	993	4083	1466	925	1523	988	1609	3319	792	1037	1653	805	1130	1234	2649	999	1229	1965	1459	1233	1414	1037	1634	895	937	1956	834	1037	755	5870	789	930	522	1468	773	1754	1695	1742	1323	580	771
ASAH2	3	1	1	3	0	1	4	2	4	3	2	1	0	4	1	1	3	5	1	2	0	0	3	0	4	3	2	2	4	0	0	0	4	2	0	1	3	5	1	0	1	6	0	6	6	3	4	2	0
ASAH2B	1	0	7	4	2	0	6	4	1	8	0	2	8	0	1	0	2	1	1	0	4	2	2	8	4	0	0	2	2	8	3	10	1	7	1	1	4	10	1	2	1	4	1	18	7	4	10	8	2
ASAP1	2030	2131	3042	746	2936	1086	2689	2365	1977	2913	2600	2450	1995	1641	4661	2982	4717	1852	2159	1652	1772	1925	2283	2057	2488	2498	2264	4007	1978	3084	3300	1766	1371	2206	1444	1330	1585	3932	1343	1670	519	2745	1109	2772	2080	1691	1803	1525	1532
ASAP1-IT1	0	1	1	0	0	0	0	0	0	1	0	0	0	0	0	0	0	0	0	0	0	0	0	0	0	1	0	0	0	0	0	0	0	0	0	0	0	1	0	0	0	0	0	0	0	0	1	0	1
ASAP1-IT2	3	2	1	2	1	0	0	1	1	0	0	0	4	1	1	4	0	1	5	0	2	2	1	0	0	1	1	1	0	0	1	1	0	0	0	0	0	5	0	4	0	1	4	1	0	0	0	1	1
ASAP2	3122	678	505	2419	1434	1534	1620	1927	2039	1164	1193	2059	1495	2266	2057	1339	1072	1237	1194	1021	2046	1755	1050	1399	1733	1830	941	1109	1339	909	1661	834	1467	1551	1176	560	727	3851	1059	1008	444	2213	689	919	1272	890	1136	642	713
ASAP3	425	1013	526	33	490	243	430	480	623	512	741	669	396	186	774	643	557	542	516	469	312	427	861	244	127	133	525	467	755	455	381	207	499	611	489	546	249	2897	339	422	422	623	246	434	428	194	409	371	104
ASB1	1953	471	230	2519	1151	424	1475	756	1517	458	485	1432	1325	1016	1138	368	1230	620	389	456	1481	1244	1450	1566	1178	367	519	1358	1069	932	1636	960	1907	1194	1651	611	1216	5373	741	1147	1000	1753	628	855	1578	804	1657	1226	679
ASB10	0	0	0	0	0	0	0	0	0	1	0	0	0	0	1	0	0	0	0	0	0	0	0	0	0	0	0	0	0	0	0	0	0	0	0	1	0	0	0	0	0	0	0	0	0	0	0	1	0
ASB11	2	0	0	0	0	0	0	0	0	0	0	0	0	0	0	0	1	0	0	0	0	0	0	0	0	1	0	0	0	0	0	0	0	0	0	0	0	0	0	0	0	0	0	0	0	0	0	0	0
ASB12	0	0	0	0	0	0	0	0	0	0	0	0	0	1	0	0	0	0	0	0	0	0	0	0	1	0	0	0	1	0	0	0	0	0	0	0	0	0	0	0	0	0	0	0	0	0	0	0	1
ASB13	412	90	111	53	138	73	129	80	156	129	191	122	107	109	183	136	294	95	80	114	82	79	93	159	87	75	136	219	158	218	248	148	163	109	161	140	109	778	171	116	102	179	55	114	221	105	183	99	74
ASB14	10	7	3	12	12	6	11	15	9	15	16	5	7	11	12	14	7	4	15	5	6	6	10	1	6	5	13	13	12	12	11	8	4	8	3	1	4	29	8	8	1	9	5	8	14	14	10	8	8
ASB15	0	0	1	0	0	0	0	0	0	0	0	0	0	0	0	0	0	0	0	0	0	0	0	0	0	0	0	0	0	0	0	0	0	0	0	0	0	0	0	0	0	0	0	0	0	0	0	0	0
ASB16	15	17	26	11	17	9	22	26	21	18	12	30	25	31	26	20	29	20	3	10	16	13	12	17	19	9	10	23	12	33	18	18	24	17	34	19	23	45	10	9	18	42	16	34	22	13	17	12	12
ASB16-AS1	101	100	53	40	183	55	61	51	97	101	42	135	77	135	119	75	112	84	29	65	71	68	87	124	87	51	39	57	69	65	71	55	104	69	126	76	39	258	58	88	63	108	87	122	87	35	89	40	53
ASB17	0	0	0	0	0	0	0	0	0	0	0	0	0	0	0	0	0	0	0	0	0	0	0	0	0	0	0	0	0	0	0	0	0	0	0	0	0	0	0	0	0	0	0	0	0	0	0	0	0
ASB18	0	0	0	0	0	0	0	0	0	0	0	0	0	0	0	0	0	0	0	0	0	0	0	0	0	0	0	0	0	0	0	0	0	0	0	0	0	0	0	0	0	0	0	0	0	0	0	0	6
ASB2	7	1	3	15	0	0	4	0	0	1	0	0	0	5	0	0	0	0	1	1	33	1	13	0	0	1	0	1	7	4	0	0	0	0	0	4	0	0	0	0	1	0	0	1	0	5	1	0	3
ASB3	45	19	30	19	45	24	30	49	26	59	32	24	40	32	31	46	26	24	27	22	35	22	49	23	43	33	27	26	25	27	30	26	35	37	15	3	11	77	14	21	3	28	9	35	27	37	20	20	13
ASB4	0	0	0	0	0	0	0	0	0	0	0	1	0	0	1	0	0	0	0	0	0	0	0	0	0	0	0	0	0	0	0	0	0	0	0	0	0	0	0	0	0	0	0	0	0	0	0	0	0
ASB5	2	4	1	4	0	1	3	6	0	0	0	1	1	3	0	5	29	1	0	0	0	0	15	1	1	5	1	3	3	3	1	1	3	3	3	1	0	5	1	1	0	1	0	4	3	2	1	3	17
ASB6	758	523	391	741	614	173	822	322	965	452	274	702	585	661	412	325	931	467	109	377	602	522	993	1047	668	142	214	855	775	455	946	630	788	728	609	538	629	1893	434	515	553	965	470	788	910	382	692	754	445
ASB7	333	209	294	155	229	210	215	415	222	336	249	210	263	376	419	417	486	196	375	91	242	225	390	205	214	289	253	316	290	369	304	198	225	281	247	113	160	1154	196	178	79	181	99	259	289	277	246	189	130
ASB8	769	263	377	338	393	287	345	787	395	711	632	377	415	500	757	497	599	226	557	228	375	359	545	348	287	441	629	436	276	809	822	249	392	345	474	287	263	1529	417	351	330	564	244	351	464	371	496	329	237
ASB9	1	0	14	8	11	0	11	0	9	7	2	16	19	3	24	4	24	13	1	7	2	0	1	10	34	4	1	4	2	8	8	8	0	12	2	2	3	10	3	1	0	5	0	14	8	1	4	3	13
ASB9P1	2	0	2	0	0	0	0	0	0	1	1	0	0	0	1	1	1	0	1	0	1	1	0	0	0	1	1	1	1	0	0	1	0	0	0	1	0	3	0	0	0	0	0	0	0	0	1	0	0
ASCC1	593	204	296	197	377	142	234	311	251	316	351	168	361	246	565	423	495	287	468	307	289	275	408	153	175	324	422	419	288	347	413	153	243	382	176	141	140	1615	225	254	122	449	146	171	368	191	338	235	180
ASCC2	351	1356	916	527	994	215	1121	464	972	446	390	996	1095	837	739	553	1291	734	132	645	741	634	1086	1126	803	198	267	913	507	877	1149	803	989	1069	898	596	761	1154	537	671	668	912	590	840	1319	799	972	1006	509
ASCC3	1686	1676	2433	1868	2691	1633	2630	2706	2592	2680	1345	2574	3808	2584	2645	2014	2954	1883	1602	2498	2017	2009	3471	2462	3250	2797	1776	1737	1827	1535	2213	1139	776	3197	1635	1002	1221	7031	1248	1162	619	2635	1184	1852	2307	2173	2061	1846	1629
ASCL1	0	0	0	0	0	0	0	0	0	0	2	0	0	0	0	0	3	0	0	0	0	1	1	0	1	0	0	3	1	0	0	0	0	2	1	0	0	3	1	0	1	0	1	0	1	0	1	0	3
ASCL2	0	0	0	1	0	0	0	0	0	0	0	0	0	0	0	0	0	1	0	0	1	1	0	0	0	0	1	0	0	0	0	0	0	0	0	0	0	4	0	0	0	0	0	0	0	0	0	0	2
ASCL3	0	1	1	0	0	0	0	1	1	1	0	0	1	0	0	0	1	0	0	0	1	0	0	0	0	0	0	0	0	0	0	0	0	0	3	0	0	2	0	0	0	0	1	0	0	3	0	1	0
ASCL4	0	0	0	0	0	0	1	0	0	0	0	0	0	1	0	0	0	0	0	0	0	0	0	1	0	0	0	0	0	0	0	0	0	0	0	0	0	0	0	0	0	0	0	0	0	0	0	0	2
ASCL5	1	1	1	0	0	0	0	0	0	1	0	0	0	0	1	1	0	0	0	1	0	0	0	0	0	0	0	3	0	1	0	0	0	3	0	0	0	2	0	1	0	0	0	3	0	0	0	1	2
ASF1A	421	139	220	228	452	180	262	118	275	248	136	250	408	287	349	150	534	259	95	155	228	188	279	137	293	174	215	267	227	308	249	386	228	196	304	89	174	775	187	201	90	238	106	212	306	274	346	434	178
ASF1B	323	182	482	302	527	46	681	67	439	46	62	631	425	432	228	292	717	373	18	257	155	35	134	283	479	29	59	311	107	246	572	571	538	404	600	88	509	299	283	531	443	591	245	414	770	432	659	525	736
ASGR1	8	4	6	6	10	0	1	5	4	1	0	4	5	4	6	4	16	6	0	0	8	2	1	12	4	0	5	10	6	6	7	6	6	12	5	4	9	26	4	5	4	15	6	12	11	1	6	6	5
ASGR2	0	0	0	0	0	0	0	0	0	0	0	0	0	0	0	0	0	0	0	0	0	0	0	0	0	0	0	0	0	0	0	0	0	0	0	0	0	0	0	0	0	0	0	0	0	0	0	0	0
ASH1L	717	2801	1579	771	1889	1295	1396	1502	1341	1460	2046	1356	1559	1356	2900	1631	2205	1096	2037	1351	1213	1305	1714	1191	1444	1832	1953	1637	1357	1834	1939	581	1346	2084	1080	1048	897	4494	897	1091	293	1880	904	1644	1499	1134	1956	1443	828
ASH1L-AS1	23	14	7	7	19	3	23	6	18	11	9	6	3	9	9	11	23	13	6	10	10	10	17	16	29	0	10	23	17	13	13	6	11	19	11	8	3	50	11	16	6	24	8	7	20	14	16	14	7
ASH2L	1488	608	571	262	1146	224	908	578	770	535	273	953	1048	852	507	550	1095	599	252	561	638	551	792	395	836	361	314	669	315	545	1151	711	955	694	967	352	607	1844	561	717	489	872	380	814	959	795	1610	1070	420
ASIC1	18	185	94	29	83	14	48	32	29	37	39	30	139	55	57	78	155	48	38	49	62	68	87	59	62	39	72	102	130	135	73	60	110	131	81	77	38	235	95	42	40	87	28	104	68	46	55	71	40
ASIC2	0	0	0	0	0	0	0	0	1	0	0	0	0	1	0	4	4	0	0	1	2	4	0	3	4	0	2	4	0	0	0	0	1	1	1	0	2	0	0	4	1	0	1	1	2	1	0	0	4
ASIC3	16	5	10	3	8	1	9	4	3	5	4	7	4	16	9	10	10	8	3	5	4	15	3	4	3	1	5	8	14	9	11	16	11	3	3	8	4	37	4	12	2	12	7	9	4	1	9	3	3
ASIC4	1	4	0	0	4	0	0	1	1	0	3	3	0	1	0	0	0	1	0	3	1	2	6	4	0	0	3	4	1	0	3	4	3	4	1	0	0	14	1	3	0	5	0	3	1	1	5	1	1
ASIC5	0	0	0	0	1	0	0	0	0	0	0	0	0	0	0	0	0	0	0	0	0	0	1	0	0	0	1	0	1	0	0	0	0	0	0	0	0	1	2	0	0	0	0	0	0	0	0	1	1
ASIP	1	1	2	0	2	0	1	6	0	1	3	0	0	0	1	2	2	0	0	6	1	0	0	0	0	1	0	2	0	2	1	5	5	2	3	3	0	9	3	4	0	1	0	1	1	4	4	3	1
ASL	1159	505	245	1230	905	252	1534	452	1133	447	512	836	1393	819	970	698	761	865	151	603	552	429	849	1534	937	128	269	1478	640	859	1341	858	959	805	818	656	1102	5515	877	820	889	1248	624	878	1295	855	641	749	504
ASMT	0	0	0	0	0	0	0	0	0	0	0	0	0	0	0	0	0	0	0	0	0	0	0	0	0	0	0	0	0	0	0	0	0	0	0	0	0	0	0	0	0	0	0	0	0	0	0	0	0
ASMTL	0	0	0	0	0	0	0	0	0	0	0	0	0	0	0	0	0	0	0	0	0	0	0	0	0	0	0	0	0	0	0	0	0	0	0	0	0	0	0	0	0	0	0	0	0	0	0	0	0
ASMTL-AS1	0	0	0	0	0	0	0	0	0	0	0	0	0	0	0	0	0	0	0	0	0	0	0	0	0	0	0	0	0	0	0	0	0	0	0	0	0	0	0	0	0	0	0	0	0	0	0	0	0
ASNA1	1066	1597	875	532	1290	211	1567	688	1088	747	871	1233	1172	1029	1035	1177	1839	737	199	741	906	770	1476	1266	1129	224	385	1167	594	1021	1846	938	1124	1510	978	801	781	2919	760	947	733	1317	616	1005	1773	563	1388	1093	616
ASNS	3761	306	538	469	906	1099	893	680	496	645	608	449	596	1512	1072	748	741	995	1146	612	227	758	2117	312	322	527	954	1041	1845	1509	1068	1724	784	1421	1390	504	672	3971	752	834	676	2399	425	1075	1293	791	664	886	308
ASNSD1	1542	736	390	534	919	500	831	896	751	747	833	591	1040	1100	1208	1142	834	819	986	573	666	730	944	505	902	556	677	579	770	627	891	903	481	721	716	181	578	3473	483	723	195	825	419	667	1007	1049	1074	743	441
ASPA	5	13	21	0	43	12	11	30	14	73	44	10	9	1	42	63	0	7	49	16	0	0	9	10	37	15	33	24	16	13	22	15	9	13	7	11	7	173	12	1	1	16	8	21	11	6	0	0	2
ASPDH	1	0	0	0	0	0	0	0	0	0	1	1	0	1	0	0	1	0	1	1	2	1	0	0	0	1	0	1	0	1	0	0	0	0	0	4	1	3	0	1	3	0	0	3	0	4	0	1	0
ASPG	0	0	0	0	0	0	0	0	0	0	1	0	0	0	0	0	1	0	0	0	1	0	0	0	0	0	0	1	0	2	0	1	0	0	0	0	0	0	0	0	0	0	1	1	0	0	0	2	1
ASPH	2942	12474	7039	8452	9070	3872	7615	12407	7579	12328	10792	7670	15642	7046	15690	16886	12955	8755	12395	6843	9109	6445	15484	8098	8496	11366	10769	8190	5052	8110	12286	9490	8582	11850	6768	4896	9110	30051	8683	6308	3118	6815	3697	11529	8875	12927	14333	10180	5795
ASPHD1	74	23	47	114	81	20	132	40	73	50	69	92	67	67	68	27	150	57	13	49	43	7	141	118	68	4	36	160	106	87	47	188	199	217	96	152	138	334	121	121	102	200	138	119	96	85	92	90	72
ASPHD2	66	45	21	36	42	37	47	16	26	41	55	34	22	52	60	62	84	22	40	15	35	47	63	41	14	14	53	19	71	61	76	55	45	55	46	20	40	290	35	49	17	39	15	25	45	15	27	38	17
ASPM	1284	1123	3159	1001	4078	193	2948	475	2462	256	291	3012	4076	2446	1123	851	2693	2647	146	1681	1277	488	628	1167	3607	256	298	1468	573	1125	1930	2234	1059	1893	2501	231	1432	2835	1070	3001	528	2453	687	2475	3732	2600	3586	2556	2607
ASPN	96	204	71	27	88	59	34	111	21	137	75	28	27	39	79	138	65	98	137	41	173	407	310	32	24	196	173	67	337	145	153	110	127	183	113	125	89	980	133	89	67	196	115	58	27	1	337	48	1
ASPRV1	8	7	3	4	5	6	8	12	2	12	6	9	4	2	13	5	10	3	5	3	5	5	12	2	6	3	6	6	9	5	3	2	14	8	7	12	2	38	0	4	6	11	2	7	4	4	5	9	5
ASPSCR1	333	150	170	332	256	55	380	92	251	111	147	244	222	217	187	161	427	181	53	140	246	195	380	271	200	29	66	297	247	281	331	361	356	386	296	263	277	886	233	266	303	342	176	268	409	234	347	244	119
ASRGL1	1	7	6	16	4	3	5	0	6	1	0	8	5	3	0	1	20	4	0	1	11	5	9	1	3	0	3	6	3	4	6	5	5	9	11	1	4	13	6	3	5	0	0	3	8	4	6	9	8
ASS1	1	5498	1324	27	1130	468	788	793	807	1821	2085	624	1106	49	2781	747	1585	861	1534	791	252	521	2351	1096	790	461	1238	866	1485	1555	1244	1404	1651	2915	978	1575	836	3465	1429	987	1437	2351	842	1107	1766	1386	884	586	343
ASTE1	140	61	90	83	194	35	114	106	131	49	91	110	83	119	202	88	146	75	127	99	75	77	106	78	83	87	115	68	63	98	184	108	93	65	69	49	59	253	81	91	41	124	49	129	100	121	168	99	64
ASTL	1	0	1	0	3	0	3	0	0	0	0	0	0	0	0	0	1	0	0	0	0	0	3	0	3	0	0	4	5	0	0	0	5	0	3	4	3	0	3	3	5	5	3	1	0	4	6	5	7
ASTN1	1	13	1	0	1	1	33	14	18	1	12	9	23	0	42	14	29	12	18	20	0	1	3	9	20	1	25	16	1	1	4	5	7	14	6	4	3	40	4	5	4	6	6	3	7	1	3	1	14
ASTN2	99	40	59	44	67	41	98	51	69	104	44	28	75	48	58	100	59	48	64	43	71	65	119	53	73	37	37	41	45	67	43	33	36	102	61	30	13	321	40	21	29	110	23	37	65	18	45	23	35
ASTN2-AS1	0	0	0	0	0	0	0	0	0	0	0	0	0	0	0	0	0	0	0	0	0	0	0	0	2	0	0	0	0	0	0	0	0	0	0	0	0	0	0	0	0	0	0	0	0	0	0	0	0
ASUN	662	428	224	387	532	129	558	265	465	283	203	380	667	1058	417	425	569	539	278	602	507	474	600	345	465	333	246	351	539	327	420	271	244	336	421	247	280	1258	224	365	122	541	173	363	502	313	591	526	281
ASXL1	1576	1329	1764	915	1666	430	2431	1061	1592	882	1371	1657	2958	2147	2030	1966	3527	1598	1211	884	1368	1372	1033	1248	1355	812	848	2088	1296	1807	2361	920	1301	1548	1361	612	1057	3609	713	1567	723	1667	789	1299	2469	1315	1689	1600	921
ASXL2	120	1013	1006	411	844	393	837	553	622	346	743	772	691	758	1109	586	1293	364	670	624	527	575	653	487	673	530	661	645	677	646	889	176	486	651	503	350	413	1637	255	536	172	628	423	554	663	523	735	406	368
ASXL3	0	0	0	1	0	0	0	0	0	0	0	0	1	0	4	0	0	0	0	0	0	0	0	1	1	1	0	0	0	1	0	0	0	0	0	0	0	1	0	0	0	0	0	1	0	1	0	0	0
ASZ1	0	0	1	0	0	1	0	0	0	0	0	0	0	0	0	0	0	0	0	0	0	0	0	0	0	0	1	0	0	1	0	0	0	0	0	0	0	1	0	0	0	0	0	0	0	0	0	0	0
ATAD1	1392	375	503	518	813	772	499	1030	533	1493	444	398	600	1029	775	850	622	529	832	426	604	652	1337	437	624	834	639	573	733	543	799	905	500	817	479	408	570	3345	515	479	196	973	417	736	784	852	1059	535	470
ATAD2	1128	604	1109	846	1345	250	1260	463	1350	235	279	1656	1624	1561	834	1007	1785	1086	235	892	826	444	645	675	669	266	315	654	400	576	1468	1267	1217	861	1439	246	1361	2243	788	1139	707	1501	729	1103	1677	1411	2051	1376	1400
ATAD2B	417	117	174	68	226	72	113	191	143	160	246	144	133	270	377	180	279	118	287	186	184	162	230	102	154	173	250	272	257	259	254	169	151	231	156	133	133	687	122	128	39	278	151	174	147	170	316	188	94
ATAD3A	946	260	454	780	600	126	982	254	851	224	240	817	579	625	322	369	1017	510	65	394	522	444	668	827	709	56	127	798	549	567	633	730	770	734	806	482	705	1037	480	651	695	951	520	664	971	612	633	721	448
ATAD3B	614	117	200	356	333	40	505	120	432	98	124	403	288	369	169	198	439	351	39	214	260	223	312	424	325	33	62	403	294	246	338	320	354	405	325	228	304	536	196	270	244	488	211	294	406	224	325	307	301
ATAD3C	0	0	1	1	0	1	0	1	0	1	1	1	0	1	1	1	3	1	1	0	0	2	3	0	0	0	0	0	7	1	0	0	1	3	1	0	2	4	0	0	1	1	1	2	3	0	0	3	0
ATAD5	83	88	164	79	210	38	175	40	143	30	36	186	227	229	129	103	219	159	22	91	85	55	65	72	173	26	44	112	54	108	154	156	89	114	160	24	128	198	85	111	57	167	64	116	146	183	222	183	127
ATAT1	86	156	144	74	162	31	167	94	72	105	66	86	87	62	86	95	167	128	43	129	120	103	228	84	66	60	76	222	80	144	245	65	130	188	88	175	49	492	64	125	67	152	92	164	133	69	112	139	67
ATCAY	1	1	3	1	0	0	0	0	0	1	1	0	3	0	0	0	1	1	0	0	0	1	3	0	0	0	0	3	0	1	0	0	0	0	0	0	0	0	1	0	0	0	0	1	1	0	0	0	3
ATE1	416	255	371	353	379	345	292	527	272	549	455	326	427	436	685	464	648	353	546	236	368	352	534	247	445	444	481	367	323	396	429	286	299	356	271	182	214	1216	209	283	107	356	166	378	457	433	482	324	239
ATE1-AS1	5	6	6	2	7	2	4	27	3	13	4	4	0	5	2	12	12	7	3	11	6	8	16	4	11	4	6	5	3	11	18	2	8	12	4	5	5	37	0	4	4	3	4	3	10	2	4	2	5
ATF1	671	273	306	118	315	338	340	457	244	403	349	235	302	285	787	532	444	323	576	286	201	255	363	191	242	421	501	324	232	315	597	328	360	380	263	166	214	1708	178	258	131	411	176	262	332	388	438	298	213
ATF2	944	519	748	523	793	712	528	870	478	967	940	573	887	1020	1403	944	1086	660	1007	449	621	665	1016	397	524	1015	988	659	822	898	968	731	602	818	534	411	404	2706	350	657	207	652	414	761	883	889	1053	585	488
ATF3	201	48	19	98	15	31	34	15	10	14	32	18	24	229	46	53	32	17	26	7	97	41	235	19	18	29	29	25	140	51	37	28	51	24	24	15	33	286	18	39	30	41	21	17	34	21	35	22	5
ATF4	8630	2372	3568	2245	3575	2301	4400	2460	2607	3748	2623	2763	3086	5315	4539	4096	3745	3468	3513	2105	2347	2865	6653	1562	1046	1322	2342	3707	4804	6499	7034	6550	8272	4557	4318	3676	3314	19636	3233	5386	4437	5330	3381	4309	7833	2794	5691	3292	1719
ATF5	291	747	362	274	404	82	536	201	497	237	244	448	293	317	381	463	814	311	97	307	320	4955	896	411	353	131	384	556	1544	487	1376	316	468	664	752	654	434	3474	261	387	508	458	329	484	572	309	302	705	136
ATF6	1502	1136	610	1140	1600	433	696	1709	748	1223	724	1057	1262	1073	1325	1401	1709	1104	823	746	1064	1092	2229	859	1445	1367	599	941	1004	1160	2253	429	478	2303	920	571	1055	4698	611	876	307	1174	582	954	1632	1537	1237	719	765
ATF6B	1521	1979	1054	492	2279	303	1981	1435	1062	1454	1534	1271	1419	866	1366	1333	1708	1123	433	1802	976	901	2488	1398	1144	478	716	1513	681	1220	2484	804	1355	3049	910	1668	606	4840	1097	1081	614	684	746	1131	1614	540	1214	1140	883
ATF7	358	848	1022	134	859	497	687	585	557	626	654	555	475	612	1049	671	793	382	686	621	506	501	702	463	404	605	596	730	488	706	626	262	497	642	415	523	332	1384	165	569	129	673	602	589	475	299	783	381	308
ATF7IP	780	1611	901	411	1576	603	932	1118	866	1049	1010	908	1199	1065	1577	964	1494	862	855	943	1021	871	889	656	935	969	1154	719	723	1245	983	521	590	1401	653	518	578	1787	476	707	196	1036	515	1146	977	796	1014	911	418
ATF7IP2	23	5	2	18	12	12	0	1	6	27	4	0	7	1	16	17	28	9	10	1	0	0	16	1	0	12	6	1	5	0	7	1	9	20	10	10	8	79	6	5	1	10	4	10	15	6	14	7	0
ATG10	129	65	96	78	128	46	178	111	59	101	45	104	181	39	100	128	75	68	121	102	78	64	165	55	59	64	34	144	116	76	140	69	124	151	78	86	95	555	78	37	44	182	45	95	220	96	101	115	58
ATG101	1737	407	357	1184	563	349	1051	540	846	390	582	727	567	818	640	742	1167	544	196	221	693	673	854	926	571	170	326	1014	1133	757	1472	1179	1287	1241	1025	759	1164	3360	731	757	1025	1546	619	806	1411	764	954	788	433
ATG12	1212	573	830	754	1358	825	780	1243	866	1471	885	707	1203	889	1530	1420	641	933	1116	722	770	705	1596	980	1153	1181	1138	746	814	677	1041	1023	999	805	528	401	613	3616	628	804	263	854	454	892	1258	1139	1212	694	514
ATG13	3282	561	567	1788	1697	920	1287	1160	1032	1300	1311	753	1519	1574	1629	649	1514	660	778	515	1277	1150	2393	1588	747	1132	784	2240	1227	1114	1983	1582	2314	1626	1174	1312	1846	6461	1775	1110	1758	1489	1361	1745	1249	1517	1494	1674	731
ATG14	485	279	407	168	410	297	277	527	270	511	555	263	401	447	783	592	570	340	518	317	248	276	495	269	280	437	562	497	439	616	452	265	291	433	296	216	189	1653	302	292	119	367	203	382	335	294	301	314	187
ATG16L1	947	335	265	351	451	201	537	436	655	342	255	706	619	565	436	512	452	414	177	346	462	453	423	587	540	180	242	238	411	247	717	294	1036	399	614	345	536	1442	238	399	381	644	300	560	834	312	957	433	279
ATG16L2	219	109	70	37	206	44	212	53	126	74	69	187	133	100	99	57	113	128	25	83	95	80	92	144	112	15	40	163	137	102	186	146	108	160	108	77	125	661	121	121	163	254	117	108	176	87	169	125	47
ATG2A	433	512	265	375	458	85	680	170	473	188	355	472	506	433	384	285	852	358	88	254	373	317	444	680	457	61	132	483	443	592	413	367	424	493	440	285	310	1118	330	404	307	519	317	450	662	319	313	408	215
ATG2B	559	1165	1225	579	1159	915	875	1136	736	1256	1177	835	1316	1075	1653	1040	1444	708	1209	736	749	717	1178	849	878	1142	1126	1380	999	1157	864	502	607	1247	725	509	486	2450	618	682	223	925	556	864	1136	970	1175	833	590
ATG3	1188	580	824	397	1301	285	979	403	926	599	277	999	1039	969	706	884	1145	633	445	1084	661	604	893	872	1045	351	508	653	444	689	1277	909	877	779	760	264	501	2036	456	715	527	811	362	774	1150	955	1193	632	446
ATG4A	346	94	92	341	319	197	145	247	217	220	72	169	238	266	193	156	165	142	108	141	296	190	314	283	301	202	121	153	172	86	245	87	232	260	212	188	191	784	136	125	110	333	152	230	401	245	555	160	183
ATG4B	971	316	467	783	758	156	791	372	648	376	346	677	543	606	475	449	1004	538	89	397	597	589	1007	820	578	120	199	638	654	574	856	721	967	992	694	603	567	2913	529	542	587	965	548	659	1043	495	798	670	337
ATG4C	568	24	44	190	174	98	187	157	150	144	128	158	220	245	235	215	180	123	139	112	143	161	178	85	180	113	127	102	143	133	122	170	95	174	84	28	78	989	84	136	22	166	57	115	234	169	221	127	85
ATG4D	164	88	103	169	125	28	123	61	133	84	48	119	76	157	70	63	194	91	21	69	144	141	216	180	165	18	29	107	128	119	152	117	163	189	139	103	156	352	105	140	113	158	124	170	207	128	164	157	89
ATG5	909	355	535	461	536	364	659	695	496	725	504	612	796	441	713	934	821	780	698	326	464	461	686	350	774	586	546	560	411	574	755	455	294	812	632	186	466	2476	291	492	127	639	359	438	849	706	887	570	319
ATG7	492	268	382	321	295	169	639	368	508	346	510	455	473	436	955	467	789	286	335	281	380	400	899	480	378	282	278	443	241	401	520	138	326	414	386	200	244	1604	380	198	192	468	201	323	477	222	310	309	170
ATG9A	1636	1181	686	2359	2002	397	2484	1790	1588	1421	1260	1469	1692	1577	965	1570	1811	1392	409	900	1316	1315	1290	1958	1253	285	402	1979	1298	941	2025	1792	1941	1974	1628	1586	1182	4395	1239	1512	1353	2589	1349	1283	1753	878	1309	1350	922
ATG9B	1	0	5	7	2	3	3	7	0	2	2	0	3	7	0	1	3	5	0	4	1	1	5	3	3	0	4	1	7	2	2	3	3	6	2	3	3	9	6	4	4	6	5	3	5	2	4	4	8
ATHL1	539	128	218	176	326	66	355	165	190	169	159	157	155	386	204	279	237	258	62	159	143	146	333	180	90	17	81	324	417	218	386	329	339	480	245	327	329	1287	293	356	255	426	230	267	296	208	250	229	118
ATIC	1281	642	805	738	902	300	941	597	1446	596	416	1099	1375	1171	1155	1053	2135	833	402	943	882	770	1001	887	1514	661	526	707	662	755	1613	841	841	853	734	597	680	2549	701	477	482	1057	278	665	1588	695	807	915	531
ATL1	207	52	102	140	61	105	174	218	172	279	107	143	145	115	237	280	224	97	98	120	188	157	166	143	116	104	153	152	116	51	27	23	207	190	43	70	62	403	51	54	70	309	53	187	104	50	129	71	27
ATL2	577	228	347	379	560	174	525	250	422	299	210	484	584	626	417	433	449	465	280	222	322	330	477	215	586	191	303	324	384	265	325	499	308	272	438	88	330	1071	228	563	137	487	199	552	651	582	638	581	245
ATL3	4581	2040	2954	2104	2829	3515	2364	6129	3663	4796	2961	4079	2960	3489	6608	5405	2372	2282	3433	1149	2804	2553	3735	2921	3780	4163	4171	3745	2892	2571	4313	3554	2645	3296	2785	1201	2699	9729	3148	2806	1124	4124	2026	3373	3574	4155	5648	2706	2380
ATM	1515	926	1406	936	1358	1128	1211	1665	841	1374	1383	1078	1414	1562	2842	1325	1431	1134	2071	1045	1278	1279	1659	686	959	1431	1764	1395	1745	1352	1191	602	733	1351	896	619	643	4538	847	924	294	1349	804	1036	1353	1077	1564	1010	518
ATMIN	822	842	1143	455	1010	737	638	1017	784	1086	972	728	907	776	1524	1322	1249	695	1272	848	715	759	1392	744	783	1032	1174	764	979	990	1251	598	495	954	695	468	457	3605	813	668	214	795	498	915	1086	935	902	723	499
ATN1	1531	2992	1631	854	2560	368	2456	1143	1746	1068	1104	1816	1841	2155	1281	1917	3179	1568	307	1780	1780	1655	2441	2544	1483	269	497	2309	1775	1709	2435	1475	1907	2462	1647	1886	1461	5630	960	2109	1175	2128	1641	2289	2793	1558	1833	2129	1122
ATOH1	0	0	0	0	0	0	0	0	0	0	0	0	0	0	0	0	0	0	0	0	0	0	0	0	0	0	0	0	0	0	0	0	0	0	0	0	0	0	0	0	0	0	0	0	0	0	0	0	1
ATOH7	1	1	0	2	0	0	0	0	0	1	0	1	0	0	1	0	0	0	0	0	2	1	0	0	0	4	1	0	0	0	0	1	0	1	0	0	0	4	0	3	1	1	0	0	0	1	0	1	1
ATOH8	11515	252	236	1693	1313	380	1363	625	1000	740	499	1141	1219	452	566	556	875	1094	200	659	1160	1699	1676	1193	913	146	332	2564	1292	220	723	865	1006	1346	1242	826	1088	10488	673	1131	934	1547	994	1257	1374	807	1041	1313	1582
ATOX1	1268	344	523	818	774	425	825	653	873	461	342	745	767	572	843	723	497	531	188	450	588	504	1516	1190	756	142	227	702	534	543	986	783	1342	1358	890	779	895	2742	902	534	1023	1136	472	741	1319	702	1054	669	333
ATP10A	2859	2437	1179	1866	1560	1992	1046	2504	1760	1591	1144	2195	792	1485	1444	1643	1230	1545	406	1112	1310	1608	2238	1285	1514	733	947	2375	2725	1198	2637	2269	2925	2095	2122	2769	2422	6148	1854	1555	1836	5198	1683	1436	2127	1693	2672	776	1481
ATP10B	0	0	0	0	0	0	0	0	0	0	0	0	0	0	2	0	0	0	0	0	0	0	0	0	0	0	0	0	0	0	0	0	0	0	0	0	0	0	1	0	0	0	0	0	0	0	0	0	6
ATP10D	1624	917	442	484	604	436	511	1461	407	1735	1106	667	458	1110	874	1370	1124	371	897	185	894	1096	2112	353	357	1012	760	1163	1319	681	1530	606	695	1017	505	1281	727	3102	552	522	360	1126	867	787	520	798	840	639	570
ATP11A	547	394	395	234	523	99	533	371	489	548	377	412	490	578	391	434	1087	299	208	294	306	374	591	511	684	189	251	414	662	414	555	227	312	692	420	254	397	2142	204	230	151	426	396	392	747	756	404	246	242
ATP11A-AS1	0	0	1	1	1	0	0	0	0	1	0	0	0	1	0	0	0	0	0	0	0	0	1	0	0	0	0	0	0	1	0	0	0	0	0	0	0	1	0	1	0	0	0	0	0	0	0	0	1
ATP11AUN	0	0	0	0	0	0	0	0	0	0	0	0	0	0	0	0	0	0	0	0	0	0	0	0	0	0	0	0	0	0	0	0	0	0	0	0	0	0	0	0	0	0	0	0	0	0	0	0	1
ATP11B	1204	1605	1039	701	1118	1472	944	2011	841	2111	1472	771	1337	1918	2197	2093	1421	1055	1881	728	849	969	2564	746	1039	1336	1438	1416	1646	1032	1248	707	783	1438	880	760	888	4578	697	859	425	1568	902	998	1190	1272	1109	808	793
ATP11C	1422	581	879	907	1265	473	622	950	689	626	713	798	671	1602	864	963	996	721	689	432	1297	1390	2232	333	948	1198	664	869	1210	847	1441	515	689	1291	704	397	720	3244	490	713	225	575	611	971	1029	1608	1467	1066	712
ATP12A	0	0	0	0	1	0	0	0	0	0	0	0	0	0	0	0	0	0	0	0	0	0	0	0	0	0	0	0	0	0	0	0	0	0	1	0	0	2	0	0	0	0	0	1	1	0	0	0	1
ATP13A1	1100	958	498	504	904	198	957	403	819	524	515	903	726	715	499	594	1222	612	73	517	587	665	1076	1006	793	128	247	940	837	771	1087	810	787	1519	790	1013	747	1897	497	678	665	1315	840	920	1304	583	695	641	454
ATP13A2	467	390	262	1302	575	154	558	432	568	310	340	572	395	759	276	493	549	335	90	230	691	615	1331	833	568	84	108	507	643	579	725	376	551	982	426	555	580	1914	311	595	462	725	585	620	876	528	493	402	369
ATP13A3	4927	2821	1255	6217	3169	2280	2997	5779	3057	4967	3978	3202	5584	7521	4626	6739	2450	2341	4453	1535	4436	5119	9613	2789	3732	4230	3739	4080	6778	2522	3486	1754	1520	2702	2621	1279	2062	15112	1789	2402	896	2499	1950	3133	2095	2821	2121	2590	3671
ATP13A4	2	0	2	0	0	1	0	2	2	0	1	0	0	1	6	2	1	0	0	1	1	0	1	1	0	2	1	0	1	1	0	1	0	2	0	0	0	5	0	0	1	1	1	1	3	1	0	2	0
ATP13A4-AS1	0	0	0	0	0	0	0	0	0	0	0	0	0	0	0	0	0	0	0	0	0	0	0	0	0	0	0	0	0	0	0	0	0	0	0	0	0	0	0	0	0	0	0	0	0	0	0	0	0
ATP13A5	0	0	0	0	0	0	0	0	0	0	0	0	0	0	0	0	0	0	0	0	0	0	0	0	0	0	0	0	0	0	0	0	0	0	0	0	0	0	0	0	0	0	0	0	0	0	0	0	0
ATP13A5-AS1	0	0	0	0	0	0	0	0	0	0	0	0	0	0	0	0	0	0	0	0	0	0	0	0	0	0	0	0	0	0	0	0	0	0	0	0	0	0	0	0	0	0	0	0	0	0	0	0	0
ATP1A1	11587	3031	1487	7368	3740	4071	5469	4431	5328	4231	4513	7202	4931	6779	6194	7351	8713	2737	4121	2410	5321	4801	3554	3719	6760	2572	2352	4511	4862	4885	8777	3244	4794	9256	4750	5665	3199	17011	2599	4931	3452	6316	4517	5187	15321	4766	7865	3209	3415
ATP1A1-AS1	59	14	12	6	14	10	19	11	7	12	24	19	19	17	36	14	42	19	13	10	24	19	28	13	14	7	24	19	16	35	55	12	16	30	16	9	16	121	21	16	11	29	8	19	22	13	31	30	10
ATP1A2	13	2	1	1	3	3	0	1	1	6	3	0	1	3	6	1	0	1	4	0	2	0	7	1	0	1	5	1	1	0	0	1	0	9	1	5	1	10	1	0	0	1	0	1	3	0	0	1	6
ATP1A3	12	23	5	8	21	25	27	22	47	30	14	56	16	6	25	7	24	19	0	15	1	1	13	44	24	6	7	27	11	9	8	9	5	13	16	0	9	4	15	12	9	45	7	16	12	9	1	8	9
ATP1A4	0	0	0	0	0	0	0	0	0	0	0	0	0	0	1	0	0	0	0	0	0	0	0	0	0	0	0	0	0	0	0	0	0	0	0	0	0	1	0	0	0	2	0	0	0	1	1	0	1
ATP1B1	844	1221	602	159	536	306	804	1782	950	2115	472	669	374	560	494	795	462	369	322	192	642	531	601	512	910	541	392	824	540	906	880	1299	600	828	676	579	510	2399	440	553	388	941	372	750	654	1065	748	542	559
ATP1B2	2	0	2	1	1	0	1	0	0	0	0	0	0	4	1	1	3	1	0	1	2	1	0	0	1	0	0	1	0	0	1	1	0	0	0	3	0	1	1	0	3	0	0	1	0	0	0	0	3
ATP1B3	3670	895	1416	2401	2296	677	2118	1440	2902	2450	789	2771	2630	1736	1258	2175	2507	1655	524	1256	2129	1887	2099	3131	3105	1245	597	1595	1234	1160	2822	2015	2339	5281	1842	1408	2034	4397	1496	1502	890	3257	1700	2147	4119	2427	4175	1897	1562
ATP1B4	0	0	2	0	0	0	0	0	0	0	0	0	0	0	0	0	0	0	0	0	0	2	0	0	0	0	0	0	0	0	0	0	0	0	0	0	1	1	0	0	0	1	0	0	0	0	0	0	0
ATP2A1	16	4	7	10	14	2	13	9	3	7	3	11	11	13	7	7	26	8	2	7	6	10	13	12	5	8	4	24	14	15	12	12	14	18	11	17	4	34	7	11	4	10	2	14	7	1	12	12	8
ATP2A1-AS1	29	1	11	0	24	2	18	5	6	7	0	20	31	6	10	5	16	8	1	16	9	1	16	9	20	0	1	14	2	4	20	16	20	16	19	2	14	12	13	12	5	26	5	14	28	7	22	15	11
ATP2A2	6309	7673	4094	4695	5355	2725	7604	5664	5515	8206	11803	4901	7248	8974	11951	10580	14402	4250	9324	3613	4841	5072	6996	5986	5524	3688	7212	9878	7187	6534	6403	4599	4558	5725	3805	4565	4904	17474	2350	5117	2051	6535	6484	6141	6831	4390	6255	5744	4427
ATP2A3	30	29	68	9	44	2	68	15	19	40	57	63	43	4	131	36	49	97	13	23	0	1	22	98	55	4	7	12	30	50	6	24	29	61	19	19	23	245	18	33	11	54	27	66	102	43	25	14	15
ATP2B1	4957	913	1515	882	1865	1281	1941	1784	2038	2997	1726	2468	2535	1830	3597	2496	4825	2101	1738	1853	1208	1514	2618	1849	2753	1657	1696	1264	2080	1674	3441	1503	833	2552	1264	1162	890	8091	1127	1622	400	1732	1006	3895	4669	3935	1639	994	857
ATP2B2	0	1	0	0	0	0	4	0	0	0	1	0	3	0	0	1	0	3	0	0	0	0	5	1	3	0	0	0	0	0	1	1	0	3	1	0	1	0	1	0	0	3	0	0	1	1	0	0	5
ATP2B2-IT2	0	0	0	0	0	0	0	0	0	0	0	0	0	0	0	0	0	0	0	0	0	0	0	0	0	0	0	0	0	0	0	0	0	0	0	0	0	0	0	0	0	0	0	0	0	0	0	0	0
ATP2B3	1	1	1	4	1	1	0	1	0	0	0	1	0	0	1	0	0	0	0	0	1	1	1	0	0	0	0	1	0	1	6	1	1	3	3	1	0	6	4	3	0	3	1	0	1	0	1	1	3
ATP2B4	2895	14087	7358	20802	14694	5659	17112	10742	15217	12351	9436	10818	16114	12945	18486	11333	15741	9695	6211	9869	11511	9001	11110	19738	17426	10282	7433	10574	6807	7281	11282	5183	6647	13550	6036	5221	4395	18136	5946	7402	3160	12085	4709	11035	14870	8345	7540	6386	7906
ATP2C1	3108	1428	2156	2932	2245	2357	2436	3236	2540	4498	1956	3581	4098	3882	2723	2374	2285	2319	2895	1272	2447	2249	3339	2084	3902	2775	1778	1795	2141	2068	2251	1257	1197	4431	1351	1052	1847	9162	1732	1954	838	2375	1870	2925	3134	2785	2264	2691	1991
ATP2C2	0	14	1	1	3	4	7	11	18	6	1	22	3	1	4	7	10	3	0	4	5	2	17	15	20	2	3	14	0	9	16	15	4	6	12	8	6	25	5	9	7	12	10	5	16	9	4	7	8
ATP4A	0	0	0	0	0	0	1	0	0	0	0	0	0	0	1	0	0	0	0	0	1	1	0	0	0	0	0	0	0	0	0	0	0	0	1	0	0	0	1	0	0	1	0	0	0	0	0	0	5
ATP4B	0	0	0	0	1	0	0	0	0	0	0	0	0	0	0	0	0	0	1	0	0	0	0	0	0	0	0	0	1	0	0	0	0	0	0	0	0	0	0	0	0	0	0	0	0	0	0	0	0
ATP5A1	9187	2661	3973	6338	4940	1587	7473	2271	6298	2772	4210	6663	5941	4661	8027	3480	10814	3610	3028	2964	5758	5231	6624	4059	6419	2757	3593	5815	2943	6434	9946	3669	4652	6443	7678	3368	4055	18677	7260	2916	2874	7020	2013	4439	8502	3293	7212	6257	3076
ATP5B	14685	3782	5712	10613	7919	3592	12298	4299	12716	4166	3386	10022	9487	8424	7700	4741	12271	7341	2385	4080	8607	7445	11614	12397	12208	4408	3106	7850	3889	5382	13676	6981	9536	9566	11383	4968	8563	20805	7847	7168	7229	10126	5665	8332	15330	5628	12415	10025	5547
ATP5C1	2134	1105	1617	1855	2302	516	1388	1013	1877	1206	698	1370	2124	2557	1540	1487	2887	1506	951	1774	1744	1450	2644	1529	2273	1122	698	1652	1098	1899	3943	1557	1140	2010	1664	639	1287	5292	1441	1234	784	1715	573	1297	2718	1427	3025	2229	1086
ATP5D	972	282	476	603	519	134	836	210	731	210	330	726	543	519	401	341	879	529	70	300	516	429	816	943	642	40	127	690	671	696	689	809	709	881	714	484	620	1872	482	612	659	890	444	654	827	510	464	565	253
ATP5E	1114	378	629	635	668	126	762	625	707	710	194	633	636	595	240	745	870	482	76	359	637	586	1150	710	553	85	102	766	720	749	1265	731	1110	1251	635	777	694	3223	636	659	638	1133	531	771	1128	574	915	603	223
ATP5EP2	6	8	15	6	15	7	8	9	6	5	8	2	15	13	22	8	4	6	7	7	8	10	13	6	9	8	7	12	8	13	11	19	5	10	10	4	12	27	8	2	7	7	3	4	6	27	8	10	3
ATP5F1	2258	938	1365	1416	1540	504	1849	1026	1999	1000	464	1666	2129	1810	1306	1267	2988	1536	570	1329	1541	1329	2636	1440	2028	773	574	1973	756	1369	2674	1125	1747	1511	1655	717	997	5935	928	1157	747	2031	507	1403	2556	1038	2271	1083	906
ATP5G1	796	290	439	708	705	218	805	432	664	471	291	474	718	630	465	544	838	400	129	529	746	542	1064	754	667	139	229	557	354	321	1038	445	862	570	490	426	455	1418	309	581	576	665	340	445	976	286	966	397	284
ATP5G2	2363	1026	1462	978	1731	479	1768	518	1404	705	1034	1346	1429	1549	2189	670	3060	1152	564	1139	1546	1310	2004	1103	1184	430	775	1478	1164	1717	2826	828	1740	2420	1338	925	787	7032	1050	1130	962	1775	629	1198	2350	629	1616	1308	684
ATP5G3	2635	1052	1542	2190	1681	517	2299	915	2577	1613	889	1630	2115	2131	1915	1527	3029	1254	691	1216	2070	1636	3447	2189	2423	754	800	1715	931	971	4700	1638	2401	2356	2004	1064	1363	5574	1510	1602	1222	2096	1045	1759	3707	1429	2578	1946	1137
ATP5H	2195	1122	1639	1333	1513	520	2047	1167	2123	1068	577	1814	1758	1270	1341	1432	1671	1012	586	1090	1429	1251	3646	1641	2021	922	649	1362	907	1205	3630	1667	2123	2011	2140	969	1787	6027	1674	1279	1150	2426	874	1366	2754	1289	2890	1740	956
ATP5I	1323	648	965	864	1010	284	1025	519	802	572	473	751	963	1019	732	792	1302	687	131	554	896	664	1910	860	764	113	277	1007	882	1112	1955	852	1496	1878	990	887	877	3412	892	788	961	1206	553	978	1527	1070	1164	833	394
ATP5J	1165	889	501	647	1012	454	767	732	860	646	430	716	1160	1020	892	676	1044	609	466	1332	739	703	1685	709	847	561	493	727	530	668	1671	978	820	976	831	338	551	2712	738	641	503	1105	263	531	1114	696	1402	993	484
ATP5J2	1284	1533	811	753	1418	470	1249	746	1244	922	470	1189	1284	877	815	1001	1460	788	429	1272	974	827	2346	1366	1128	549	512	994	637	805	2736	583	1574	1383	906	686	881	3479	828	860	737	1465	647	773	1862	721	1487	804	596
ATP5J2-PTCD1	0	0	0	0	0	0	0	0	0	0	0	0	0	0	0	0	0	0	0	0	0	0	0	0	0	0	0	0	0	0	0	0	0	0	0	0	0	1	0	0	0	1	0	0	0	0	0	0	4
ATP5L	1713	1461	780	1075	1302	349	1428	924	1261	1147	701	1125	1228	1206	870	1260	1788	730	486	989	1204	1109	2916	1127	1324	524	569	971	686	802	2918	936	2126	1940	850	770	851	6371	834	1071	771	1544	596	932	1777	746	1993	1000	677
ATP5L2	2	0	0	0	0	0	0	0	0	1	0	0	0	0	1	0	0	0	0	0	1	0	0	1	0	0	0	0	4	0	1	1	1	0	3	0	1	1	0	0	0	0	1	0	0	0	0	0	0
ATP5O	2298	877	1315	1439	1642	574	1655	533	1329	871	772	1251	1842	1577	1842	949	1951	1171	859	696	1390	1151	1915	868	1394	740	786	2083	788	2126	2847	1040	2233	1465	1634	600	1069	5982	1323	1090	1584	1579	481	1047	1754	684	2470	1640	774
ATP5S	114	33	52	73	46	48	47	102	49	132	76	53	54	65	116	121	82	55	31	34	74	62	184	42	65	46	67	113	67	82	114	46	55	97	34	23	34	296	53	48	33	77	27	73	60	51	66	79	34
ATP5SL	584	668	354	359	763	102	676	233	630	286	347	557	716	493	485	367	836	522	114	468	465	429	527	700	533	81	178	571	364	505	781	493	723	563	611	316	488	1761	316	463	366	623	309	480	898	336	761	557	309
ATP6AP1	3266	1005	1401	2666	1880	1078	1852	1986	1234	2554	1328	1092	1467	1285	1295	1684	1512	1042	446	855	1964	1814	3358	2267	1665	1113	681	1775	1514	1659	3491	1796	3122	5589	1781	3590	2166	6602	1852	1654	1640	3028	1676	3219	3534	1570	2556	1583	1251
ATP6AP1L	30	19	34	19	59	28	43	36	18	30	26	24	66	10	45	29	29	13	34	47	11	22	21	1	9	22	22	31	46	47	34	19	43	40	21	23	24	202	31	23	6	60	14	33	55	31	27	27	15
ATP6AP2	5888	1276	1959	3162	2891	4323	2439	5507	2100	5593	3922	2149	3191	2523	4930	5155	2206	2062	4170	1473	2633	2745	5563	2676	2488	4062	3961	2818	3869	2695	3587	3302	2438	4445	2050	1804	2182	23138	2588	2531	1339	3904	2045	2898	3507	3310	3060	1852	1526
ATP6V0A1	475	576	294	536	453	467	336	519	536	638	377	393	283	697	499	509	556	164	182	195	603	514	1471	816	562	620	377	326	746	502	472	126	426	596	235	465	267	1341	446	161	175	611	210	425	522	351	256	276	226
ATP6V0A2	1051	172	119	244	261	152	279	532	370	442	266	248	171	427	354	523	580	164	363	91	314	285	404	164	231	228	445	380	495	305	393	285	361	244	261	178	395	1302	201	364	216	342	334	328	355	407	447	331	183
ATP6V0A4	0	0	0	6	1	1	0	6	6	5	0	0	3	0	0	0	4	2	1	0	1	1	1	3	1	2	0	4	0	3	7	4	3	8	3	1	3	8	2	4	2	7	5	4	3	1	3	0	6
ATP6V0B	1958	260	454	3091	935	492	1179	816	1133	934	620	1045	840	1082	615	819	1078	774	239	381	1189	1015	1879	1405	925	287	348	933	982	644	1503	1838	1977	1931	1240	1213	1722	3690	963	1304	1319	1742	1380	1248	2438	1368	2361	1640	904
ATP6V0C	1398	1452	716	1288	1366	462	1866	635	1863	673	591	1580	1181	1065	725	843	1576	979	190	763	1157	997	2180	2906	1464	235	341	1279	1341	985	1443	1616	1423	1896	1458	1449	1436	2827	1090	1405	1334	1884	1187	1717	2205	1378	890	1188	724
ATP6V0CP3	2	1	1	1	3	1	5	0	1	4	0	1	2	0	3	3	3	0	1	1	0	0	1	1	5	0	0	0	0	1	1	0	0	0	1	1	0	0	1	5	2	3	0	3	3	0	3	5	1
ATP6V0D1	1422	1018	681	2233	1565	349	1505	717	1712	916	1183	1624	1521	1158	1356	1100	1755	744	225	660	1400	1206	1914	2588	1663	356	565	1429	978	1058	2510	1202	1508	1950	1260	1282	1251	4219	1282	1112	1179	1561	1010	1531	2041	1027	1265	1273	806
ATP6V0D2	1	1	2	0	0	0	0	0	0	0	0	0	1	0	0	0	0	0	1	1	0	0	0	1	0	0	0	0	0	0	0	0	1	1	1	0	1	1	0	0	0	0	0	0	0	0	4	0	0
ATP6V0E1	5819	2369	2043	2732	4712	1965	2402	3614	3022	5023	1949	2581	3606	1549	1848	3410	1745	2305	1270	2241	3132	2892	8592	4144	3396	3470	1643	2434	2963	1358	7110	2841	3240	6388	2046	2822	2813	10252	3621	2563	1729	3389	2568	4159	5405	3443	5486	2687	1846
ATP6V0E2	115	132	60	367	105	37	94	69	84	76	86	116	106	187	101	56	429	76	39	58	212	265	280	128	209	65	56	82	99	181	252	67	69	251	136	63	127	951	84	66	91	120	40	150	181	102	119	102	88
ATP6V0E2-AS1	21	10	21	9	8	7	13	3	6	17	7	11	13	17	11	4	56	12	3	6	15	10	20	12	22	6	11	8	7	11	30	14	11	18	11	5	20	62	8	10	13	13	12	19	34	22	17	11	9
ATP6V1A	1520	751	942	808	1208	1121	875	1978	1073	2379	968	813	1466	1190	1333	1332	1395	586	940	582	1200	1024	1605	1146	1118	1708	1044	1036	970	1070	1221	712	824	1354	707	678	628	3047	796	641	297	1083	533	1190	1097	1186	1409	862	728
ATP6V1B1	12	13	10	8	15	3	16	7	5	13	21	8	6	15	22	6	11	15	11	9	8	2	20	11	3	7	4	7	14	12	8	23	18	42	7	12	7	58	8	11	11	20	4	9	10	4	20	12	4
ATP6V1B1-AS1	1	4	0	4	9	1	3	1	4	1	2	6	7	2	2	2	3	7	1	1	6	0	3	2	6	1	0	3	0	4	6	4	4	7	2	3	1	4	1	3	2	3	1	4	7	3	8	3	1
ATP6V1B2	932	1668	1501	1596	1410	783	1100	2449	1360	2672	2446	1488	1651	1606	2084	3821	2577	885	2214	547	1190	1147	1989	1571	1598	1756	1687	1962	1257	1562	3469	901	1136	2299	997	917	1036	4636	1418	1385	867	1693	1083	1420	1671	1203	1525	1061	1303
ATP6V1C1	523	792	743	1359	983	703	851	982	1080	999	1045	922	2108	1092	1563	1475	1203	670	1152	648	775	807	1429	766	1218	950	859	793	824	604	1104	716	528	903	694	241	958	2774	781	705	254	1024	428	979	1233	1260	1575	1100	706
ATP6V1C2	72	14	23	36	37	15	24	12	20	16	15	47	35	24	34	19	53	29	8	45	23	30	30	26	34	18	15	41	30	44	84	28	29	59	24	21	37	163	31	38	36	52	17	27	63	16	40	33	23
ATP6V1D	1692	693	1049	1775	1342	727	976	1775	2017	1344	406	1496	1271	1360	716	1257	1276	913	437	689	1484	1262	2122	1655	1886	1483	512	1116	932	685	2924	1609	1549	1833	1497	952	1820	3629	932	887	629	1604	1130	1272	1657	1947	2808	1714	956
ATP6V1E1	1379	1249	1004	2816	1306	984	959	1968	1053	2261	645	1098	1167	1096	975	2302	1063	956	576	603	1723	1582	3973	1886	1388	1226	825	943	1473	769	2816	1276	2754	1894	1704	1801	2101	6026	1929	1360	1302	2177	1539	2182	2927	1679	2984	1470	1033
ATP6V1E2	14	13	18	12	6	10	25	24	16	8	16	26	9	20	24	32	12	7	18	11	17	19	18	11	19	11	24	20	20	9	21	10	5	21	15	2	8	80	6	9	1	33	4	16	15	12	10	11	7
ATP6V1F	686	1072	578	786	987	256	853	445	715	631	506	481	884	1137	510	899	792	546	137	759	915	717	2115	904	622	191	271	675	957	494	1311	488	1180	1048	662	886	578	2611	710	598	654	1011	376	894	1305	527	1035	591	364
ATP6V1G1	1414	1217	636	759	905	1344	730	1671	924	2287	638	554	1099	1404	1304	1615	772	694	895	526	913	822	2197	729	714	879	1099	774	1192	474	1161	1253	2198	1002	800	1221	1232	3718	782	1047	842	1201	926	993	1353	1803	2196	1026	711
ATP6V1G2	53	18	39	19	34	16	29	35	17	25	45	18	24	21	30	26	42	28	39	20	22	52	146	32	26	54	56	32	31	71	16	19	12	55	23	30	10	128	28	22	15	27	4	38	16	12	15	23	6
ATP6V1G2-DDX39B	0	0	0	1	1	0	0	0	0	0	0	0	1	1	0	0	1	0	0	1	0	0	0	0	0	0	1	0	0	0	0	0	0	0	0	0	0	1	0	0	0	0	0	0	0	0	0	0	0
ATP6V1G3	0	12	10	0	1	2	1	3	0	7	1	1	0	0	8	10	5	4	3	2	3	1	5	1	1	5	24	23	1	22	36	1	1	12	3	3	1	45	2	9	3	4	5	1	1	3	3	0	4
ATP6V1H	1183	569	285	984	719	510	728	936	1252	993	338	838	1084	598	482	741	648	297	262	377	647	687	1280	1116	1243	822	331	537	546	382	1034	739	682	888	955	481	864	2390	1084	540	491	980	529	825	1144	732	971	1188	483
ATP7A	274	309	239	418	442	300	353	426	220	523	364	131	394	423	568	349	287	325	420	251	338	381	486	182	273	361	337	484	474	345	222	206	226	325	263	184	211	1174	251	268	89	428	217	386	327	381	389	342	217
ATP7B	290	103	47	183	133	121	69	74	51	269	146	126	129	146	157	59	128	89	97	107	153	191	108	138	176	80	104	139	287	102	207	79	125	135	89	241	167	400	51	56	74	192	161	218	239	140	265	63	93
ATP8A1	18	13	17	0	34	4	38	6	10	20	24	16	34	0	36	9	14	17	21	25	1	4	8	25	47	5	18	17	12	27	7	8	4	6	11	7	4	62	14	15	1	8	7	22	22	18	10	14	6
ATP8A2	5	0	5	0	5	13	2	4	2	2	0	0	6	1	4	2	15	0	2	1	0	0	11	0	4	1	0	9	2	5	2	3	3	9	2	5	4	25	2	2	1	5	0	7	0	0	11	8	1
ATP8B1	975	2235	1044	3424	1043	1601	1386	2950	1733	2289	2525	1430	1090	4552	3025	3939	2413	906	2500	703	2923	3023	5117	1193	834	2412	2206	1875	1740	1762	4211	976	916	2562	881	1349	998	6103	969	1180	687	1985	1024	1108	1611	1226	890	805	1316
ATP8B2	3756	3837	5247	2542	4261	4113	4952	5060	4563	8242	5071	4050	1933	3838	5415	5675	2078	2050	2387	1778	3021	3209	6780	5509	3152	2452	3842	6637	4053	2529	5308	2351	5777	4609	5702	5940	4149	13126	3467	3162	5007	7808	6448	5229	4803	3117	5012	3029	2695
ATP8B3	45	41	79	32	123	11	101	22	59	35	21	91	65	49	48	47	122	48	18	44	27	39	38	42	48	3	12	62	18	54	79	50	60	113	76	35	37	202	45	72	38	55	45	68	133	49	169	71	44
ATP8B4	4	111	46	1	45	15	91	36	25	60	98	43	69	16	72	185	15	31	99	38	8	11	24	44	38	28	78	41	47	34	48	48	32	55	28	39	50	318	28	55	25	52	62	56	59	56	73	31	5
ATP8B5P	1	2	1	1	0	0	0	0	0	0	1	3	1	3	3	0	0	0	0	1	0	0	0	1	0	3	0	0	1	0	0	1	0	0	1	0	1	1	0	0	1	1	0	1	3	1	0	0	1
ATP9A	173	2009	1115	1313	1295	1289	1362	1249	1140	1885	1984	1063	1006	348	2320	1232	2108	745	1134	656	948	899	2805	1244	1098	1366	1298	1646	941	1315	1512	841	1654	2006	669	1112	1241	4324	1008	611	424	1866	1156	802	1659	1027	913	885	685
ATP9B	256	310	170	107	246	110	232	376	173	238	343	267	145	186	240	261	363	100	158	82	189	203	411	213	240	91	227	278	218	246	321	180	127	337	196	260	145	1417	211	114	116	282	100	239	240	107	110	160	110
ATPAF1	546	382	537	303	512	207	441	438	382	487	483	369	387	392	680	473	939	381	489	393	440	442	506	216	387	515	539	301	326	619	873	302	196	715	398	304	274	2493	482	246	153	709	229	373	581	224	403	380	240
ATPAF2	109	155	126	106	186	33	235	62	121	69	95	96	162	198	132	106	242	126	40	128	149	129	163	132	155	35	41	166	103	151	212	127	163	124	130	135	160	519	89	101	95	169	79	84	115	68	134	136	82
ATPIF1	1099	1182	626	885	1222	455	1207	553	1196	655	398	996	986	878	700	458	1321	821	226	729	1195	858	1671	1145	1085	270	283	1114	806	880	1417	1157	1278	1620	1263	1008	913	2639	1300	849	997	1623	746	1024	1513	835	1114	925	494
ATR	712	414	625	460	1169	208	689	661	1036	508	402	867	1070	754	790	785	933	638	528	538	641	554	635	657	952	460	426	544	399	518	681	433	319	517	662	187	449	1847	369	542	136	906	344	613	803	523	788	672	359
ATRAID	3702	1026	1198	467	1536	544	1552	2023	876	1266	1949	973	1054	795	2758	1774	1346	1242	1301	1050	981	980	2113	771	823	1398	1095	1872	1648	1687	2809	722	1363	2787	1186	1346	990	9250	1216	1152	1062	2099	644	1173	1587	976	1847	919	628
ATRIP	234	78	125	211	230	32	268	94	266	77	60	266	256	236	137	117	227	206	54	132	133	111	144	199	168	37	67	106	108	108	204	165	217	154	213	62	159	322	104	193	117	219	104	188	281	158	290	203	132
ATRN	2405	1809	979	1647	2077	1200	1347	3446	1291	4027	1889	1313	2394	1728	2697	2978	1571	1683	2247	1212	1648	1769	2173	1186	1619	1544	2111	1851	2022	1507	1753	1028	1829	2426	1140	1249	1092	6306	1091	1277	622	2279	1307	1818	1725	1326	1844	1176	993
ATRNL1	1	2	1	86	10	0	4	4	5	14	6	6	12	8	4	4	5	5	0	18	5	0	24	6	14	4	1	0	0	0	11	1	0	81	0	0	1	1	0	1	0	0	0	0	13	9	1	1	19
ATRX	1878	1654	1355	723	2278	1512	1530	1969	1132	2344	1753	1012	1976	1634	2819	1939	1948	1406	1912	1542	1640	1176	1893	1003	1351	2005	1898	1744	1729	1776	1336	982	1113	1969	1224	848	966	6097	1207	1138	208	1580	757	1603	1358	1682	2093	1537	855
ATXN1	1533	546	843	486	1036	957	793	1000	487	1471	1419	429	716	1307	1641	1170	1461	726	1153	568	633	834	988	326	350	550	1210	1341	1642	1464	605	1084	779	879	858	858	506	2902	741	650	525	1224	518	1061	860	756	1245	702	462
ATXN10	2715	1192	1787	1972	2623	454	2003	2008	1998	2126	1247	1826	1619	833	2111	1691	5151	1775	1267	977	1932	2068	4087	1658	2162	2091	1457	2225	856	1917	3431	2518	2295	3157	1769	1226	2497	9574	1540	1316	732	2382	1205	1868	2878	2101	2773	2528	1204
ATXN1L	1015	624	808	469	735	245	986	394	835	573	668	843	811	1294	941	482	1722	704	601	621	702	717	877	547	731	326	492	1422	1254	656	1033	460	874	690	1036	447	672	2627	231	684	362	1222	524	671	866	595	1605	856	472
ATXN2	90	657	1376	189	1401	359	474	655	768	843	233	861	659	930	405	967	1424	451	202	806	646	671	1091	945	684	782	398	798	534	733	1095	290	684	1040	511	554	533	1748	229	631	193	744	563	896	675	558	880	543	387
ATXN2L	919	2353	1333	387	1496	260	2064	611	1377	615	604	1553	1317	1833	1094	1215	2444	1312	348	1166	952	1086	1287	1256	1104	260	352	1377	1230	1303	1580	1012	1238	1567	1345	902	879	2904	580	1095	746	1776	910	1483	1855	714	1355	1273	707
ATXN3	467	210	312	204	398	359	341	414	246	405	549	243	408	319	675	447	452	306	518	215	212	238	393	213	254	331	430	354	356	404	356	245	252	391	213	145	174	1420	204	272	132	377	188	299	387	298	381	231	195
ATXN3L	0	0	0	0	0	0	0	0	0	0	0	0	0	0	0	0	0	0	0	0	0	0	0	0	0	0	0	0	0	0	0	0	0	0	0	0	0	0	0	0	0	0	0	0	0	0	0	0	0
ATXN7	416	652	871	173	528	336	460	744	407	682	569	488	615	840	911	760	885	348	756	475	462	419	658	329	481	465	675	791	677	712	653	376	288	589	340	335	380	1630	183	460	169	597	307	594	443	512	579	443	412
ATXN7L1	77	171	89	52	163	83	123	117	100	119	151	81	140	102	265	196	164	106	142	110	101	63	127	115	87	81	131	105	77	157	136	70	95	104	78	74	55	375	72	68	24	127	68	100	111	62	86	62	46
ATXN7L2	87	91	34	50	78	7	90	30	45	17	28	45	59	70	34	42	195	33	10	33	32	46	51	40	43	12	24	62	50	74	177	45	46	183	47	37	46	723	19	36	51	50	28	35	89	48	56	65	30
ATXN7L3	1940	725	1047	1195	1180	366	2011	539	956	796	676	1174	1243	1202	1116	911	2105	992	307	593	1055	1072	1227	1404	922	254	386	1609	1391	1126	1715	1024	2170	1479	1563	1188	1216	3397	966	1412	1101	1330	873	1449	2065	973	2111	1594	820
ATXN7L3B	1560	868	1257	754	1006	850	1111	1292	758	1281	1687	830	1202	843	2226	1445	1824	786	1668	830	1059	952	1360	749	830	1260	1676	1255	1072	1721	1605	722	1196	1294	994	680	674	5032	1089	879	293	1370	543	831	1276	852	1166	1229	647
ATXN8OS	0	0	0	0	0	0	0	0	0	0	0	0	0	0	1	0	0	0	0	0	1	0	0	0	0	0	0	0	0	0	0	0	0	0	0	0	0	1	0	0	0	0	0	0	0	0	0	0	0
AUH	227	108	55	55	199	126	198	126	154	118	176	171	179	111	337	96	165	115	96	113	106	95	159	154	142	70	129	92	137	120	112	158	133	144	141	34	77	611	109	89	64	138	65	85	138	115	148	182	53
AUNIP	33	27	56	60	78	18	51	15	71	14	14	86	59	54	27	33	61	58	8	46	33	29	31	42	66	9	14	35	21	32	65	87	102	51	84	12	65	85	48	77	48	85	31	50	104	68	145	74	69
AUP1	1491	1159	1116	850	1775	322	1748	1021	1495	811	724	1241	1146	1692	904	1389	881	1204	425	1022	1020	873	1419	1601	1078	360	430	1096	896	617	1799	1268	2003	1770	1196	999	1088	2973	655	1192	1089	2083	1153	968	2309	904	2570	1013	829
AURKA	622	415	990	692	1278	84	1247	240	1097	147	132	1168	1508	999	500	411	1117	974	57	780	540	182	360	705	1297	140	122	501	213	392	986	932	863	789	1134	180	698	1027	502	968	428	1419	361	1045	1939	815	1687	1026	1112
AURKAIP1	1488	491	788	950	894	226	1365	414	1159	423	414	1149	823	828	539	560	1311	766	125	426	772	660	1270	1383	1089	118	219	970	825	850	1282	1065	1148	1228	1178	685	941	2255	825	919	1048	1402	663	979	1522	725	818	935	590
AURKAPS1	13	4	1	6	7	3	11	4	8	6	1	7	7	8	14	7	10	12	1	4	4	4	2	5	3	1	1	3	7	2	8	6	8	4	6	0	0	21	3	1	1	9	1	10	8	7	5	10	1
AURKB	343	121	338	361	580	45	674	72	472	38	50	512	575	461	182	178	576	373	16	269	173	28	122	313	486	26	39	255	88	194	479	546	527	286	503	90	377	308	252	508	386	487	208	395	687	435	711	536	551
AURKC	14	9	5	4	4	6	12	6	3	24	8	6	11	4	8	18	6	3	7	4	15	14	15	5	4	7	16	9	11	7	13	5	11	12	6	9	4	36	11	13	8	11	4	9	11	4	15	5	3
AUTS2	965	518	750	1	739	84	506	394	456	278	275	546	365	20	318	348	434	346	247	307	16	19	262	535	346	199	247	530	417	599	633	845	649	579	634	506	799	1339	413	613	440	976	416	659	536	306	818	608	301
AVEN	1247	264	173	214	168	95	304	336	419	305	134	356	203	663	336	333	575	202	171	109	465	427	609	427	348	269	240	264	571	287	564	336	431	403	357	398	364	1064	182	303	205	503	228	462	469	214	549	355	199
AVIL	86	14	25	17	28	24	36	27	10	32	50	23	43	41	60	43	25	25	51	29	26	19	26	17	17	17	51	43	67	60	27	20	17	43	22	24	8	239	14	22	14	58	25	31	43	3	51	29	12
AVL9	715	573	809	413	635	507	593	689	507	661	886	505	777	535	1131	970	1248	418	833	394	522	534	1259	623	667	675	763	713	653	839	857	448	492	657	491	231	464	1511	469	543	206	473	267	1139	934	725	720	760	432
AVP	0	0	0	0	0	0	0	1	0	0	0	0	0	0	0	0	0	0	0	0	1	0	0	0	0	0	0	0	0	0	0	0	0	0	0	0	0	0	0	0	0	0	0	0	0	0	0	0	6
AVPI1	351	513	265	112	170	151	202	261	260	243	172	366	152	203	244	300	463	121	86	86	233	286	740	313	206	111	105	256	350	224	447	302	336	416	282	222	464	1418	256	206	454	424	277	200	308	364	291	174	146
AVPR1A	1	1	1	0	0	0	1	0	0	0	0	0	0	0	6	3	0	0	0	0	1	0	1	0	0	0	0	0	0	0	3	0	0	0	0	0	0	3	0	1	0	0	0	0	0	0	1	1	5
AVPR1B	0	0	1	1	0	1	0	1	0	0	0	0	0	0	0	0	1	0	0	0	0	0	1	0	0	0	0	0	1	0	0	0	0	0	0	0	0	0	0	0	0	1	0	0	0	0	0	0	1
AVPR2	0	0	0	0	1	0	0	0	0	0	0	0	0	0	0	0	0	0	0	0	0	0	0	0	0	0	0	0	0	0	0	0	0	0	0	0	0	1	1	0	0	0	0	0	0	0	0	0	1
AWAT1	0	0	0	0	0	0	0	0	0	0	0	0	0	0	0	0	0	0	0	1	0	0	1	0	0	0	0	0	0	0	0	0	0	0	0	0	0	1	0	0	0	0	0	0	0	0	0	0	0
AWAT2	3	0	0	0	1	0	0	0	0	0	0	0	1	0	0	0	1	0	0	0	2	0	0	0	0	0	0	0	0	0	0	0	0	0	1	0	0	3	0	0	1	0	1	0	0	1	1	0	0
AXDND1	0	0	0	0	0	1	3	1	1	1	2	1	1	0	1	0	0	2	1	0	1	1	2	1	3	2	1	1	4	0	0	0	0	0	2	0	0	3	0	0	0	2	0	1	3	1	2	0	0
AXIN1	589	271	312	313	428	98	449	158	376	217	198	379	392	413	294	267	662	390	67	242	294	321	496	442	343	51	129	379	423	417	586	474	542	553	454	323	408	1697	315	322	369	557	372	432	685	334	432	449	214
AXIN2	131	115	109	73	252	63	94	78	47	183	201	85	75	96	358	279	138	119	92	171	114	69	92	105	155	65	201	150	124	217	252	138	279	238	113	81	84	552	95	112	63	182	92	169	326	269	193	103	60
AXL	7454	10359	5483	9809	7183	3690	8063	5449	9967	2489	5359	14249	8465	10909	9981	9021	18649	7233	3411	5728	8805	8328	10935	8300	11542	4197	4446	8153	6486	11608	19475	5338	4650	13971	6481	3625	5559	27913	4224	6812	3784	10023	4260	6770	14146	6582	4831	4885	5704
AZGP1	0	0	0	0	0	0	0	0	0	0	0	0	0	0	0	0	0	0	0	0	0	0	0	0	0	0	0	0	0	0	0	1	0	0	0	2	0	0	0	0	0	0	0	0	0	0	0	0	0
AZGP1P1	0	0	0	0	0	0	0	0	0	0	0	0	0	0	0	0	0	0	0	0	0	0	0	0	0	0	0	0	0	0	0	0	0	0	0	0	0	0	1	0	0	0	0	0	0	0	0	0	0
AZI2	1450	491	729	430	777	699	738	1097	621	987	1175	594	951	928	1417	1388	770	748	1380	557	640	760	1386	514	664	846	1203	935	1275	717	781	726	565	1096	644	429	645	8467	429	740	279	945	517	691	1023	790	959	678	363
AZIN1	2644	1291	1940	2146	2638	1287	2060	2567	2204	2255	1079	2234	3182	2641	2677	1597	2995	1804	1158	1412	1759	1618	2483	1358	2597	1837	1363	1746	1290	1449	2320	2652	1231	2895	2152	843	1844	4783	1601	1361	482	3122	926	2781	3295	2907	3371	3308	1705
AZIN1-AS1	6	5	6	6	3	1	6	8	1	9	7	3	1	3	6	6	7	8	7	1	7	8	8	6	1	0	1	11	10	7	5	3	3	8	5	7	0	43	6	6	10	10	3	7	5	1	5	3	2
AZIN2	122	22	25	10	62	40	45	16	26	43	45	21	22	43	66	29	36	30	21	65	52	38	72	37	38	11	24	35	62	84	50	34	78	90	61	28	21	153	55	45	22	28	28	36	65	36	61	34	7
AZU1	1	1	0	1	1	0	1	0	0	0	0	0	0	1	0	0	1	0	0	0	1	0	3	0	0	0	0	3	0	1	0	0	1	1	0	0	0	6	0	3	4	0	0	0	1	0	0	0	0
B2M	37101	10172	4773	20820	23670	12788	18460	29866	15613	31271	30426	13493	20055	23644	34128	39613	15576	16737	30073	13429	15428	12973	31604	12271	14784	18441	20289	16709	20109	16366	17104	16513	13473	17146	9104	10025	10200	87652	14355	15445	7350	20919	8712	17164	14517	14946	16884	11956	8216
B3GALNT1	305	99	153	175	114	63	166	232	115	291	199	192	184	171	285	248	263	92	180	149	182	116	342	108	351	139	110	129	120	123	329	197	106	237	81	66	121	685	86	130	41	156	72	187	190	176	160	202	95
B3GALNT2	832	243	356	361	506	248	380	637	383	492	471	346	398	367	534	749	583	435	576	307	361	386	604	189	542	411	609	459	486	367	710	283	284	743	490	196	498	3609	198	384	147	410	228	413	777	507	518	363	308
B3GALT1	2	1	0	1	0	0	1	3	0	0	0	0	1	0	0	0	5	0	0	0	0	0	0	0	0	0	0	0	0	1	0	0	0	0	0	0	0	1	0	1	0	0	1	1	0	0	0	1	0
B3GALT2	69	206	71	19	86	37	36	228	43	166	80	35	40	260	65	218	63	32	151	41	121	257	272	1	45	212	97	154	153	276	173	35	25	190	27	70	46	403	62	48	42	60	82	69	42	44	31	29	7
B3GALT4	62	50	40	33	80	17	61	48	33	79	92	46	13	30	72	51	70	30	26	24	30	17	43	52	31	7	60	82	87	110	76	52	92	123	76	87	60	262	71	57	105	59	62	88	95	51	106	51	18
B3GALT5	0	0	0	0	33	2	3	4	13	23	3	2	7	0	1	2	27	28	10	13	0	0	16	6	5	7	0	13	2	20	34	4	19	40	26	24	3	10	6	3	2	4	4	7	19	8	26	15	7
B3GALT5-AS1	0	1	15	0	21	4	7	15	5	29	8	4	0	0	0	0	18	12	9	13	0	0	8	7	0	8	7	15	9	19	31	11	22	29	23	27	6	26	10	1	7	14	4	12	20	12	28	22	7
B3GALT6	1197	189	288	670	447	181	683	336	393	314	256	527	367	401	289	371	638	316	90	307	494	476	875	838	610	95	178	459	527	424	651	615	639	740	589	452	673	2180	483	608	522	799	275	573	945	504	652	571	308
B3GAT1	0	0	0	0	0	0	0	0	0	0	0	0	0	0	0	0	0	0	1	1	0	0	0	0	1	0	0	0	0	0	0	0	0	1	0	0	0	0	0	0	0	1	0	0	0	0	0	0	3
B3GAT2	0	0	0	0	0	0	0	0	0	0	0	0	0	0	0	0	0	0	0	0	1	0	0	0	0	0	0	0	0	0	0	0	0	0	0	1	0	0	0	0	0	0	0	0	0	0	0	0	3
B3GAT3	899	244	404	562	540	111	567	223	512	383	240	448	352	367	243	308	517	331	54	231	544	355	1042	629	414	71	91	535	438	310	690	530	786	952	519	603	669	1475	435	435	485	827	428	630	739	413	659	584	261
B3GLCT	957	247	117	708	723	447	442	1011	478	842	365	627	832	389	844	1054	214	520	345	241	373	310	506	501	498	135	348	829	443	233	646	757	378	591	709	355	622	2011	422	606	244	984	509	538	505	711	721	739	466
B3GNT2	905	42	75	648	205	202	174	340	225	317	185	178	222	427	188	351	190	170	169	125	407	418	554	318	355	225	135	119	421	141	268	185	241	230	199	106	239	977	144	126	73	294	175	336	469	504	345	167	197
B3GNT3	0	0	0	0	0	0	1	0	0	0	0	0	0	0	0	0	0	0	0	0	2	0	0	0	0	0	0	0	0	0	0	0	0	0	1	0	0	0	0	0	0	0	0	0	0	0	0	0	2
B3GNT4	8	0	1	0	2	0	4	0	2	0	1	4	1	1	0	2	1	2	0	0	0	1	4	1	2	0	0	4	1	1	2	1	1	2	1	4	1	32	1	2	3	9	1	4	0	0	0	2	3
B3GNT5	6	4	28	3	0	0	20	1	4	4	4	15	14	1	21	2	88	9	7	24	4	25	8	4	10	0	5	16	11	7	14	4	9	2	4	3	4	45	2	3	0	12	4	12	7	10	14	17	13
B3GNT6	0	0	0	0	0	0	1	0	0	1	1	0	0	0	0	0	1	1	0	0	0	0	0	0	0	0	0	0	0	0	0	1	0	0	0	0	0	0	1	0	0	0	0	0	0	0	0	0	8
B3GNT7	2	1	3	3	1	0	0	0	0	4	1	1	0	0	0	0	9	0	4	1	1	2	5	0	0	1	0	4	1	6	0	1	0	5	0	1	1	7	0	1	0	1	1	0	0	4	4	0	3
B3GNT8	54	115	52	1	62	5	65	33	72	43	41	79	72	26	41	40	65	33	1	25	21	21	86	111	61	5	13	75	55	63	32	83	59	62	67	52	54	231	46	65	32	102	65	70	75	64	44	58	26
B3GNT9	851	759	391	598	1039	274	1192	481	617	641	544	984	706	496	660	713	671	706	186	508	691	606	1174	1174	469	107	301	1468	1009	636	754	849	972	1230	1106	972	672	2566	770	944	889	1338	832	799	1033	773	833	575	364
B3GNTL1	91	54	26	33	101	15	58	24	49	24	19	54	70	37	39	27	108	59	9	38	61	46	64	44	90	14	14	68	27	57	92	34	70	93	51	39	40	176	41	68	23	81	33	69	108	46	39	38	22
B4GALNT1	142	113	40	241	192	36	123	79	100	87	69	120	69	83	71	104	88	94	25	20	113	9	174	110	59	21	49	109	62	72	220	107	573	227	158	318	295	384	129	100	65	254	133	252	279	157	339	212	110
B4GALNT2	1	0	0	2	0	0	0	0	0	1	0	0	0	1	1	0	1	0	0	0	3	0	2	3	0	0	1	0	0	0	0	0	0	0	0	0	0	0	0	0	0	0	0	0	0	0	0	0	0
B4GALNT3	8	22	1	0	4	5	1	8	5	13	1	1	2	0	0	1	0	5	0	4	0	0	14	4	4	6	2	11	5	4	12	4	4	27	19	30	10	15	29	3	4	53	13	23	8	8	17	14	0
B4GALNT4	57	18	40	38	19	13	76	15	53	1	10	26	33	111	40	24	124	14	10	11	50	97	50	34	12	0	16	18	47	37	25	34	137	104	66	37	46	77	17	12	31	12	72	16	45	20	65	113	26
B4GALT1	6732	7151	3527	2078	4213	6876	3866	5465	3297	9623	3475	3058	4096	2982	3486	4705	2444	2809	2681	1168	4560	5219	8771	3079	2941	4533	4384	10338	7057	3266	5269	4263	4213	5095	4522	4021	6891	27672	3436	4749	4320	8049	8562	4159	7011	5373	4755	2708	2326
B4GALT1-AS1	11	16	18	15	20	18	17	29	16	44	20	10	12	11	23	25	7	14	16	4	19	16	44	13	19	32	18	15	30	16	24	18	9	22	23	20	12	90	14	14	6	14	8	21	22	11	14	8	11
B4GALT2	2059	1579	2252	1552	2130	617	2197	1624	1791	1482	1027	1331	1556	1435	1458	1699	1969	1699	301	1133	1688	1394	2632	1755	1438	450	633	2450	2187	2177	3410	2568	3500	4300	2403	2776	2087	5589	1865	2869	2232	3487	1670	1984	4051	1803	2434	1863	1090
B4GALT3	589	398	209	375	402	97	348	255	285	518	200	304	336	456	236	403	357	241	56	227	391	361	594	323	312	96	179	414	433	243	565	322	527	473	438	507	384	1841	238	263	360	395	334	437	695	341	546	451	228
B4GALT4	1409	1136	612	401	756	523	429	912	945	1139	304	910	997	1579	399	1250	568	698	340	452	805	856	1604	320	671	863	441	653	1458	400	1272	656	636	1827	859	525	860	2538	824	589	699	886	460	734	1229	1117	861	511	486
B4GALT4-AS1	1	0	0	0	0	0	1	0	0	1	1	0	0	1	0	0	0	3	0	1	0	0	0	0	0	0	0	0	1	0	1	0	0	3	1	1	0	1	0	0	0	0	0	1	2	0	1	0	0
B4GALT5	1532	1840	1140	250	1841	422	1337	2494	1214	1740	1831	831	999	982	1272	2177	1474	649	1756	1042	765	1024	1149	931	810	744	977	989	2117	824	1391	1005	1111	1961	1550	1515	1463	8903	1004	852	317	1711	1249	2151	1695	1086	1641	1508	747
B4GALT6	18	52	107	1	42	1	44	1	22	127	23	29	61	0	38	10	40	50	31	63	25	28	29	63	78	55	56	55	29	40	28	8	66	107	33	35	29	238	67	8	31	96	59	96	94	155	34	45	18
B4GALT7	642	347	175	772	498	157	460	235	386	290	200	385	391	377	285	302	539	334	66	223	521	424	574	511	340	93	154	499	593	481	793	430	510	837	479	569	417	1996	450	410	515	692	402	484	662	335	353	388	214
B4GAT1	491	410	212	283	242	72	283	418	198	344	486	126	238	151	490	443	656	253	188	175	379	354	443	262	342	169	255	233	267	629	452	309	413	949	307	289	222	1904	248	305	216	537	165	488	444	217	312	178	198
B9D1	158	54	86	85	51	13	69	52	51	81	91	44	69	126	129	113	237	76	48	49	81	87	148	48	43	42	49	134	124	140	154	38	43	165	55	59	49	458	66	46	37	81	43	47	85	33	42	75	39
B9D2	54	33	53	52	59	1	109	24	50	28	39	49	71	46	52	48	90	55	16	38	50	47	52	63	48	3	14	67	56	55	61	32	71	73	65	29	41	139	35	60	36	84	52	41	118	33	71	67	28
BAALC	209	737	1629	81	927	364	1864	187	831	112	795	585	1533	242	2947	302	204	1015	490	478	226	3	478	851	1094	400	496	537	733	979	399	1606	713	324	846	318	901	1692	965	650	474	1451	368	1318	1060	469	1056	1071	285
BAALC-AS1	8	1	0	0	0	0	1	2	0	1	1	7	1	3	1	1	1	1	7	1	3	0	3	1	1	0	3	1	2	9	1	4	1	5	9	1	1	8	1	16	3	4	2	3	4	2	6	1	0
BAALC-AS2	0	0	0	0	0	0	0	0	1	0	1	1	1	2	4	0	0	0	0	0	0	0	0	1	0	0	0	0	1	0	0	2	0	0	1	0	0	4	3	0	0	0	0	0	0	0	1	0	0
BAAT	0	1	0	1	8	0	1	3	3	1	4	0	5	0	1	2	4	3	0	1	0	0	0	0	1	0	1	4	2	3	1	6	1	1	1	4	0	3	1	0	1	1	0	4	5	1	1	1	0
BABAM1	837	1054	574	1422	1368	252	1642	518	1150	535	545	1110	1281	960	919	657	1558	912	203	802	1063	861	1366	1321	1166	285	374	1398	747	1092	1702	1096	1462	1297	1254	755	922	3318	1002	895	1033	1313	562	967	1639	804	1204	1138	664
BACE1	2567	3189	4397	1560	6397	2290	7041	3775	2185	4138	2321	3608	3320	1590	3556	3366	2925	2724	2021	3063	2512	2201	4123	2038	1878	2027	2043	5663	3249	1554	3527	4218	2922	6232	2391	3022	2902	4056	3020	4366	2861	6129	3742	5126	3337	2621	5732	4759	2132
BACE1-AS	20	11	19	7	15	14	35	6	10	21	14	5	11	12	10	12	14	14	13	6	13	19	21	14	12	18	11	17	21	36	6	6	21	44	13	10	6	100	12	17	9	17	10	15	12	8	20	18	8
BACE2	556	1227	1804	65	1527	381	717	623	922	956	743	1160	943	80	791	788	1086	356	520	620	115	178	1144	1010	548	524	720	952	944	1070	1695	1508	1340	1601	962	999	999	3106	896	609	513	1470	659	1294	770	607	1211	861	564
BACH1	1635	231	381	1110	791	522	673	1044	569	618	799	519	971	2079	1372	1315	888	711	712	529	884	1289	861	476	376	518	869	775	1088	644	726	587	472	701	458	269	339	3811	397	514	220	808	332	383	564	551	571	478	384
BACH1-IT2	1	1	1	0	0	0	0	0	1	0	0	1	1	0	3	0	0	0	0	0	0	0	0	3	0	0	0	0	0	0	0	0	0	0	0	0	0	2	0	0	0	0	1	0	0	0	0	0	0
BACH2	4	14	4	1	10	4	6	4	0	8	4	1	7	1	4	13	15	1	1	0	0	0	1	3	5	3	6	5	10	16	0	17	4	4	6	4	1	1	7	3	10	16	4	4	0	1	6	8	5
BAD	511	365	539	931	678	100	822	427	718	403	399	720	552	608	481	465	825	487	95	337	621	506	1104	870	659	79	181	754	684	607	1029	793	815	950	754	509	713	2744	632	576	656	939	572	657	793	548	588	573	335
BAG1	666	277	415	407	259	136	477	388	589	485	330	442	392	427	571	515	703	375	385	186	367	308	648	499	628	235	286	585	409	420	609	408	776	393	454	202	545	1521	436	367	543	680	378	262	839	507	776	511	229
BAG2	619	1699	804	396	726	544	826	2499	842	1659	1517	766	863	769	2595	2040	1032	658	1775	563	697	610	1156	828	837	1387	1742	1082	735	1146	2074	842	852	1049	735	1151	758	5001	608	538	360	1248	564	820	832	818	941	701	574
BAG3	789	1648	992	1963	1950	638	2248	900	2240	796	600	1649	1497	1458	852	817	1754	1264	387	1220	1640	1429	2629	2522	1443	576	512	1812	1337	842	1772	1626	1799	1708	1713	1341	1899	2667	845	1524	1150	2301	1799	1823	2561	1521	1580	1514	975
BAG4	313	323	328	310	327	301	266	639	280	587	325	341	403	369	575	535	611	233	444	185	347	318	458	268	324	506	351	293	295	354	343	274	307	450	259	148	211	996	227	252	103	401	210	491	305	407	358	296	221
BAG5	797	548	782	613	737	606	567	1364	1009	1181	527	820	663	489	834	821	773	763	738	526	645	627	981	467	846	802	786	579	881	377	809	853	575	885	1173	378	651	2321	769	616	240	1268	278	750	763	1107	858	846	554
BAG6	1477	4048	2468	1784	3068	743	4950	1001	2401	1261	2084	2503	3119	2527	2790	1556	4991	2759	602	2406	2139	2001	2692	2704	2427	647	976	3190	1827	2986	3577	1728	2890	3912	2820	2192	1978	3287	1827	2316	1933	2830	1692	2441	4110	1922	2788	2751	1551
BAGE	0	0	0	0	0	0	0	0	0	0	0	0	0	0	0	0	0	0	0	0	0	0	0	0	0	0	0	0	1	0	0	0	0	0	0	0	0	0	0	0	0	0	0	0	0	0	0	0	0
BAGE2	0	0	0	0	0	0	0	0	0	0	0	0	0	0	0	0	0	0	0	0	0	0	0	0	0	0	0	0	0	0	0	0	0	0	0	0	0	0	0	0	0	0	0	0	0	0	0	0	0
BAGE3	0	0	0	0	0	0	0	0	0	0	0	0	0	0	0	0	0	0	0	0	0	0	0	0	0	0	0	0	0	0	0	0	0	0	0	0	0	0	0	0	0	0	0	0	0	0	0	0	0
BAGE4	0	0	0	0	0	0	0	0	0	0	0	0	0	0	0	0	0	0	0	0	0	0	0	0	0	0	0	0	0	0	0	0	0	0	0	0	0	0	0	0	0	0	0	0	0	0	0	0	0
BAGE5	0	0	0	0	0	0	0	0	0	0	0	0	0	0	0	0	0	0	0	0	0	0	0	0	0	0	0	0	0	0	0	0	0	0	0	0	0	0	0	0	0	0	0	0	0	0	0	0	0
BAHCC1	579	531	256	392	599	99	657	167	368	153	521	474	507	441	388	321	885	365	111	300	394	462	497	488	363	36	163	512	669	614	447	405	358	579	415	326	349	1820	309	469	335	617	269	516	581	317	313	494	202
BAHD1	401	211	274	771	485	151	672	236	476	305	453	575	660	250	434	389	605	383	165	234	382	364	293	715	524	82	143	571	352	320	507	512	735	593	428	294	431	827	446	451	351	655	329	616	651	296	474	472	314
BAIAP2	116	903	463	398	458	220	525	310	691	234	268	453	385	160	395	238	669	508	71	330	156	164	1003	709	658	170	165	552	388	418	753	1308	653	858	491	416	448	343	438	444	407	635	422	511	605	272	564	398	455
BAIAP2-AS1	97	526	426	82	338	115	343	222	150	262	324	119	222	131	478	226	720	204	106	236	203	181	536	206	164	143	184	278	238	495	386	135	376	535	246	313	133	1062	338	140	132	253	160	233	338	139	183	212	159
BAIAP2L1	255	411	202	16	126	175	95	178	65	163	112	133	155	376	47	170	232	76	141	60	113	100	460	99	67	110	58	112	211	222	170	60	282	461	230	252	225	470	124	117	81	301	190	174	255	191	338	140	74
BAIAP2L2	94	63	19	16	162	29	219	62	94	64	35	277	49	17	162	106	69	83	17	53	4	3	81	170	54	11	37	174	68	25	93	115	109	31	98	86	102	232	102	210	99	107	79	110	105	37	45	68	60
BAIAP3	13	1	0	5	3	1	4	3	5	3	1	3	7	3	0	1	9	8	1	6	3	2	5	3	5	0	1	6	5	5	12	8	4	10	4	0	3	22	5	5	3	1	3	5	6	4	0	6	5
BAK1	434	87	137	328	254	56	243	161	243	193	87	240	165	283	135	213	322	140	31	130	239	200	236	276	190	46	50	271	331	134	441	228	309	294	188	298	240	762	125	220	174	479	165	231	322	155	284	203	171
BAMBI	549	232	75	218	320	281	113	268	382	445	35	344	120	231	8	62	247	113	68	38	130	155	600	146	113	81	35	77	414	144	272	171	301	285	271	589	100	583	164	163	245	244	275	147	128	246	221	204	202
BANCR	1	0	0	0	0	0	0	0	0	0	0	0	0	0	1	0	0	0	0	0	0	0	0	0	0	0	0	0	0	0	0	0	0	0	0	0	0	2	0	0	0	0	0	0	0	0	1	0	0
BANF1	713	844	679	718	636	193	1162	519	836	467	369	918	679	648	751	508	1158	579	140	381	610	571	1047	666	683	208	289	768	469	720	1768	656	957	1181	790	560	608	2181	635	714	593	1309	450	687	1537	419	1009	781	485
BANF2	0	0	0	0	0	0	0	0	0	0	0	0	0	0	0	0	0	0	0	0	0	0	0	0	0	0	0	0	0	0	0	0	0	0	0	0	0	0	0	0	0	0	0	0	0	0	0	0	0
BANK1	19	15	6	0	7	4	10	5	3	9	5	1	13	4	6	43	26	5	0	13	22	23	39	10	1	26	13	8	20	12	10	4	5	22	0	8	11	136	0	4	3	5	10	9	5	1	7	10	1
BANP	223	102	50	236	137	32	195	76	170	66	62	173	132	166	80	96	218	127	31	83	101	95	156	194	167	26	45	95	160	139	166	121	145	212	135	129	90	697	74	146	79	228	129	159	224	88	150	126	88
BAP1	1692	781	1131	1183	1696	276	1934	642	1322	760	848	1462	1683	1321	1238	844	2110	1189	224	883	970	935	1087	1401	1247	208	535	1905	886	1269	1638	1068	1450	1702	1540	843	1017	3761	875	1412	1001	1668	902	1307	2382	1129	1667	1251	822
BARD1	226	121	221	182	316	58	326	114	288	78	50	343	280	366	189	218	379	221	45	151	128	65	120	130	312	79	66	149	73	135	264	315	246	180	270	53	307	535	188	299	144	288	135	281	354	457	362	315	274
BARHL1	0	0	0	0	0	0	0	0	0	0	0	0	0	0	0	0	1	0	0	0	1	0	0	0	0	0	0	2	0	0	0	0	0	0	0	0	0	0	0	0	0	0	1	0	0	0	0	0	2
BARHL2	0	0	0	0	0	0	1	0	0	0	0	0	0	0	0	0	0	0	0	0	2	1	0	0	1	0	0	0	0	0	0	0	0	0	0	0	0	0	0	0	0	0	0	0	0	0	0	0	3
BARX1	1	1	2	2	1	0	3	1	0	0	0	3	0	0	1	0	0	0	1	0	0	0	0	0	1	0	0	5	4	0	3	1	4	0	1	0	1	3	1	0	0	0	11	0	1	0	0	1	7
BARX2	0	0	0	0	0	0	0	0	0	0	0	0	0	0	0	0	0	0	0	0	0	0	0	1	0	0	0	0	0	0	0	0	0	0	0	0	0	0	0	0	0	0	0	0	0	0	0	0	1
BASP1	3556	1201	2033	2260	3136	367	4272	875	2935	1136	1521	3329	4208	2896	2687	2954	2790	2639	1186	2325	3261	2377	2616	4284	3070	666	1773	3992	2932	1839	3070	3188	1927	1390	2376	1012	2265	8747	1261	2516	1235	3875	1929	2325	2613	1527	2197	2601	1449
BASP1P1	0	1	2	0	0	0	1	0	0	0	0	0	0	0	0	0	0	0	0	0	0	0	0	0	0	0	0	0	0	0	0	0	0	0	0	0	0	0	1	0	0	0	0	0	0	0	0	0	0
BATF	0	0	0	0	0	1	1	0	0	0	0	0	0	0	0	0	0	0	0	0	0	0	0	0	0	0	0	0	0	0	0	0	0	0	0	0	1	0	0	2	0	0	0	1	0	1	1	0	1
BATF2	2	15	6	2	4	3	0	0	8	1	16	8	7	8	16	20	26	1	5	4	2	1	4	9	7	5	8	6	10	23	9	4	1	12	0	1	0	39	7	1	0	5	1	4	9	6	1	0	2
BATF3	16	5	5	16	0	0	1	1	0	1	5	4	5	22	4	9	24	6	0	3	19	2	31	5	1	0	3	1	11	4	11	1	5	5	1	0	9	16	1	5	1	1	7	1	4	4	6	5	2
BAX	2502	846	1217	793	1282	399	1881	999	1309	1371	1246	1175	1356	1185	1443	1536	1738	1067	408	718	908	856	1346	1624	1579	280	568	1351	923	1332	2102	707	1319	2147	1021	1239	522	7092	692	810	676	1556	390	1112	1769	541	1065	898	692
BAZ1A	1421	550	815	432	1147	324	999	456	1084	570	649	1035	1279	945	991	932	1474	981	569	1221	679	642	563	898	1226	590	602	885	687	663	970	632	595	691	749	332	562	2732	396	469	285	903	489	908	968	658	1456	1121	572
BAZ1B	1899	3376	2678	978	3209	754	3556	1341	2809	1168	1603	3705	2937	2507	2810	2392	4450	2234	1355	3025	1695	1606	1673	1587	2602	1356	1400	1836	1550	2002	3119	1400	2395	2668	2762	1088	1979	4991	1385	2166	1080	2895	1049	2415	3691	2063	3774	3011	1599
BAZ2A	1092	1207	1642	715	1455	684	1289	768	1028	1089	1798	1302	1675	1573	2129	1141	3326	1050	1195	1338	1132	1084	1255	1553	1040	761	1007	1654	1295	1710	1682	432	1048	2080	815	1319	799	4977	548	794	281	1260	988	1497	1470	825	1426	1165	783
BAZ2B	348	354	497	166	629	366	356	359	283	376	442	287	462	328	776	433	641	364	538	411	331	330	486	223	236	296	426	436	536	577	316	239	357	529	433	296	276	1364	284	280	69	434	271	360	315	475	723	512	166
BBC3	357	58	95	85	142	68	196	82	83	132	130	125	100	238	163	125	185	143	25	97	60	80	173	194	146	15	61	139	167	315	183	185	170	311	140	124	56	696	104	121	212	201	103	124	147	98	104	105	64
BBIP1	202	97	104	231	224	108	151	135	80	246	161	90	222	270	229	168	193	170	161	255	187	161	270	113	162	163	137	163	176	159	331	177	178	129	142	92	100	678	99	122	67	221	58	136	253	120	307	143	110
BBOX1	1	1	0	0	0	1	0	0	0	1	0	0	0	1	0	1	0	0	0	0	1	1	0	0	0	1	2	2	0	1	0	0	0	1	0	0	0	4	0	1	3	0	1	0	0	0	0	1	0
BBOX1-AS1	1	0	1	0	4	6	7	2	0	1	2	2	1	0	6	4	3	1	6	0	5	3	4	2	2	0	7	13	7	1	0	3	3	6	7	4	2	20	4	3	8	11	4	3	8	0	5	3	1
BBS1	343	443	230	93	294	177	367	508	170	435	608	143	273	264	639	506	378	197	282	256	282	286	387	216	169	289	349	414	369	321	264	150	281	547	181	292	126	1416	182	196	144	400	182	257	210	152	223	188	110
BBS10	385	152	233	369	381	345	338	406	383	370	311	312	364	360	478	333	266	297	376	217	212	220	509	264	301	330	355	303	254	302	318	239	132	424	225	106	153	1248	277	226	74	355	164	345	257	294	225	267	189
BBS12	197	60	91	93	129	140	80	162	112	131	145	93	158	113	195	149	136	112	202	87	88	79	204	122	89	141	141	102	109	152	118	87	87	133	81	67	72	289	84	92	32	117	101	97	157	98	195	89	53
BBS2	723	759	409	398	636	290	617	556	317	721	535	372	509	412	916	540	446	476	625	381	646	532	960	398	338	601	503	630	632	851	1595	305	513	943	583	305	238	3577	472	203	285	718	224	625	554	341	629	582	284
BBS4	417	271	312	113	331	213	170	482	271	323	258	189	332	189	407	574	296	189	352	218	318	280	478	150	159	308	333	291	495	306	378	233	317	213	202	209	138	1173	342	179	168	381	171	225	391	178	483	240	120
BBS5	247	97	50	80	125	58	158	168	111	137	123	74	165	104	169	159	179	104	154	103	108	95	286	121	144	88	163	94	114	116	116	86	116	139	91	37	52	632	79	85	67	139	51	136	173	79	102	113	57
BBS7	581	324	400	464	516	277	499	609	469	720	335	683	647	442	451	558	372	636	567	524	462	373	891	510	595	545	462	554	359	306	562	417	356	724	385	181	530	2306	286	359	148	630	271	368	593	613	674	474	303
BBS9	368	231	328	179	366	303	340	448	235	365	346	202	340	265	608	494	236	265	454	225	352	269	378	227	216	402	402	405	436	376	431	182	184	300	210	160	146	880	282	209	105	313	177	278	443	268	300	234	143
BBX	1039	1415	730	786	1177	893	1119	1780	658	1381	1231	607	1559	2166	1726	1542	1352	858	1528	701	1196	1064	1987	732	815	1116	1055	907	1443	1066	1030	666	648	1200	623	542	517	4159	632	594	255	1158	578	679	845	865	839	657	501
BCAM	180	68	25	136	55	9	71	24	33	15	27	23	37	89	39	20	472	26	9	17	155	282	263	43	48	7	17	42	117	113	61	39	37	72	49	63	40	227	51	38	45	39	31	83	67	39	44	68	20
BCAN	0	0	0	0	2	0	1	0	2	0	0	2	0	0	0	0	0	2	0	1	3	1	1	0	0	0	0	0	0	1	0	1	0	0	1	0	0	1	1	1	0	1	0	0	1	1	0	0	2
BCAP29	1007	671	1015	869	1323	923	1057	1834	1233	1650	1103	895	1363	1242	1637	2539	755	1076	1376	649	952	734	1631	842	1350	1245	1065	950	802	673	1048	1249	845	1199	670	357	800	3163	640	986	292	1093	617	1114	1624	1469	1540	737	695
BCAP31	2997	1149	1703	2746	2516	1080	2151	3119	2711	2490	1128	2158	2193	1983	1381	2349	2237	1696	486	1074	1973	1714	4208	3144	2554	1221	761	1300	1623	1679	3535	1928	2774	5951	1648	2874	1913	7460	1683	1654	1208	3422	1447	2645	4049	1421	2108	1386	1359
BCAR1	1454	940	1503	2125	1708	322	2228	718	1573	843	772	1938	1265	1784	968	908	3308	1396	164	832	1566	1401	2405	2599	1684	181	331	2025	2116	1618	1663	1656	1523	2835	1553	1529	1578	4360	1026	1502	1242	2536	1438	1796	2213	1609	1230	1520	1160
BCAR3	833	1093	1655	968	1727	500	2649	1083	2476	913	597	1743	1543	922	1624	1554	1485	1339	405	1005	645	652	1376	2897	2290	682	352	1516	800	816	1710	1264	1350	1393	1447	738	1525	3588	796	1053	795	2510	824	1303	1996	1341	1742	928	1344
BCAR4	0	0	0	0	0	0	0	0	0	0	0	0	0	0	0	0	0	0	0	0	0	0	0	0	0	0	0	0	0	0	0	0	0	0	0	0	0	1	0	0	0	0	1	0	0	0	0	0	0
BCAS1	0	20	35	0	16	6	10	12	1	19	201	2	2	0	113	135	1	20	71	22	0	0	0	3	2	11	193	9	24	12	3	14	12	2	7	2	2	63	3	37	4	17	9	1	11	2	17	0	0
BCAS2	530	401	420	246	485	231	585	473	446	563	193	354	657	622	437	527	751	405	188	340	394	294	682	200	452	287	278	412	368	375	652	500	359	422	337	112	189	1490	161	337	146	493	170	460	588	487	614	437	283
BCAS3	248	359	193	127	371	207	215	401	199	336	424	158	304	170	413	330	280	147	264	243	237	243	448	218	184	253	323	304	282	294	239	135	203	394	172	159	127	1037	174	175	115	223	104	252	271	159	198	192	115
BCAS4	118	68	109	352	117	44	110	51	132	83	63	97	143	110	76	86	289	123	24	60	150	120	254	157	161	42	45	71	122	181	298	140	176	292	151	92	144	699	102	109	108	188	109	138	321	139	111	125	80
BCAT1	6211	1073	1888	2763	4336	3704	2613	1800	2211	910	1604	3446	1992	6337	4957	1068	3613	2706	1096	1068	2119	2817	2866	2129	2596	3349	2344	1965	5175	4510	2549	3241	2340	3563	3231	1077	1728	7434	2316	2349	1100	2562	811	2068	2756	2506	2913	2833	2277
BCAT2	406	288	147	388	358	96	403	121	343	198	196	354	313	543	235	207	535	271	65	213	281	279	456	472	334	37	75	315	277	412	470	335	311	316	389	290	274	1389	265	235	273	502	228	344	434	232	253	256	163
BCCIP	761	474	692	487	808	119	1003	460	759	333	245	735	1037	724	685	546	1016	795	334	840	582	534	840	587	895	317	336	699	454	502	1145	521	549	691	781	300	567	2027	332	474	253	1003	241	536	948	502	794	815	458
BCDIN3D	184	14	21	34	62	56	26	40	49	51	79	38	37	68	93	55	62	46	64	49	49	43	56	59	34	57	74	40	28	49	84	39	90	44	41	43	37	290	47	33	53	69	36	44	60	50	63	36	26
BCDIN3D-AS1	21	11	8	3	9	12	5	10	8	11	14	4	9	15	19	16	23	9	21	5	5	7	26	7	4	18	12	9	4	18	17	3	11	14	7	10	4	64	10	8	2	12	7	5	11	5	10	12	7
BCHE	5	0	3	0	0	0	0	0	0	1	1	0	2	0	0	0	5	0	0	4	0	0	9	0	1	26	2	2	4	0	0	0	3	2	1	2	0	13	0	0	0	0	1	4	0	0	2	4	1
BCKDHA	630	262	131	290	478	95	624	213	237	141	284	249	531	305	287	274	537	272	74	359	260	250	245	311	199	43	181	493	322	470	386	245	358	342	312	190	160	1390	205	349	214	394	148	265	382	190	232	254	174
BCKDHB	236	415	545	170	398	403	324	657	248	701	436	341	272	218	398	527	239	284	560	183	226	208	625	237	288	469	444	408	232	586	378	292	265	560	317	284	136	1460	300	339	179	588	158	253	385	300	287	211	208
BCKDK	829	625	424	1400	1101	241	1574	418	963	365	529	924	1100	728	745	675	1194	924	204	668	877	721	875	1449	889	155	289	1083	933	713	869	827	909	1064	922	551	753	3101	745	1008	703	1265	605	801	1136	473	574	937	507
BCL10	303	123	193	1363	556	483	522	464	500	317	472	322	403	860	663	713	517	385	446	223	383	349	775	390	393	528	436	320	470	360	415	357	254	514	260	122	283	1792	310	328	153	685	142	351	424	479	378	294	274
BCL11A	55	10	24	36	33	7	14	18	1	25	38	14	36	37	44	17	22	10	11	9	3	2	31	33	6	12	13	12	18	43	25	52	35	23	15	10	26	94	22	10	9	10	33	16	4	3	30	24	14
BCL11B	11	0	26	1	30	8	46	9	9	21	56	16	78	0	33	14	16	11	43	31	1	0	0	21	22	7	58	29	16	20	33	8	32	10	6	4	30	252	15	7	15	29	1	46	1	11	64	88	24
BCL2	5	35	52	21	57	7	75	54	27	47	39	61	52	55	93	134	43	36	36	33	19	15	27	44	71	24	43	36	22	45	29	29	49	35	31	1	30	93	9	25	7	32	22	23	40	28	48	42	29
BCL2A1	0	0	0	1	1	0	3	1	1	0	0	0	3	0	5	5	6	1	0	0	0	1	0	0	1	0	0	3	4	0	0	1	4	1	1	1	3	1	4	0	3	4	0	1	0	1	4	1	0
BCL2L1	746	933	525	1530	851	613	867	753	1537	1026	545	1075	882	1396	899	932	1017	794	327	815	1072	924	2831	2322	1833	737	331	820	1108	549	1539	493	617	1629	533	506	777	3081	681	687	516	846	560	785	1101	731	722	379	576
BCL2L10	0	1	1	3	3	0	0	0	1	1	0	0	1	0	1	0	3	1	0	1	0	1	3	1	0	0	0	1	0	3	1	0	0	3	0	0	0	0	0	3	0	4	0	4	6	1	1	1	1
BCL2L11	74	39	20	8	55	14	19	27	35	30	94	21	28	43	63	30	74	39	39	60	18	31	15	18	18	12	65	17	35	52	29	18	45	61	20	24	12	207	24	49	10	34	24	36	44	40	48	39	13
BCL2L12	325	109	179	147	286	39	323	79	199	74	57	245	243	246	120	130	290	194	31	157	177	130	176	173	196	30	41	173	148	144	255	238	276	213	226	104	174	503	122	229	173	284	116	218	380	175	256	176	145
BCL2L13	862	1432	1414	263	917	532	784	1337	1543	1907	715	956	1012	559	1636	1404	1452	728	826	667	996	1003	2596	1487	1069	1060	789	676	755	855	1295	423	891	1079	622	599	568	3794	880	476	329	1185	720	913	1127	473	1128	915	543
BCL2L14	1	0	0	2	1	0	1	0	4	1	0	0	1	1	0	0	1	0	0	3	0	3	0	0	0	1	0	1	4	0	1	1	0	1	0	1	0	4	0	0	0	0	0	1	0	0	0	0	0
BCL2L15	4	2	1	3	3	7	7	4	1	0	3	1	1	1	4	1	5	1	0	3	0	0	7	4	1	0	3	3	3	3	3	5	4	3	5	1	4	3	1	1	1	4	1	3	4	1	1	3	0
BCL2L2	1321	372	560	1749	892	701	859	1033	1239	1045	836	1007	754	905	1097	901	629	471	617	478	1242	885	1990	1856	1096	1212	642	1170	1188	413	1496	614	2221	1162	915	914	998	3453	1117	445	736	1600	922	1201	996	846	1272	854	692
BCL2L2-PABPN1	2	0	2	4	1	0	0	0	0	0	0	0	0	0	0	0	1	1	0	0	0	0	0	1	1	0	1	0	1	0	2	1	1	1	1	1	0	2	0	0	0	0	0	0	0	0	0	0	0
BCL3	412	199	92	56	96	88	269	54	87	49	162	103	163	219	186	210	401	111	85	74	208	151	277	130	54	36	103	285	463	228	206	159	168	163	161	117	151	875	86	195	142	166	164	200	198	82	108	150	104
BCL6	158	1253	698	126	522	163	465	713	225	360	662	249	239	530	644	1177	558	244	663	216	331	321	693	404	225	427	538	505	687	677	771	349	688	587	280	492	321	2972	208	352	175	747	362	570	441	240	495	339	211
BCL6B	7	0	0	1	22	11	34	15	8	6	14	9	10	1	13	26	8	8	17	6	1	1	1	8	5	4	15	53	10	9	12	13	8	8	6	8	5	54	9	25	17	23	12	10	13	5	20	14	7
BCL7A	86	44	80	615	159	33	159	262	184	71	162	167	134	176	110	256	81	126	68	118	164	221	143	253	146	182	57	98	147	103	517	173	203	141	107	47	310	485	167	180	140	363	158	141	275	115	225	230	213
BCL7B	304	930	533	807	693	163	781	400	788	321	459	785	573	817	597	780	1110	578	187	390	647	561	955	1000	882	195	217	802	550	407	1439	558	909	751	648	613	688	1757	357	741	654	729	580	777	1015	655	801	671	463
BCL7C	996	382	599	517	768	121	837	241	615	306	298	530	645	570	486	365	880	564	74	397	422	342	919	686	635	70	129	779	550	677	1019	765	843	967	675	509	626	1795	551	627	559	931	410	577	888	586	623	643	320
BCL9	174	256	132	101	162	57	232	124	67	139	221	122	240	164	264	169	544	99	144	164	173	175	242	117	73	88	123	213	224	217	163	91	212	227	114	154	81	653	81	153	47	196	72	161	186	109	171	174	110
BCL9L	3153	3147	1621	1447	3325	818	3635	808	2581	1115	1660	2801	2649	2317	1684	1224	4114	1889	412	1821	1752	1856	3069	3838	2316	339	651	2998	3046	2937	2257	2267	2579	4738	2518	2290	2807	10044	1468	2737	1878	3043	2662	3049	3696	2529	2165	2468	1744
BCLAF1	3004	3892	2131	1096	4447	1507	3453	2615	3183	2299	1319	2621	4790	3617	3241	2568	4927	2558	1559	2940	2094	2185	3096	1513	3341	2223	2314	2912	2446	2733	2844	3363	1837	2539	2812	994	1998	7873	1772	1953	587	2748	1112	2524	3173	3601	4162	3736	1838
BCO1	0	0	0	0	0	0	0	0	0	0	0	0	0	0	0	0	0	0	0	0	0	0	0	0	0	0	0	0	0	0	0	0	0	0	1	0	0	1	0	0	1	0	1	0	0	0	0	0	0
BCO2	3	10	6	3	4	1	4	9	5	6	4	7	0	4	6	6	22	5	3	1	6	7	8	5	4	4	4	6	6	4	14	5	7	12	0	8	1	28	3	1	1	10	3	8	7	4	11	6	5
BCOR	890	264	367	635	825	371	376	254	406	441	341	561	1105	684	388	294	665	441	227	543	480	447	606	405	378	157	210	913	460	626	453	343	591	418	611	482	434	2174	291	523	389	798	581	830	721	495	673	700	484
BCORL1	364	327	161	230	340	188	306	103	349	329	207	280	278	353	202	190	532	207	56	169	270	243	264	391	253	65	112	330	245	195	263	149	358	465	170	467	131	972	209	191	113	290	245	677	355	219	347	136	217
BCORP1	0	0	0	1	0	0	0	0	0	0	0	0	0	0	0	0	0	0	0	0	0	0	0	0	0	0	0	0	0	0	0	0	0	0	0	0	0	0	0	0	0	0	0	0	1	3	0	0	1
BCR	709	501	251	531	374	146	394	368	667	307	390	462	344	439	491	610	1087	255	104	176	593	591	884	835	459	100	255	366	610	386	576	252	786	701	626	418	526	1977	361	381	349	642	376	424	566	303	425	464	233
BCRP2	0	0	0	0	0	0	0	0	0	0	0	1	0	0	0	0	0	0	0	0	0	0	0	0	0	0	0	0	0	0	0	0	0	0	0	0	0	0	0	0	0	0	0	0	0	0	0	0	0
BCRP3	0	0	0	0	0	0	0	1	0	0	0	0	0	0	0	0	0	0	0	0	8	4	0	0	0	0	0	1	0	0	0	0	0	0	0	0	0	1	0	0	0	0	1	0	0	0	0	0	0
BCS1L	492	132	199	241	293	42	440	160	313	118	144	259	343	254	275	176	385	241	50	195	257	205	280	252	269	61	83	252	203	207	395	260	325	292	296	165	238	770	152	230	214	409	150	255	430	147	323	358	181
BCYRN1	0	0	0	0	0	0	0	0	0	0	0	0	0	0	0	0	0	0	0	0	0	0	0	0	0	0	0	0	0	0	0	0	0	0	0	0	0	0	0	0	0	0	0	0	0	0	0	0	0
BDH1	27	25	44	38	15	7	38	53	10	48	56	36	27	31	28	115	124	23	24	17	33	27	52	53	28	7	25	53	38	74	65	24	50	53	34	18	26	125	44	39	22	37	27	35	33	14	63	41	50
BDH2	432	509	261	135	426	284	333	658	233	869	519	282	367	241	538	586	535	229	448	239	388	346	633	221	226	310	497	494	445	323	530	195	190	458	226	316	153	2265	281	296	194	418	183	267	292	158	366	265	161
BDKRB1	25	953	406	1	368	88	257	66	354	34	109	256	327	39	177	53	345	316	59	198	116	75	193	284	462	43	56	258	266	201	406	242	154	537	281	203	318	1748	195	309	162	325	102	396	714	362	432	239	335
BDKRB2	8	1232	464	1	431	95	384	199	184	179	709	496	654	7	1501	244	761	244	436	189	597	174	177	196	169	76	280	513	396	295	316	156	191	223	182	240	151	2079	188	240	68	291	82	233	587	176	315	130	77
BDNF	896	722	1176	967	595	474	271	1177	561	1360	164	700	498	611	602	679	1059	560	323	331	1506	1524	2367	689	548	799	280	373	786	736	1471	1204	1790	1528	709	1332	1512	2803	921	508	668	1361	1124	1561	1503	1378	1518	1002	637
BDNF-AS	21	25	11	12	33	25	22	21	10	41	29	6	25	23	48	31	26	20	33	26	15	15	23	21	10	11	28	35	29	26	13	12	11	36	22	13	11	126	20	25	12	35	7	22	15	14	15	15	5
BDP1	783	698	1024	604	1161	572	922	947	786	730	519	1074	1232	1278	1251	772	949	906	785	1092	762	713	773	634	1233	822	718	750	802	804	998	615	773	875	872	377	912	2864	385	563	213	1205	548	858	876	1178	1639	1024	564
BEAN1	4	16	16	4	1	15	28	10	18	8	15	16	24	16	9	15	5	9	6	6	9	10	12	9	10	8	12	54	17	11	9	18	11	9	20	7	38	119	43	7	20	26	8	29	17	7	10	15	1
BEAN1-AS1	1	0	0	1	0	0	1	0	1	0	1	0	1	0	0	0	0	0	0	0	1	1	0	1	0	0	0	1	0	0	1	0	0	1	0	0	1	5	3	0	0	0	1	4	0	0	0	1	1
BECN1	1267	578	818	729	1164	336	939	875	828	752	642	682	859	487	706	731	1115	422	345	527	892	825	1556	1198	1009	712	480	926	579	736	1631	408	1884	1825	1068	882	1001	3463	1041	590	738	1062	613	893	1448	925	1094	989	549
BECN2	0	0	1	0	0	0	0	0	0	0	0	0	0	0	0	0	0	0	0	0	0	0	0	0	0	0	0	0	0	0	0	1	0	0	0	0	0	0	0	0	0	0	1	0	0	0	0	0	1
BEGAIN	17	0	7	7	0	0	4	0	5	0	0	0	0	0	0	0	18	4	0	1	1	1	7	5	7	0	1	6	1	6	5	8	24	12	10	10	11	2	6	1	10	13	1	7	10	1	12	6	8
BEND2	0	0	0	0	0	0	0	0	0	0	0	1	0	0	1	0	0	0	0	0	0	0	0	0	0	0	0	0	0	0	0	0	0	0	0	0	0	0	0	0	0	0	0	0	0	0	0	0	0
BEND3	72	69	47	34	38	13	38	48	34	47	37	87	57	37	51	56	149	63	14	36	42	38	72	35	45	22	37	94	73	61	48	78	37	77	34	45	53	147	33	50	19	88	26	57	75	34	53	71	49
BEND3P3	81	59	94	56	87	45	57	116	22	144	74	62	44	49	91	104	184	47	43	38	78	119	80	75	50	26	43	128	91	30	139	43	99	105	96	154	81	318	68	71	48	118	59	100	87	51	140	50	52
BEND4	0	0	0	0	0	0	0	0	0	0	0	0	0	0	0	0	0	1	0	0	3	1	0	0	0	0	0	1	0	0	0	0	0	0	0	0	1	0	1	0	0	0	0	0	0	0	0	0	9
BEND5	0	0	1	0	5	1	27	1	2	4	10	1	15	0	4	5	11	4	1	9	0	0	0	5	4	2	2	9	6	8	6	13	9	4	6	5	6	23	4	5	3	10	4	5	4	3	5	18	3
BEND6	83	542	357	45	461	205	268	305	168	369	385	189	264	134	811	304	130	323	378	236	90	75	248	200	321	278	279	300	211	368	242	285	270	405	197	200	181	667	242	284	80	369	137	191	225	220	206	210	139
BEND7	38	65	93	38	64	29	36	84	50	75	71	57	34	47	64	100	73	48	89	29	50	47	71	36	69	65	67	63	40	78	146	64	70	90	56	45	66	374	50	101	44	100	42	72	118	64	80	62	46
BEST1	64	50	18	13	30	42	36	68	25	75	42	22	41	64	37	161	36	40	63	29	9	15	44	60	17	20	55	61	122	38	54	32	23	36	32	30	16	250	23	55	34	53	53	31	48	12	7	35	11
BEST2	1	0	1	0	1	0	0	0	0	0	0	0	0	0	0	0	1	0	0	0	0	0	0	0	0	1	0	1	0	0	0	0	0	0	0	0	0	1	0	0	0	1	0	0	0	0	0	1	2
BEST3	1	1	0	4	0	0	0	0	1	0	0	0	3	2	3	1	0	0	0	0	0	1	1	1	1	0	0	0	0	0	0	0	2	1	0	0	1	0	0	0	0	1	0	0	2	0	0	0	0
BEST4	2	8	6	7	6	4	5	10	6	10	4	6	4	7	4	6	7	5	0	3	9	7	12	12	6	4	4	6	9	4	5	7	9	6	4	10	11	27	12	1	6	16	7	5	1	7	13	9	2
BET1	567	206	314	322	398	450	312	532	269	407	334	262	432	529	698	595	401	328	472	233	305	288	906	180	189	500	447	214	309	373	469	497	341	328	214	179	169	1869	205	305	173	384	236	353	356	325	472	246	183
BET1L	2372	796	1157	1353	1085	1250	1533	946	1028	917	1533	805	973	1369	2557	981	1405	889	722	367	1381	1281	2247	1133	274	684	1272	2786	1430	1937	1807	1500	1943	2532	1270	1611	1259	4771	1680	1346	1759	2156	1392	1551	2211	1064	1108	836	752
BEX1	154	53	9	622	49	191	60	0	1	27	25	0	217	192	0	46	178	0	24	23	378	3	307	32	30	18	32	84	200	42	53	76	90	0	36	135	27	1	54	46	44	91	35	152	60	47	72	112	155
BEX2	4	1	1	2	0	0	1	0	0	0	0	0	1	0	0	0	1	1	0	1	1	1	5	0	1	0	0	0	3	0	0	0	0	3	0	3	0	3	0	1	0	1	0	0	1	0	1	1	1
BEX4	154	329	82	88	120	104	211	26	20	164	193	68	191	169	47	78	364	123	187	118	60	72	463	68	131	117	46	159	249	149	105	36	132	601	50	132	79	799	103	46	42	20	9	112	201	257	175	84	82
BEX5	6	1	1	1	0	1	0	0	0	0	4	3	1	7	3	0	0	2	3	4	0	1	15	1	1	1	0	0	1	0	4	0	0	7	0	0	0	6	1	0	0	0	0	3	1	1	2	0	1
BFAR	1572	745	1073	946	1846	556	821	941	1014	1068	726	1322	949	943	1313	1080	779	1299	985	1122	923	887	1267	980	1005	681	834	541	536	547	1459	1026	1562	2088	1347	737	925	3678	801	807	694	1829	799	865	2376	848	2979	1604	744
BFSP1	38	10	4	20	12	6	8	13	3	34	8	9	15	19	11	7	64	10	5	11	30	16	30	3	12	8	8	8	15	12	10	12	10	30	11	9	1	57	9	8	7	9	4	10	12	9	21	7	8
BFSP2	0	0	0	0	0	0	0	0	0	0	1	0	0	0	0	0	0	0	0	0	0	0	0	0	0	0	0	1	0	1	0	0	0	0	0	0	0	0	0	0	0	0	0	0	0	1	0	0	1
BGLAP	0	0	1	0	0	0	0	1	0	0	0	0	0	0	0	0	0	0	0	2	1	0	0	0	0	1	0	0	0	1	0	0	0	0	0	1	1	1	0	0	0	0	1	0	0	0	3	0	0
BGLT3	0	0	0	0	0	0	0	0	0	0	0	0	0	0	0	0	0	0	0	0	0	0	0	0	0	0	0	0	0	0	0	0	0	0	0	0	0	0	0	0	0	0	0	0	0	0	0	0	0
BGN	22315	9572	4397	10067	20899	4683	13710	7394	8220	8897	9671	8160	10006	11998	9753	7494	9078	15205	3469	11536	14707	14090	4874	12477	3821	2086	4655	17145	15839	9598	17214	15519	18755	12336	13574	14338	16350	50105	10045	15115	11798	21114	10761	10648	14747	7828	19625	16745	4624
BHLHA15	0	0	1	2	0	0	0	0	0	0	0	0	0	1	0	0	0	0	0	0	2	1	0	0	0	0	0	0	0	0	0	0	1	0	0	0	0	0	0	1	1	0	1	1	0	0	0	0	2
BHLHA9	1	0	0	1	0	0	0	0	0	0	0	0	0	0	0	0	0	0	0	0	2	0	0	1	0	0	0	0	0	0	0	0	0	0	0	0	0	0	0	0	1	0	0	0	0	0	0	0	1
BHLHB9	123	75	117	80	124	58	112	97	110	85	117	84	171	131	193	115	152	64	101	73	66	33	145	94	161	127	96	105	78	59	146	30	82	164	73	43	39	466	63	55	13	113	55	121	98	55	86	99	57
BHLHE22	0	1	0	0	0	0	1	0	0	1	3	0	1	0	10	4	6	0	1	1	0	1	0	0	1	0	3	1	3	0	0	1	0	0	1	0	0	3	1	0	0	1	0	0	1	1	0	0	3
BHLHE23	1	0	0	0	0	0	0	0	0	0	0	0	0	0	1	0	0	0	1	0	0	0	0	0	0	0	0	0	0	0	0	0	1	0	0	0	0	0	0	0	0	0	0	1	0	0	0	0	1
BHLHE40	819	859	374	792	626	1241	374	518	443	222	262	283	513	1349	396	525	509	558	306	318	914	694	1197	234	361	380	244	693	1788	452	815	590	951	1247	800	738	806	2526	401	781	726	1429	1119	502	650	458	1081	603	594
BHLHE40-AS1	7	5	4	3	8	7	5	15	8	7	1	4	4	9	2	6	4	1	7	0	5	4	11	1	6	9	5	6	10	1	6	3	5	6	7	4	3	21	3	5	4	8	7	4	6	3	11	3	4
BHLHE41	88	192	93	27	164	100	268	179	180	282	105	93	124	43	218	161	131	53	112	32	96	104	69	129	97	131	92	98	113	139	115	151	145	374	129	185	115	517	91	142	120	189	101	172	110	130	250	177	138
BHMG1	1	0	0	0	0	0	0	0	0	0	0	3	0	0	0	0	1	0	0	1	1	0	0	0	0	0	0	1	0	0	1	0	1	0	0	0	0	0	0	0	0	0	1	1	0	1	1	0	2
BHMT	3	3	1	1	6	3	1	1	0	1	3	0	1	0	6	4	0	0	1	0	3	4	0	1	0	0	4	1	4	3	0	0	0	3	0	3	1	9	3	1	0	3	0	1	1	0	0	0	0
BHMT2	73	193	72	17	178	36	67	235	119	284	104	82	90	12	107	337	93	62	147	50	282	79	187	84	118	57	97	93	83	133	169	135	95	199	27	28	31	359	71	91	21	105	55	111	147	117	68	28	20
BICC1	498	4318	2145	451	1482	1388	2041	2414	1227	2516	3169	1097	2728	901	3901	3777	3565	1855	3346	1247	934	1151	1377	1590	1165	1889	2979	2529	2892	1821	1488	1679	1326	2098	938	1084	1044	5508	1324	1686	758	2714	1258	1232	2072	1065	1310	1081	462
BICD1	81	271	221	355	294	145	148	550	210	316	104	219	145	212	294	173	357	113	79	148	279	184	274	186	192	165	131	431	205	179	389	272	320	287	196	276	273	340	230	370	196	743	247	274	254	310	280	163	180
BICD2	1613	738	1083	1702	1339	461	1827	1082	2283	1169	544	1802	1366	1357	714	958	1665	1457	271	868	1382	1212	1628	2070	2058	460	372	1279	1108	923	1198	1366	1835	1578	1491	891	1616	3582	744	1230	933	1994	810	1910	2267	1641	1726	1427	850
BID	260	159	241	263	311	134	207	62	227	280	206	183	259	285	492	154	662	272	100	201	260	254	537	350	307	111	171	194	202	394	150	181	258	322	292	192	185	666	296	203	116	172	140	385	280	221	283	260	141
BIK	0	0	0	0	1	0	0	0	0	0	0	1	0	1	0	0	0	0	0	0	1	0	0	1	0	0	1	1	0	0	0	0	0	1	0	0	0	0	0	0	0	0	1	0	0	0	1	0	0
BIN1	509	551	275	598	361	109	357	265	377	169	404	591	530	573	698	806	800	683	164	180	326	304	477	403	256	127	283	454	430	775	718	404	402	480	418	233	333	3276	216	337	462	582	283	191	676	269	318	392	189
BIN2	1	0	0	0	0	0	1	0	0	0	0	0	0	0	0	0	0	0	0	0	0	1	0	0	1	0	0	0	1	0	0	0	0	0	1	0	0	1	0	0	0	0	0	0	0	0	0	0	1
BIN3	338	278	395	327	432	130	530	326	353	187	290	466	286	346	559	247	638	280	69	197	289	236	484	319	276	63	163	423	291	395	681	430	645	492	411	344	364	924	366	318	296	525	334	371	541	304	548	403	229
BIN3-IT1	1	2	3	1	0	0	1	1	5	5	0	6	0	4	4	5	1	0	0	0	0	1	0	1	0	0	1	1	0	5	0	5	4	0	6	8	4	1	0	5	3	0	0	4	0	0	1	1	2
BIRC2	2723	727	1140	2980	2642	1633	2436	2065	2691	1847	1155	1964	3998	2737	1737	1624	1208	2821	1254	1849	1610	1359	2360	2146	3360	1217	1198	2017	1383	750	1331	2040	1058	1369	1471	573	1498	6839	1389	1990	593	2173	1113	1917	2109	2422	2602	2382	1470
BIRC3	9	26	9	80	9	9	27	19	14	10	22	9	42	41	31	30	37	16	17	8	128	149	109	12	16	13	8	10	16	9	18	5	6	7	1	1	4	139	8	8	7	16	1	11	7	12	5	4	0
BIRC5	1607	611	1553	1051	2278	160	1923	275	1672	191	189	2272	2004	1416	800	657	2108	1470	79	1240	757	111	639	996	1819	146	171	1015	414	713	1747	1634	1353	1900	2121	278	1168	1069	692	1842	963	2336	669	1729	3187	1155	2292	1531	2014
BIRC6	1396	2466	3362	1641	2348	1890	1851	2786	2129	3084	2765	2419	2381	2900	4243	2235	4080	1507	2703	1696	2278	2355	2656	2345	2266	2806	2611	2940	2323	2690	2873	901	1525	3098	1657	1792	1597	8285	1448	1826	369	3238	1729	2460	2276	2083	3125	2017	1522
BIRC6-AS2	1	0	1	0	0	0	0	0	0	0	0	0	0	0	1	0	1	0	0	0	1	0	0	0	0	0	1	0	0	0	0	0	0	0	0	0	0	1	0	0	0	0	0	0	0	0	0	0	0
BIRC7	3	0	0	0	0	0	1	0	0	0	1	0	0	1	0	0	0	1	0	0	0	0	3	0	0	0	0	0	0	0	0	0	0	0	0	0	0	1	0	3	0	0	0	0	0	0	0	0	3
BIRC8	0	0	0	0	0	0	0	0	0	0	0	0	0	0	0	0	0	0	0	0	1	0	0	0	0	0	0	0	0	0	0	0	0	0	0	0	0	0	0	0	0	0	0	0	0	0	0	0	0
BISPR	29	1	1	2	10	0	6	5	1	10	8	15	3	7	26	1	4	3	0	6	14	5	0	1	1	5	3	5	7	11	0	0	4	4	0	0	1	19	3	3	1	1	3	12	6	3	1	0	1
BIVM	555	215	322	207	542	335	330	643	345	581	392	284	446	275	629	740	273	287	479	273	298	299	581	284	394	399	342	346	408	412	295	295	220	372	279	153	194	1903	261	265	98	356	170	366	375	449	437	313	239
BIVM-ERCC5	0	1	2	0	1	0	0	0	0	1	0	0	0	0	0	1	0	1	0	0	0	0	0	1	0	0	0	0	0	0	1	1	0	0	0	1	0	0	0	0	0	1	3	0	0	0	1	0	0
BLACAT1	0	0	0	0	1	0	0	0	1	0	1	0	0	0	0	0	3	0	0	0	0	0	0	0	0	0	0	0	0	0	2	0	0	1	1	0	1	0	0	0	0	1	0	1	0	0	0	0	1
BLACE	0	0	1	0	0	0	0	0	0	0	0	0	0	0	0	0	0	0	0	0	0	0	0	0	0	0	0	0	0	0	0	0	0	0	0	0	0	0	0	0	0	0	0	1	0	0	0	0	0
BLCAP	1385	872	1250	1010	967	983	1257	1363	1528	1946	921	874	1008	828	924	1648	922	687	617	453	893	836	3251	2218	948	1495	811	1019	624	1323	2614	1035	1258	1500	890	1314	957	4227	1445	672	652	1581	816	1526	1180	941	830	1154	689
BLID	4	0	4	3	1	4	1	1	0	0	4	0	4	0	0	6	0	1	4	0	1	4	0	1	1	0	1	4	1	0	0	1	0	4	0	4	0	1	0	1	0	0	0	0	4	0	0	0	1
BLK	0	0	0	0	0	0	3	0	0	0	0	5	1	1	1	1	2	2	0	2	39	11	1	1	1	0	2	4	0	0	1	1	2	2	1	0	1	0	1	4	2	4	0	0	0	0	4	0	2
BLM	151	46	132	108	216	14	195	35	139	10	15	220	182	202	89	81	204	128	6	117	109	21	56	69	181	12	15	65	31	64	140	157	138	84	154	18	134	117	80	163	67	166	51	132	198	160	252	225	222
BLMH	1299	226	336	432	467	79	653	464	392	307	385	470	476	635	529	424	1043	416	374	336	470	492	321	193	344	142	361	638	621	479	766	622	673	512	737	398	391	1654	365	487	374	897	258	439	655	384	948	666	312
BLNK	0	0	2	0	0	1	0	0	0	0	0	0	0	0	0	0	0	0	0	0	0	0	0	0	0	0	0	0	0	0	0	0	0	0	1	1	0	0	0	0	0	0	0	0	0	0	0	0	0
BLOC1S1	377	232	344	221	166	138	505	349	358	237	264	302	287	246	483	440	371	229	184	52	206	198	631	402	247	96	235	427	144	502	536	201	388	409	333	157	226	1497	224	297	295	354	127	281	461	153	306	290	129
BLOC1S1-RDH5	2	2	0	0	0	0	1	0	0	1	0	0	0	1	0	0	0	0	0	0	0	3	0	0	0	0	0	0	0	0	1	0	0	0	0	1	0	4	0	0	0	0	0	0	0	1	0	0	0
BLOC1S2	832	353	539	477	533	660	369	847	519	773	464	271	345	585	845	688	642	310	628	278	406	413	1395	317	683	1070	687	359	491	636	842	546	508	657	435	326	429	2838	558	326	229	857	269	455	516	561	562	345	296
BLOC1S3	266	127	80	185	198	147	202	95	171	122	196	298	207	123	264	243	241	98	69	113	136	140	177	214	166	83	145	116	165	147	135	173	248	195	126	180	255	458	164	272	157	165	79	194	314	104	273	120	110
BLOC1S4	393	94	142	203	143	92	241	114	244	185	108	154	127	132	138	136	328	132	39	92	170	164	434	262	168	89	106	296	266	195	264	344	378	191	224	211	226	855	224	228	156	259	164	208	309	215	195	205	101
BLOC1S5	1	2	0	1	0	0	1	0	1	0	1	0	0	0	3	0	3	4	0	0	0	0	0	1	1	0	1	0	3	0	1	0	0	0	0	0	0	1	0	1	0	3	0	0	1	1	1	1	0
BLOC1S5-TXNDC5	0	0	0	0	0	0	0	0	0	0	0	0	0	0	0	0	0	0	0	0	0	0	0	0	0	0	0	0	0	0	0	0	0	0	0	0	0	0	0	0	0	1	0	0	0	0	1	0	0
BLOC1S6	1967	704	1034	942	1400	1161	997	1638	830	1708	945	588	1605	1901	1546	1528	1353	987	1012	687	1082	1065	2092	638	1425	1978	1112	1324	1738	1168	909	1182	999	1298	822	376	604	3868	797	753	389	1082	542	1273	1296	1714	1349	1149	706
BLVRA	364	260	368	502	394	52	451	338	384	334	271	355	338	259	620	432	570	419	269	196	359	269	500	393	478	168	212	311	216	429	975	446	365	331	570	202	372	1279	398	234	263	542	200	510	673	345	596	445	255
BLVRB	327	466	288	408	429	59	528	204	387	252	332	493	464	420	405	293	638	361	105	286	375	294	656	371	447	51	108	547	457	575	802	314	367	675	384	303	377	2344	484	335	373	617	176	447	693	336	294	379	158
BLZF1	188	628	395	238	394	303	549	421	537	362	148	506	535	476	340	278	237	396	187	358	382	325	961	442	480	414	197	424	324	182	425	184	433	391	330	235	566	995	256	208	146	549	268	327	617	551	908	379	231
BMF	445	23	63	78	242	68	104	19	26	87	207	35	108	98	253	43	156	211	107	279	19	11	57	32	9	24	104	221	150	132	51	150	246	104	98	90	146	577	111	221	104	127	113	115	167	111	331	175	153
BMI1	47	36	17	17	55	4	46	19	34	17	9	49	26	35	14	22	36	32	0	43	32	29	31	52	18	6	6	48	34	29	36	26	31	33	37	23	20	138	18	43	32	64	23	29	44	26	20	24	15
BMP1	6796	1844	930	1574	2462	1801	2261	1285	1358	1000	1819	1385	1836	4022	2290	2006	1646	2100	628	1280	2832	3035	2701	1394	917	324	874	1944	4163	2422	1964	2124	2691	3745	2504	2831	2481	8121	2035	2449	2525	4153	1680	2071	3095	1997	3805	1468	922
BMP10	0	0	0	0	0	0	0	0	0	0	0	0	0	0	0	0	0	0	0	0	0	0	0	0	0	0	0	0	0	0	0	0	0	0	0	1	0	0	0	0	0	0	0	0	0	0	0	0	2
BMP15	0	0	0	0	0	0	0	0	0	0	0	0	0	0	0	0	0	0	0	0	0	0	0	0	0	0	0	0	0	0	0	0	0	0	0	0	0	0	0	0	0	0	0	0	0	0	0	0	0
BMP2	24	11	29	8	11	21	20	17	11	20	10	22	21	9	15	13	52	16	5	15	11	6	38	28	20	18	11	19	70	9	0	6	23	45	36	17	14	22	6	11	17	11	23	22	20	18	28	10	6
BMP2K	170	842	1252	218	681	222	662	609	554	808	888	708	777	519	933	1230	588	469	783	358	335	371	635	663	703	843	746	1155	463	594	953	331	256	1560	425	377	358	3595	353	501	162	663	435	573	566	541	575	404	333
BMP3	7	1	3	12	5	5	4	3	3	1	5	1	3	7	10	4	1	4	1	0	6	0	27	4	5	8	3	6	3	3	14	3	0	5	0	3	6	15	4	4	0	3	1	3	5	1	6	3	4
BMP4	45	15	2	36	0	0	1	0	0	7	4	5	0	14	14	13	293	1	0	5	27	125	59	0	1	0	6	1	16	0	1	1	5	18	0	11	1	17	0	4	5	5	0	0	0	0	6	6	1
BMP5	0	0	0	0	0	0	0	1	0	0	0	0	0	0	0	0	0	0	0	0	0	0	0	2	0	0	0	0	0	0	0	0	0	0	0	0	0	0	0	0	0	1	0	0	0	0	0	0	0
BMP6	15	188	38	24	42	84	31	204	89	95	40	54	18	70	39	143	18	16	32	17	286	375	395	26	34	48	104	23	394	34	33	37	124	15	67	88	148	669	44	37	48	98	43	65	46	28	87	30	10
BMP7	1	0	0	0	1	1	1	0	0	0	3	1	5	0	0	1	0	0	0	0	0	0	0	1	4	0	0	3	3	0	0	3	0	1	0	0	3	1	1	0	1	3	0	0	4	5	1	1	3
BMP7-AS1	0	0	0	0	0	0	0	0	0	0	0	0	0	0	0	0	0	0	0	0	0	0	0	0	0	0	0	0	0	0	0	0	0	0	1	0	0	0	0	0	0	0	0	0	0	1	0	0	0
BMP8A	36	14	14	7	18	9	19	20	29	43	8	21	30	28	21	25	22	9	20	12	15	15	16	21	11	13	21	22	15	33	46	16	17	41	7	28	11	138	6	12	9	42	8	43	31	22	27	15	6
BMP8B	18	1	1	0	0	0	17	21	16	13	12	1	17	92	1	14	17	13	11	11	11	9	18	1	0	0	11	14	21	16	0	1	13	26	18	0	1	70	1	1	1	1	1	0	1	19	1	15	8
BMPER	460	683	1415	620	864	325	1194	2235	1157	1545	1877	978	1320	1160	2119	4732	462	724	1423	503	1129	723	999	1042	1290	2393	2258	1034	844	1205	1283	566	833	491	621	673	373	4898	729	553	304	1299	369	1422	646	495	620	524	347
BMPR1A	559	324	392	104	538	189	312	682	366	809	219	314	407	295	343	538	465	290	256	289	255	284	446	253	385	172	207	513	450	245	287	207	243	386	288	168	156	800	209	351	91	501	218	452	482	423	564	317	223
BMPR1B	128	9	32	6	75	19	53	56	45	20	4	29	23	15	21	50	4	14	27	32	24	13	34	32	48	36	22	21	65	35	67	85	66	35	60	29	219	147	45	31	54	67	50	48	131	195	176	81	45
BMPR1B-AS1	0	0	0	0	0	0	0	0	0	0	0	0	0	0	0	0	0	0	0	0	0	0	0	0	0	0	0	0	0	0	0	0	0	0	0	0	0	0	0	0	0	0	0	0	0	1	0	0	0
BMPR2	3298	1791	2609	1662	3142	2948	1813	4157	1669	4668	2469	1840	2484	2363	3606	3133	3178	2351	3199	1466	1898	2142	3540	1617	2467	3490	2968	2911	2843	2019	2125	2521	2189	2532	1387	1539	2112	7902	1156	1906	881	3062	2463	3096	2058	3158	3690	2200	1682
BMS1	511	1214	946	794	845	277	879	467	947	453	361	797	978	849	925	875	2315	657	538	888	778	789	809	713	1117	490	530	1324	987	1098	1815	444	1074	1055	1202	599	723	2583	445	594	621	1088	442	767	1297	636	1364	1031	691
BMS1P17	0	0	0	0	0	0	0	0	0	0	0	0	0	0	0	0	0	0	0	0	0	0	0	0	0	0	0	0	0	0	0	0	0	0	0	0	0	0	0	0	0	0	0	0	0	0	0	0	0
BMS1P18	0	0	0	0	0	0	0	0	0	0	0	0	0	0	0	0	0	0	0	0	0	0	0	0	0	0	0	0	0	0	0	0	0	0	0	0	0	0	0	0	0	0	0	0	0	0	0	0	0
BMS1P20	201	189	100	76	220	48	142	174	153	184	63	116	124	73	109	175	82	101	67	207	138	139	268	87	164	53	58	112	208	83	299	160	258	168	121	162	136	526	100	101	102	207	116	240	262	116	322	147	96
BMS1P21	1	6	2	1	1	1	1	9	5	3	5	9	2	0	3	6	3	0	1	1	4	1	9	0	9	2	2	1	3	1	2	2	5	3	1	1	2	17	1	2	4	3	0	2	2	3	6	3	0
BMS1P4	42	54	26	26	48	13	50	42	24	39	21	40	53	57	30	49	93	41	28	28	27	38	29	15	30	15	25	101	49	113	87	26	55	54	31	24	31	141	18	45	17	86	36	32	54	40	58	34	26
BMS1P5	2	6	4	0	8	4	3	8	7	1	0	8	0	4	3	5	4	1	4	4	1	0	4	3	5	0	1	4	4	4	4	5	1	4	1	1	3	7	3	0	0	1	4	3	1	3	5	0	4
BMS1P6	0	2	0	0	0	0	0	0	0	0	0	0	0	0	0	0	0	0	0	0	0	0	0	0	0	0	0	0	0	0	0	0	0	0	0	0	0	0	0	0	0	0	0	0	0	0	0	0	0
BMX	0	0	0	0	0	0	0	0	0	0	0	0	0	0	0	0	0	0	0	0	0	0	0	0	0	0	0	0	0	0	0	0	0	0	0	0	1	0	0	0	0	0	0	0	0	0	0	0	0
BNC1	208	376	888	15	583	168	497	134	750	83	167	921	115	97	182	130	429	379	86	226	124	134	175	206	743	258	114	429	141	487	629	305	524	643	679	147	643	2214	127	387	246	605	294	588	777	389	586	260	410
BNC2	140	1084	1620	18	482	245	644	475	357	372	836	344	856	455	1486	1096	938	384	1141	285	558	622	568	424	329	455	835	683	1129	967	675	482	428	502	306	309	301	1717	360	455	221	739	296	362	626	386	580	365	97
BNIP1	249	73	111	171	127	84	65	129	128	97	49	123	186	185	192	146	303	134	77	70	154	135	256	96	153	48	94	108	138	118	375	144	144	194	212	111	139	513	39	110	124	200	82	124	266	129	289	174	72
BNIP2	1241	649	951	679	1251	1114	808	1400	913	1717	916	804	1160	824	1552	1364	1234	797	1005	675	719	744	1372	699	1054	1307	970	973	981	772	1043	1155	675	1021	847	274	704	3153	726	659	302	981	413	1093	1059	1540	1229	841	615
BNIP3	2393	607	970	3777	1373	908	2598	2616	1021	2151	507	743	2146	2320	1388	2785	681	2124	894	1024	1669	1676	1989	1255	1281	1424	620	2179	2066	507	2768	1644	1673	2637	1152	1239	1654	7625	1119	1320	617	4181	1631	1459	1520	1817	1090	1556	1193
BNIP3L	5818	2377	1672	3555	3664	2866	3973	4173	2038	4252	4150	1762	4916	3885	6746	5607	3041	3308	4820	1797	2718	3070	4347	1896	2455	4091	4018	4873	4837	3234	3471	2759	1981	4571	1902	1606	1953	23061	2274	2587	1015	3760	1621	2788	2654	3231	2015	2411	1684
BNIPL	6	1	2	3	3	1	5	3	3	5	3	5	2	2	2	2	4	4	2	2	2	3	3	2	1	1	6	1	0	5	5	5	2	5	1	5	2	8	1	3	3	10	2	8	5	1	0	0	1
BOC	58	1430	716	223	596	161	1049	188	342	306	567	494	692	352	566	1062	603	392	122	342	26	47	197	827	275	95	326	1156	555	701	660	414	679	817	698	417	558	2681	381	566	489	786	418	319	790	344	623	548	281
BOD1	1177	500	455	408	664	226	662	423	480	594	592	572	656	690	1194	871	1271	592	556	669	497	465	471	288	518	339	590	809	633	616	1018	492	642	575	821	329	280	2717	531	333	336	640	214	701	1003	338	831	817	350
BOD1L1	959	1567	2054	430	1567	948	1362	1206	1144	958	1308	1200	1729	1407	2154	1292	2078	1022	1444	1562	1163	996	1342	716	1135	1188	1348	1667	1324	1687	1589	517	1101	1898	964	730	833	3787	748	964	225	1584	666	1119	1403	1170	1515	1181	690
BOD1L2	0	0	0	1	0	0	0	0	0	0	0	0	1	0	0	0	0	0	0	0	0	1	0	0	0	0	0	0	0	0	0	0	0	0	0	0	0	0	0	0	0	0	0	0	0	1	0	0	1
BOK	1856	710	343	1015	846	204	477	412	524	719	516	468	568	893	586	219	1514	625	161	338	807	1197	1457	1065	670	157	211	593	1346	916	1310	1037	842	1415	717	758	1179	3704	637	666	592	1071	540	896	1371	971	756	729	468
BOK-AS1	5	0	0	0	3	3	0	3	0	0	0	0	0	0	0	0	0	0	0	0	3	3	4	0	0	0	0	0	1	1	5	0	1	1	1	1	0	5	0	1	0	1	1	0	0	0	0	0	1
BOLA1	106	67	68	87	89	27	151	58	100	43	51	92	98	68	70	49	159	108	34	40	73	70	109	89	64	19	33	86	79	113	122	103	105	115	151	47	119	376	96	79	85	154	55	81	159	84	119	111	37
BOLA2	0	0	0	0	0	0	0	0	0	0	0	0	0	0	0	0	0	0	0	0	0	0	0	0	0	0	0	0	0	0	0	0	0	0	0	0	0	0	0	0	0	0	0	0	0	0	0	0	0
BOLA2B	0	0	0	0	0	0	0	0	0	0	0	0	0	0	0	0	0	0	0	0	0	0	0	0	0	0	0	0	0	0	0	0	0	0	0	0	0	0	0	0	0	0	0	0	0	0	0	0	0
BOLA3	327	138	217	262	237	72	355	118	301	128	75	291	297	284	132	177	307	190	33	176	269	196	448	357	339	111	86	268	129	122	461	204	273	328	307	146	226	613	134	175	169	368	157	191	389	181	323	211	155
BOLA3-AS1	94	40	41	58	72	17	93	17	41	32	25	31	63	79	55	30	71	54	23	50	57	61	74	58	49	19	20	32	44	65	68	45	54	100	61	29	31	184	26	22	15	39	29	45	95	41	95	71	31
BOLL	0	0	0	0	0	0	0	0	0	0	0	0	0	1	0	0	0	0	0	0	0	0	0	1	0	0	0	0	0	0	0	0	0	0	0	0	0	0	0	1	0	0	0	0	0	0	0	0	0
BOP1	130	68	34	105	92	15	161	47	110	44	31	116	104	65	52	60	124	83	6	67	82	79	102	136	99	11	17	83	61	60	148	117	115	96	81	66	88	134	58	80	64	133	49	90	139	79	97	100	81
BORA	160	76	164	114	285	37	244	52	177	39	47	214	289	193	114	84	212	197	37	169	81	117	55	75	209	40	50	122	55	91	163	163	95	148	255	27	75	186	78	239	77	207	52	164	302	170	312	232	127
BPESC1	0	0	0	0	0	1	0	0	0	0	0	0	0	0	1	0	0	0	0	0	0	0	0	0	1	0	0	0	0	0	0	0	0	0	0	0	0	0	0	0	0	0	0	0	0	0	0	0	1
BPGM	697	372	174	756	387	795	187	429	288	646	171	200	350	816	246	353	453	303	206	201	620	432	1082	222	273	408	249	214	567	284	403	369	453	488	296	277	265	909	300	341	250	401	194	271	579	431	758	234	253
BPHL	169	108	158	167	200	71	153	77	180	217	109	159	100	91	256	77	211	171	53	116	126	110	204	213	225	116	125	180	126	253	264	81	183	328	132	137	116	695	138	134	84	303	69	218	230	73	129	146	80
BPI	6	0	0	0	0	0	1	0	0	0	1	1	0	2	0	0	0	0	0	0	3	3	0	0	0	0	0	0	1	0	1	1	1	0	1	2	1	3	2	2	1	0	2	2	2	0	2	1	0
BPIFA1	0	0	0	0	0	0	0	0	0	0	0	0	0	0	0	0	0	0	0	0	0	0	0	0	0	0	0	0	0	0	0	0	0	0	0	0	0	0	0	0	0	0	0	0	0	0	0	0	0
BPIFA2	0	0	0	0	1	0	0	0	0	0	0	0	0	0	0	0	0	0	0	0	0	0	0	0	0	0	0	0	0	0	0	0	0	0	0	0	0	0	0	0	0	0	0	0	0	0	0	0	0
BPIFA3	0	0	0	0	0	0	0	0	0	0	0	0	0	0	0	0	0	0	0	0	0	0	0	0	0	0	0	0	0	0	0	0	0	0	0	0	0	0	0	0	0	0	0	0	0	0	0	0	0
BPIFA4P	0	0	0	0	0	0	0	0	0	0	0	0	0	0	0	0	0	0	0	0	0	0	0	0	0	0	0	0	0	0	0	0	0	0	0	0	0	0	0	0	0	0	0	0	0	0	0	0	1
BPIFB1	0	0	0	0	0	0	0	0	0	0	0	0	0	0	0	0	0	0	0	0	0	0	0	0	0	0	0	0	0	0	0	0	0	0	0	0	0	0	0	0	0	0	0	0	0	0	0	0	1
BPIFB2	0	0	0	0	0	0	0	0	0	0	0	0	0	1	0	0	0	0	0	0	0	0	1	0	0	0	0	0	0	0	0	0	0	0	0	0	0	0	0	0	0	0	0	0	0	0	0	0	0
BPIFB3	0	0	0	0	0	0	0	0	0	0	0	0	0	1	0	0	0	0	0	0	0	0	0	0	0	0	0	0	0	0	0	0	0	0	0	0	0	0	0	0	0	0	0	0	0	0	0	0	0
BPIFB4	0	0	0	0	0	1	0	0	0	0	0	0	0	0	0	0	0	0	0	0	0	0	0	0	1	0	0	0	0	0	0	0	0	0	0	1	0	1	1	0	2	2	0	0	0	0	0	1	0
BPIFB6	0	0	0	0	0	0	0	0	0	0	0	0	0	0	0	0	0	0	0	0	0	0	0	0	0	0	0	0	0	0	0	0	0	0	0	0	0	0	0	0	0	0	0	0	0	0	0	0	1
BPIFC	0	0	0	0	0	0	0	0	0	0	0	0	0	0	0	0	0	0	1	0	0	0	0	0	0	0	1	0	0	0	0	0	0	0	0	0	0	1	0	0	0	0	0	0	0	0	0	0	0
BPNT1	792	114	53	954	268	162	354	464	383	628	193	232	444	496	430	505	586	172	205	217	498	403	454	435	391	271	263	401	243	182	762	234	585	187	450	195	240	1553	303	295	188	448	269	359	463	509	449	408	258
BPTF	434	2856	1655	558	1491	853	1177	1197	1183	1125	1320	1353	1416	1761	2134	1344	2524	833	1477	1342	1182	1055	1540	984	1014	1363	1228	1336	1312	1704	1675	425	981	1902	1019	861	743	3002	699	751	172	1521	682	1257	1376	1214	1531	1103	849
BPY2	0	0	0	0	0	0	0	0	0	0	0	0	0	0	0	0	0	0	0	0	0	0	0	0	0	0	0	0	0	0	0	0	0	0	0	0	0	0	0	0	0	0	0	0	0	0	0	0	0
BPY2B	0	0	0	0	0	0	0	0	0	0	0	0	0	0	0	0	0	0	0	0	0	0	0	0	0	0	0	0	0	0	0	0	0	0	0	0	0	0	0	0	0	0	0	0	0	0	0	0	0
BPY2C	0	0	0	0	0	0	0	0	0	0	0	0	0	0	0	0	0	0	0	0	0	0	0	0	0	0	0	0	0	0	0	0	0	0	0	0	0	0	0	0	0	0	0	0	0	0	0	0	0
BRAF	53	192	164	78	187	80	76	112	101	135	109	127	124	162	187	66	236	89	169	112	115	98	297	80	119	110	131	146	152	102	184	24	93	141	74	107	114	384	60	94	23	158	77	162	121	96	135	139	57
BRAP	305	362	489	277	457	171	279	470	241	526	322	367	425	466	775	603	802	284	487	274	340	331	481	355	457	364	372	339	298	454	494	343	358	327	253	229	301	1520	275	240	243	359	222	261	489	435	540	458	241
BRAT1	910	296	464	233	496	92	689	215	592	223	276	604	473	390	315	257	780	401	55	295	405	295	499	747	545	55	117	561	484	502	509	562	539	605	557	382	487	1350	428	471	479	780	349	550	672	425	413	507	303
BRCA1	290	268	567	301	720	94	737	149	614	85	93	713	718	589	391	415	800	469	52	451	294	127	134	287	543	85	114	353	126	279	557	523	538	425	595	87	445	869	325	505	318	642	272	413	795	538	981	704	601
BRCA2	236	111	240	178	431	70	394	82	354	39	73	369	488	589	251	203	446	299	84	245	182	148	78	164	338	33	67	178	120	147	242	261	183	151	241	32	182	551	141	341	102	223	98	281	334	381	432	286	210
BRCAT107	0	0	0	0	0	0	0	0	0	0	0	0	1	0	0	0	0	0	0	0	0	0	0	0	0	0	0	0	0	0	0	0	0	0	0	0	0	0	0	0	0	0	0	0	0	0	0	0	0
BRCAT54	2	2	1	0	5	0	2	1	1	5	2	1	1	0	3	1	3	0	1	0	3	1	0	1	1	0	1	1	5	0	0	1	1	2	0	0	0	5	0	1	0	0	0	1	0	0	0	0	0
BRCC3	314	262	379	255	416	83	514	384	421	290	177	398	503	290	321	469	589	374	201	349	318	309	288	350	528	236	219	318	191	323	552	207	299	410	257	116	263	1257	213	211	73	514	165	259	348	278	534	290	219
BRD1	648	746	529	263	718	156	953	309	692	377	417	827	566	521	472	460	1161	598	118	449	417	421	636	584	612	79	269	971	672	701	533	640	584	793	848	463	510	1349	445	675	514	855	383	715	737	563	569	778	354
BRD2	2518	5984	3562	706	4138	1322	4875	1061	2899	1394	2738	2287	2609	2900	5351	1651	6326	2122	1356	3434	2301	2190	3641	3175	2010	1219	1955	4003	2107	3763	4320	1585	4095	5486	3127	2507	2683	7148	1766	2113	1867	3022	2309	2434	4338	2553	4093	4149	1958
BRD3	475	461	339	161	519	116	525	217	482	146	401	441	445	431	440	273	886	330	109	256	299	368	333	332	225	66	248	527	446	597	395	363	474	380	444	292	296	1157	297	463	302	563	281	380	434	248	431	567	156
BRD4	816	1112	634	655	850	226	1087	479	681	475	559	1092	841	1148	780	781	1934	651	242	592	683	699	735	876	585	170	370	1256	1134	1128	1176	638	714	1139	843	832	652	2326	339	862	623	1392	602	844	1104	522	650	831	481
BRD7	487	708	390	231	652	80	467	541	418	412	146	535	644	538	354	515	883	389	192	400	435	402	573	224	573	210	193	513	421	505	1186	322	568	612	471	233	291	1833	320	390	221	679	283	362	813	339	712	491	312
BRD7P3	1	1	2	0	1	0	0	1	0	3	1	0	0	0	3	0	1	0	0	0	0	0	1	0	0	4	4	3	0	1	0	0	0	3	0	0	0	4	0	1	0	3	1	3	1	1	1	0	0
BRD8	1033	597	866	635	1649	252	1571	648	1059	592	533	1090	2002	1188	919	947	1481	999	407	809	733	670	669	732	897	389	595	808	470	848	939	710	960	822	1207	377	449	3044	529	1108	468	1065	485	980	1703	665	1650	1032	543
BRD9	692	462	674	528	719	145	952	381	867	303	357	778	607	504	564	495	934	605	160	569	493	435	542	855	758	145	292	721	322	668	860	542	853	803	745	416	678	2105	488	608	627	1012	425	704	1124	441	1122	884	349
BRDT	0	1	1	0	0	0	0	0	0	0	0	0	0	0	0	0	0	0	0	0	0	0	0	0	1	1	0	0	0	0	0	0	0	0	0	0	0	0	0	0	0	0	0	0	0	0	0	0	0
BRDTP1	0	0	0	0	0	0	0	0	0	0	0	0	0	0	0	0	0	0	0	0	0	0	0	0	0	0	0	0	0	0	0	0	0	0	0	0	0	0	0	0	0	0	0	0	0	0	0	0	0
BRE	458	493	259	256	337	288	277	504	228	518	580	235	356	368	514	571	667	166	496	205	350	366	734	243	226	463	412	420	351	403	574	210	239	501	231	311	210	2375	354	273	193	468	154	244	371	243	249	236	175
BRE-AS1	2	5	3	4	0	1	3	3	1	5	5	1	1	1	9	3	4	4	6	4	5	2	8	1	0	3	0	1	8	3	10	1	8	8	3	3	0	16	5	5	0	6	1	8	4	1	1	3	2
BREA2	8	1	1	0	4	0	1	3	3	3	3	0	3	3	4	3	5	3	0	3	1	4	7	1	1	0	4	3	0	11	0	4	0	6	5	4	4	10	4	1	3	3	4	6	3	0	4	3	1
BRF1	408	374	235	409	459	55	554	184	426	184	236	490	396	392	288	251	719	372	68	277	326	326	435	474	430	79	100	424	336	405	514	433	591	605	470	341	380	1172	304	354	375	708	314	457	535	343	397	391	222
BRF2	439	101	153	234	184	95	170	140	250	178	121	156	151	198	231	122	312	96	71	68	202	167	369	224	178	66	90	203	142	227	382	158	418	363	259	269	272	862	234	193	271	281	268	275	421	206	293	273	109
BRI3	4670	1063	991	452	1376	631	1267	1672	2152	2035	805	1588	1165	843	758	2118	821	850	372	667	795	621	2447	2098	1082	503	538	1151	1203	833	1713	860	1410	2665	1327	1718	1299	5957	1597	1164	879	2293	1326	1252	2139	904	757	807	709
BRI3BP	29	25	47	37	28	1	37	13	37	11	16	33	25	27	20	25	72	38	1	21	25	12	56	56	44	1	3	23	32	34	60	47	52	59	52	24	49	63	27	34	32	56	39	41	72	33	45	46	44
BRICD5	22	9	12	18	20	1	17	8	21	3	9	19	12	15	8	10	25	21	0	8	14	15	16	13	21	0	3	16	12	12	32	25	26	21	15	15	22	66	11	17	10	31	12	22	18	11	15	16	11
BRINP1	16	149	72	0	150	30	156	126	57	271	297	65	93	0	233	443	57	93	227	143	1	0	15	63	63	26	190	139	70	50	60	43	111	28	24	76	16	259	29	88	36	45	35	45	55	43	37	45	9
BRINP2	3	1	0	0	1	0	0	0	0	0	0	0	5	0	7	7	8	0	1	5	0	0	0	0	0	1	3	0	0	1	4	1	1	0	0	0	0	12	0	0	0	0	0	0	0	0	0	0	1
BRINP3	0	0	0	0	0	0	0	0	0	0	0	0	0	0	0	0	0	0	0	0	0	0	0	0	0	0	0	0	0	0	0	0	0	0	0	0	0	0	0	0	0	0	0	0	0	0	0	0	1
BRIP1	376	165	346	274	430	78	407	128	318	51	58	363	439	754	226	236	602	269	36	151	405	181	181	150	360	77	100	260	181	195	325	485	388	178	388	62	405	257	263	396	202	326	154	454	317	544	638	609	426
BRIX1	419	280	414	218	382	76	513	289	402	415	155	363	448	577	298	390	861	345	154	486	290	267	401	230	457	205	214	308	266	267	492	348	344	358	344	105	338	1372	210	314	151	414	100	293	525	399	567	425	240
BRK1	3848	1099	1617	3026	2386	2321	2262	2203	3250	3508	2001	1670	2778	2303	3635	2792	1688	1814	2173	1244	2264	1936	6228	3034	2873	3710	1811	2633	1684	1316	3878	1959	1400	2546	1826	1264	2253	11310	3222	1840	911	2565	1239	1885	2865	2439	2850	2283	1334
BRMS1	589	442	566	569	662	123	690	284	706	297	346	711	721	603	438	439	996	555	131	391	497	439	715	659	755	94	172	593	405	524	897	629	880	784	640	365	665	1633	446	601	563	762	353	569	1048	588	881	670	386
BRMS1L	338	90	136	160	294	110	215	249	133	335	159	143	302	274	277	253	231	173	182	142	152	176	252	78	162	174	204	209	192	151	165	206	155	197	119	55	94	666	110	143	55	198	72	152	177	228	197	152	117
BROX	854	685	980	465	854	998	822	1240	853	1231	845	730	1123	791	1540	1113	1185	803	1001	489	626	689	987	716	1029	982	1022	932	672	932	703	871	516	957	582	345	462	2119	520	617	204	906	481	901	965	1073	754	666	552
BRPF1	352	394	541	243	497	104	780	192	471	208	230	501	334	508	361	346	616	394	78	341	315	335	417	499	430	85	134	617	370	355	504	386	526	544	554	291	448	829	260	382	361	724	350	419	567	363	459	549	272
BRPF3	718	820	432	366	623	274	729	501	502	429	865	550	598	703	1161	874	1353	547	570	430	609	752	624	652	490	217	521	933	1109	413	465	266	605	627	311	568	402	3180	176	692	126	513	592	848	902	446	664	448	352
BRS3	0	0	0	0	0	0	0	0	0	0	0	0	0	0	1	0	0	0	1	0	0	0	0	1	0	0	0	0	0	0	0	0	0	0	0	0	0	0	1	0	0	0	0	0	0	0	0	0	0
BRSK1	188	99	43	138	85	20	104	45	46	42	66	47	81	147	26	74	143	36	22	21	102	76	231	111	58	19	31	117	121	78	109	122	172	136	114	117	101	364	95	100	91	100	86	114	86	53	144	160	62
BRSK2	9	4	2	6	1	1	11	0	7	11	4	4	8	3	1	3	9	4	0	1	3	5	7	3	3	3	1	6	0	7	0	3	7	13	4	3	1	16	4	6	0	8	6	3	9	0	5	6	10
BRWD1	897	721	1025	499	918	778	616	1110	705	1165	1127	757	900	856	1539	1193	1031	760	1380	619	658	684	1265	629	699	1076	1170	992	1324	1102	875	651	567	1136	567	419	635	3707	556	661	227	905	533	844	823	915	1060	697	461
BRWD1-AS1	0	0	0	0	0	0	0	1	0	0	0	0	0	0	0	0	0	0	1	0	0	1	0	0	0	1	0	0	2	0	1	0	0	0	0	0	0	0	0	1	0	0	0	0	0	0	0	0	1
BRWD1-IT2	3	2	3	4	7	1	3	3	7	4	3	3	4	1	1	3	3	1	3	6	0	2	6	6	0	1	4	6	1	4	1	1	4	3	4	4	4	17	3	4	1	4	4	4	3	3	1	4	4
BRWD3	251	323	163	195	266	208	196	280	208	306	352	181	359	451	485	321	408	263	456	176	241	281	325	169	181	297	316	265	337	301	208	135	207	311	188	115	170	888	149	215	69	272	160	280	210	248	365	169	153
BSCL2	44	36	29	46	64	17	67	28	32	22	27	25	34	39	50	22	55	33	26	73	37	30	44	26	35	27	35	47	53	40	41	11	40	89	21	49	28	237	17	29	31	42	29	41	60	24	32	35	26
BSDC1	1411	1012	1121	1392	1653	741	1076	1209	970	2002	1386	773	1430	1102	1991	914	806	1303	671	955	1349	1070	2341	1836	997	549	820	1302	1237	749	1733	1006	3348	1642	1575	1961	1308	5983	1386	804	1150	1347	999	1419	1798	1092	2114	1213	805
BSG	9473	6625	3397	8466	9261	1970	8919	4540	7245	3941	5659	7038	7168	7570	5585	5206	10248	5917	940	5268	6070	6417	11303	8292	6691	836	1966	7121	8027	8260	8767	8526	9871	12193	8143	6857	7248	35714	7799	6442	6391	10492	5301	6526	10056	5981	6001	6103	3190
BSN	22	17	7	24	29	10	25	8	30	19	12	21	29	19	11	11	20	20	8	16	7	11	24	22	11	8	8	13	9	12	10	42	98	27	23	16	18	66	25	21	27	72	8	26	23	10	33	25	13
BSN-AS2	0	0	0	0	2	0	0	0	2	0	0	0	4	1	1	0	2	1	1	1	1	0	3	0	1	0	0	0	0	1	0	2	1	2	0	0	1	0	1	0	1	1	0	0	2	0	0	2	0
BSND	0	0	0	0	0	0	0	0	0	0	0	0	0	0	0	0	1	0	0	0	2	0	0	0	0	0	2	0	2	0	0	1	0	0	0	0	0	0	1	0	0	1	0	0	0	0	0	0	0
BSPH1	0	0	0	0	0	0	0	0	0	0	0	0	0	0	0	0	0	0	0	0	0	0	0	0	0	0	0	0	0	0	0	0	0	0	0	0	0	0	0	0	0	0	0	0	0	0	0	0	0
BSPRY	0	0	0	0	0	0	0	0	1	0	0	0	1	0	0	0	0	0	0	0	0	0	0	0	0	0	0	0	0	0	0	0	0	0	0	0	0	1	0	0	0	0	0	0	0	0	0	0	0
BST1	1044	525	144	887	286	711	191	864	177	605	544	230	236	1028	451	1457	337	186	266	72	1203	2020	2565	174	91	575	529	200	1759	373	551	177	316	322	94	203	200	3063	243	245	286	350	221	185	299	192	272	138	133
BST2	234	1	4	4	117	1	52	57	0	133	68	178	29	29	223	19	26	17	5	21	998	15	13	13	6	38	26	63	26	92	10	0	12	32	0	17	1	23	6	12	9	10	17	100	59	23	1	1	1
BSX	0	0	0	0	0	0	0	0	0	0	0	0	0	0	0	0	0	0	0	0	0	0	0	0	0	0	0	0	0	0	0	0	0	0	0	0	0	0	0	0	0	0	0	0	0	0	0	0	0
BTAF1	830	1418	768	481	1058	535	873	963	823	770	933	728	1074	1617	1579	996	1370	636	1107	603	742	891	1128	456	757	735	1194	1269	1173	1075	1457	631	514	750	915	477	720	4650	561	889	256	1228	446	788	679	933	1172	902	495
BTBD1	1867	902	1315	1342	1601	1460	1248	2380	1394	2467	1591	1237	1432	1271	2537	2417	1553	1309	1680	834	1385	1319	3259	1434	1657	2184	1855	1361	1232	1393	1745	1620	971	1594	1035	714	1038	5219	1214	1081	456	1654	735	1450	1370	1708	1424	1405	931
BTBD10	865	494	323	667	835	417	633	457	785	576	147	741	546	740	408	420	819	602	280	426	633	585	986	623	1242	587	276	387	396	468	1022	660	662	715	681	307	459	2408	347	526	282	762	225	660	826	721	1101	643	381
BTBD11	12	48	28	1	93	18	87	1	52	25	12	27	128	1	36	9	44	54	1	77	7	7	17	91	72	11	13	67	60	32	1	51	48	25	70	26	39	71	21	49	22	54	20	76	54	42	98	122	65
BTBD16	1	1	0	0	0	0	0	0	0	0	0	0	0	0	1	0	1	0	0	0	0	3	0	0	0	0	0	0	0	1	0	0	0	0	0	0	0	3	0	0	0	0	0	0	0	0	0	0	0
BTBD17	0	0	0	0	0	0	0	0	0	0	0	0	1	0	0	0	0	0	0	0	1	0	0	1	0	0	0	0	1	0	0	0	0	0	0	0	0	0	0	0	0	0	0	0	0	0	1	0	0
BTBD18	1	0	5	0	1	0	0	1	0	1	7	0	0	1	0	0	0	1	4	0	1	1	0	3	1	1	7	1	0	1	0	1	3	1	0	0	1	1	1	0	1	9	4	6	1	6	0	1	3
BTBD19	128	127	63	23	110	37	79	146	48	132	74	44	59	127	72	129	125	54	30	57	88	112	148	72	28	29	59	158	246	133	109	51	83	169	58	197	85	379	36	77	61	164	129	100	77	36	147	66	56
BTBD2	1174	1144	1145	732	1414	168	1832	542	1087	486	1112	1227	1136	1034	1090	899	2308	1166	179	831	802	792	1441	1520	1319	139	363	1617	1243	1803	1642	1082	1090	1927	1158	1071	774	4667	1018	1040	844	1722	749	1234	1627	854	817	1171	588
BTBD3	568	667	339	398	534	212	215	846	357	487	338	624	773	759	745	1008	707	517	392	267	545	542	719	390	614	478	314	480	276	466	1189	370	289	656	310	208	392	2097	282	578	179	335	452	465	768	723	576	291	338
BTBD6	1245	616	905	867	1138	270	1374	503	1117	619	546	1214	918	651	1104	691	1133	847	188	574	827	596	964	1057	1062	223	334	1125	733	776	1862	1257	1582	1451	1285	943	1194	2435	758	1084	987	1655	914	1065	1945	798	1553	1277	647
BTBD7	835	851	1180	500	1174	852	974	1160	1163	1510	998	853	1188	991	1472	1002	1178	694	925	731	839	781	894	730	1229	1003	1042	1324	993	806	806	495	559	1105	793	490	689	2033	490	666	193	1116	709	1244	972	856	1154	861	601
BTBD8	6	12	17	2	13	11	6	11	10	8	8	7	20	11	18	3	12	10	16	6	8	1	17	11	3	7	8	8	11	14	7	7	4	9	9	4	5	64	9	16	3	8	9	9	16	4	2	8	0
BTBD9	322	448	246	227	297	238	357	437	337	316	311	224	397	530	487	326	599	150	145	143	362	311	843	544	206	212	232	343	460	316	258	164	273	507	222	388	210	1150	316	327	96	369	428	541	449	237	277	194	154
BTC	1	0	0	1	0	0	0	0	0	0	0	0	0	0	0	0	0	0	0	0	1	0	4	0	0	0	0	0	0	0	0	0	0	0	0	0	0	0	0	0	0	0	0	0	0	0	0	0	1
BTD	430	252	361	211	281	368	231	340	189	422	592	257	303	252	566	321	251	270	395	163	309	293	560	159	147	319	315	223	472	365	459	202	333	630	223	336	110	1163	275	228	162	374	166	222	471	185	371	196	153
BTF3	5355	3791	5211	1176	4681	908	3674	2194	4533	2417	2175	3830	5166	4314	4413	3904	7049	3965	2348	4790	3123	2960	6854	2736	4611	1456	2323	4662	3719	5406	7745	2832	3709	4744	3804	2211	2141	17962	2564	2414	1630	4918	1582	3141	5214	2515	5092	3843	2036
BTF3L4	713	315	460	278	484	331	419	650	442	583	378	386	581	833	496	741	674	429	525	208	293	391	952	243	455	416	349	429	670	507	533	429	305	427	331	144	249	2240	239	407	105	550	178	451	698	523	582	353	246
BTF3P11	0	0	0	1	0	0	0	0	1	0	0	0	0	1	1	0	0	0	0	0	0	0	0	0	0	1	0	0	0	1	0	0	1	0	0	0	0	0	0	0	0	0	0	0	0	0	0	1	0
BTG1	1903	618	956	849	1191	987	944	969	891	902	1301	895	1155	1326	1906	874	1096	1378	1548	896	730	583	1021	694	1052	1029	984	844	805	1427	1231	1162	951	992	918	451	619	8819	710	921	574	1280	786	969	1441	877	1108	786	467
BTG2	252	82	137	130	118	160	86	112	132	250	179	101	134	152	166	125	144	109	114	103	91	109	396	187	180	203	144	68	183	116	142	52	79	270	81	135	59	587	92	47	42	138	54	122	113	54	53	62	66
BTG3	580	310	482	287	516	208	655	542	420	737	217	525	569	420	478	909	381	530	299	339	407	416	468	305	635	192	227	363	273	176	434	869	656	336	568	135	429	1251	197	605	309	577	249	368	692	506	1075	509	317
BTG4	1	0	0	1	1	0	6	3	1	3	0	0	1	1	4	2	2	4	0	1	0	0	2	2	0	0	0	2	0	2	5	2	2	0	3	3	0	4	3	1	1	4	2	4	1	1	3	2	0
BTK	0	0	0	0	0	1	0	0	0	0	0	0	0	0	2	1	0	0	0	0	0	0	0	0	1	0	0	0	0	0	0	0	0	2	0	0	0	0	0	0	0	0	0	0	0	0	0	0	0
BTLA	3	0	0	0	1	1	0	0	0	3	1	1	0	0	0	1	0	1	1	0	2	1	0	1	1	0	1	0	7	0	0	0	3	0	0	0	0	2	0	0	1	0	0	0	0	0	0	1	1
BTN1A1	0	1	0	0	0	0	1	0	0	3	0	0	1	0	3	0	3	0	0	0	0	0	0	0	0	0	1	0	0	0	1	0	0	0	0	1	0	1	0	0	1	1	0	1	3	1	1	3	3
BTN2A1	1146	690	355	944	835	301	663	531	622	702	295	580	593	912	470	507	576	543	257	497	804	730	992	943	859	282	185	529	559	497	1148	614	1303	907	712	651	1011	2026	504	627	610	1018	917	1049	1444	876	1682	717	453
BTN2A2	202	213	106	156	238	31	167	217	152	190	160	152	173	218	95	292	425	87	149	64	268	205	223	181	187	140	112	193	80	201	290	58	153	294	169	91	208	625	167	100	61	171	184	160	181	164	75	188	96
BTN2A3P	38	111	59	19	103	24	73	74	61	43	67	82	66	84	84	63	105	41	65	51	57	62	40	22	35	24	50	42	52	79	146	45	89	71	47	18	72	152	56	67	43	76	28	39	71	53	138	68	42
BTN3A1	369	284	134	99	300	109	249	238	137	236	339	136	252	273	648	444	433	212	358	137	279	226	302	125	120	159	235	223	283	392	360	106	140	274	117	191	66	1215	127	154	56	266	111	176	192	91	202	113	87
BTN3A2	868	305	128	132	371	60	328	277	260	252	461	149	315	385	525	449	606	326	427	209	527	359	417	181	409	213	246	193	208	534	462	163	238	371	186	175	120	1338	94	178	40	243	157	200	210	89	444	175	161
BTN3A3	350	158	64	120	319	103	178	302	123	241	278	87	143	242	545	353	288	130	277	87	368	271	293	73	82	116	189	155	303	275	191	65	132	195	79	166	62	803	139	132	63	187	73	140	123	64	126	90	72
BTNL10	0	0	0	0	0	0	0	0	0	0	0	0	0	0	1	0	0	0	1	0	0	0	1	0	0	0	0	0	0	0	0	0	0	0	0	0	0	0	0	0	0	0	0	0	0	0	0	1	0
BTNL2	0	0	0	0	0	0	0	0	0	0	0	0	1	0	0	0	1	0	0	0	0	1	0	0	0	0	1	0	0	0	0	0	0	1	0	0	0	0	0	0	0	0	0	0	1	1	0	0	0
BTNL3	0	0	0	0	0	0	0	0	0	0	0	0	0	0	0	0	0	0	0	0	0	0	0	0	0	0	0	0	0	0	0	0	0	0	0	0	0	0	0	0	0	0	0	0	0	0	0	1	0
BTNL8	0	0	0	0	0	0	0	0	0	0	0	0	0	1	0	0	0	0	0	0	0	1	0	0	0	0	0	0	0	0	0	0	0	0	0	0	0	1	0	0	0	0	0	0	0	0	0	0	0
BTNL9	0	0	0	0	0	0	0	0	0	0	0	0	0	0	0	0	0	0	0	0	0	0	0	0	0	1	0	0	0	1	0	0	0	0	0	0	0	0	0	0	0	0	0	0	0	2	0	0	3
BTRC	540	416	282	293	468	292	233	590	268	561	331	220	242	562	483	329	764	241	362	274	467	468	992	364	338	525	282	286	420	268	543	126	369	607	233	216	254	1820	391	237	130	490	238	365	449	344	521	287	196
BUB1	758	320	848	670	1440	80	1207	175	1057	115	105	1177	1445	1132	412	390	1110	972	56	765	759	62	287	508	1156	97	113	492	181	416	811	826	693	736	1031	126	637	699	439	905	329	1069	312	861	1582	816	1574	1032	1179
BUB1B	626	361	896	504	1243	86	1139	162	868	103	100	969	1381	1073	373	415	881	947	45	686	526	134	257	475	894	97	108	474	216	381	788	914	777	635	1108	133	672	616	451	978	483	1051	300	823	1530	860	1579	1032	968
BUB3	2604	1143	1767	1860	2617	703	3047	1383	2551	1015	925	2468	3392	3123	1877	2062	2943	2068	764	1093	1751	1556	1727	1414	2371	864	840	1659	1078	1060	2991	2272	1700	1597	2129	444	1469	5105	1105	2273	856	2070	831	1830	3498	2356	3335	2573	1320
BUD13	313	287	149	170	352	66	332	157	305	117	120	261	378	272	310	214	477	272	117	252	204	196	157	157	242	73	100	204	150	225	416	214	369	302	315	119	302	606	150	210	295	376	153	190	416	269	479	314	168
BUD31	863	628	333	411	572	200	413	300	530	356	229	389	522	533	570	494	457	472	329	631	428	441	1181	335	401	230	388	514	467	631	1138	550	1007	701	669	462	740	1996	693	386	676	1139	266	411	658	463	1006	758	293
BVES	419	350	550	270	694	265	332	640	435	953	476	466	348	162	420	722	230	452	527	231	186	108	464	346	588	637	400	367	316	613	512	532	434	503	383	610	412	2491	338	401	205	958	807	793	589	461	823	449	438
BVES-AS1	5	8	3	6	19	1	7	3	6	8	1	6	7	1	11	4	4	12	4	11	1	1	3	4	10	3	2	7	3	14	6	9	5	5	5	2	3	41	4	3	3	12	0	4	9	4	5	6	3
BYSL	706	133	208	312	197	73	396	155	396	137	110	278	340	392	181	187	486	288	50	258	271	330	416	456	344	87	120	256	232	222	532	274	392	312	336	179	333	831	138	251	216	438	176	300	529	248	361	363	202
BZRAP1	59	165	99	0	43	7	105	113	43	32	103	58	25	10	31	80	216	53	17	20	1	2	41	24	12	16	55	104	84	125	173	93	110	100	94	176	92	645	58	48	89	126	28	128	67	35	84	204	46
BZRAP1-AS1	7	13	11	0	8	3	7	18	1	9	13	8	5	1	6	8	21	4	6	2	6	5	3	5	1	4	4	10	3	14	12	13	7	7	12	23	9	41	11	4	6	7	5	14	9	11	6	13	6
BZW1	3284	1234	1842	1846	2597	538	2531	2046	2236	1141	751	2594	2337	3087	1400	2660	3711	2158	680	1988	2701	1987	3061	1558	2310	660	614	2130	2290	1641	3863	1229	1577	1768	1845	683	1471	7831	1120	2241	510	3721	1168	1713	2527	1683	3037	2135	1314
BZW2	1591	484	765	793	989	177	1412	371	1066	276	487	967	1192	939	1173	594	1630	1039	358	676	1022	920	1206	695	1368	563	579	960	758	1307	1109	742	698	802	1119	429	560	1670	570	712	357	1450	351	800	1492	845	1078	1396	625
C10orf10	810	115	42	332	129	187	74	119	65	182	198	154	89	1162	447	107	131	67	55	36	213	107	424	154	96	89	108	375	489	212	178	152	229	263	242	194	191	1459	209	139	91	243	278	150	109	96	213	201	237
C10orf105	6	9	25	0	1	1	1	0	5	5	84	5	6	1	45	7	34	9	62	5	2	5	1	1	0	5	32	11	10	46	9	6	13	18	0	6	8	31	1	8	1	1	6	1	12	6	1	0	1
C10orf107	22	18	6	11	33	17	7	34	5	18	14	6	10	6	19	14	9	14	13	12	11	0	44	4	14	14	9	6	15	17	16	12	8	62	10	6	5	71	14	12	7	6	8	8	24	21	13	11	5
C10orf11	63	5	8	1	17	27	35	15	14	21	22	10	17	6	62	51	9	19	18	18	5	3	4	11	15	4	26	25	26	5	6	14	13	8	10	8	8	91	14	20	10	15	6	17	9	8	10	6	7
C10orf111	2	2	1	12	0	1	0	4	5	1	0	5	4	5	1	1	7	3	3	4	2	8	10	7	4	4	0	8	9	0	4	1	4	1	4	3	5	14	3	1	1	4	0	1	6	6	5	0	4
C10orf113	0	0	0	0	0	0	0	0	0	0	0	0	0	0	0	0	0	0	0	0	0	0	0	0	0	0	0	0	0	0	0	0	0	0	0	0	0	0	0	0	0	0	0	0	0	0	0	0	0
C10orf12	40	157	161	189	136	74	139	115	145	107	84	124	150	126	135	42	275	113	64	87	101	97	149	169	150	214	87	204	102	83	200	63	152	204	118	125	129	465	62	96	56	208	144	111	208	131	134	105	121
C10orf120	0	0	0	0	0	0	0	0	0	0	0	0	0	0	0	1	0	0	0	0	0	0	0	0	0	0	0	0	0	0	0	0	0	0	0	0	0	0	0	0	0	0	0	0	0	0	0	0	0
C10orf126	0	0	0	0	0	0	0	1	1	0	0	0	0	0	0	0	0	0	0	0	0	0	0	0	0	0	0	0	0	0	0	0	0	0	0	0	0	0	0	0	0	0	0	0	0	0	0	0	2
C10orf128	2	1	0	1	1	1	1	0	0	0	0	0	0	9	0	0	0	0	0	0	0	0	0	0	0	0	0	1	0	0	1	0	0	0	0	0	0	0	0	1	0	0	0	1	0	0	1	0	0
C10orf131	3	1	1	3	4	1	3	2	1	1	0	3	3	2	2	1	1	1	0	1	0	0	1	1	2	0	0	1	1	0	1	1	1	0	1	1	1	1	0	3	1	1	0	2	1	0	1	2	0
C10orf142	1	0	0	3	1	1	1	0	0	0	2	2	1	4	0	0	4	1	1	2	1	4	0	0	2	0	0	0	0	2	2	0	0	1	1	1	7	8	0	3	0	1	0	1	3	3	2	1	2
C10orf2	254	77	120	112	155	24	193	66	184	44	110	144	247	237	150	108	297	164	101	189	128	154	105	131	162	70	82	177	138	141	168	152	138	135	174	47	125	460	62	111	69	155	44	107	227	91	164	156	87
C10orf25	51	34	22	22	50	24	48	43	28	34	22	22	46	27	44	39	44	32	9	43	35	32	20	19	19	22	40	49	16	58	46	25	28	50	32	24	27	220	28	27	13	41	12	33	18	14	50	24	16
C10orf32	413	228	123	140	290	276	202	495	173	446	307	161	221	211	474	533	220	195	292	137	195	223	436	167	205	324	356	274	321	215	215	245	149	374	144	89	122	1350	178	195	75	242	148	191	232	190	260	147	102
C10orf32-ASMT	0	0	0	0	0	0	0	0	0	0	0	0	0	0	0	0	0	0	0	0	0	0	0	0	0	0	0	0	0	0	0	0	0	0	0	0	0	0	0	0	0	0	0	0	0	0	0	0	0
C10orf35	9	1	9	5	10	0	5	3	3	1	0	1	0	5	1	1	11	5	0	0	15	5	20	0	4	4	0	6	1	0	13	5	7	4	0	5	1	6	12	1	1	14	3	8	11	22	7	1	6
C10orf53	0	0	1	0	0	0	0	0	0	0	0	0	0	0	0	0	0	0	0	0	0	0	0	0	0	0	0	0	0	0	0	0	0	0	1	0	0	0	0	0	0	0	0	0	0	0	0	0	0
C10orf54	474	1624	1045	252	342	275	531	1778	830	1347	1314	752	449	1062	1466	1834	1196	290	695	219	787	645	1019	646	464	368	733	1257	1732	1526	1580	431	355	2174	360	973	382	4667	494	539	598	852	578	717	553	345	134	75	88
C10orf55	9	9	6	7	8	3	9	3	4	4	8	11	24	6	6	5	24	8	7	5	14	4	14	6	7	1	4	7	6	1	9	4	6	11	7	5	0	19	5	4	0	11	1	5	9	1	5	1	1
C10orf62	0	3	0	0	0	0	0	0	1	0	0	0	0	0	1	0	1	0	0	1	0	0	0	0	0	0	3	1	0	0	0	0	0	0	1	0	2	0	1	0	0	0	0	1	0	0	1	0	0
C10orf67	1	0	1	0	0	0	2	0	0	0	2	3	3	4	2	0	2	0	0	0	7	0	1	1	1	2	1	0	3	3	0	0	6	4	2	4	1	8	0	1	2	0	0	0	0	0	2	4	10
C10orf71	0	0	0	1	0	0	0	0	0	0	0	0	0	0	0	0	0	0	0	0	1	0	0	0	0	0	0	0	0	0	0	0	0	1	0	0	0	0	0	0	0	0	0	0	0	0	0	0	1
C10orf71-AS1	0	0	0	0	0	0	0	0	0	0	0	0	0	0	0	0	0	0	0	0	0	0	0	0	0	0	0	0	0	0	0	0	0	0	0	0	0	0	0	0	0	0	0	0	0	0	0	0	1
C10orf76	496	373	361	588	754	159	668	299	437	464	434	407	701	302	561	553	689	785	489	588	396	414	358	534	427	435	498	815	334	503	1012	210	477	564	319	239	353	2095	280	410	200	564	248	456	685	328	671	366	289
C10orf82	0	0	0	0	6	0	5	1	9	0	2	0	4	0	0	0	6	2	0	0	0	0	1	3	8	0	0	1	2	0	0	18	3	0	5	3	9	0	3	3	1	5	1	2	2	2	14	7	3
C10orf88	356	112	122	189	133	181	135	246	190	220	87	126	137	281	224	186	233	189	108	110	217	203	309	150	157	231	122	117	123	122	239	199	123	168	175	95	251	591	135	118	98	195	96	236	284	262	378	223	122
C10orf90	5	33	13	7	36	20	22	14	13	19	7	9	17	8	23	20	5	20	3	17	28	12	11	11	37	9	15	58	18	9	29	11	19	13	19	9	11	37	15	24	3	22	9	13	21	27	34	13	8
C10orf91	0	0	0	0	0	0	0	0	0	0	0	0	0	0	0	0	0	0	0	0	0	1	0	2	1	0	0	0	0	0	0	0	0	0	0	0	0	0	1	1	0	0	0	0	0	0	0	0	0
C10orf95	1	1	0	1	0	0	0	0	0	4	0	1	0	1	0	0	1	0	0	0	1	1	1	0	0	0	1	4	0	0	0	0	1	1	0	1	0	8	0	0	0	0	0	1	0	1	0	0	1
C10orf99	0	0	0	0	0	0	0	0	0	0	0	0	0	0	0	0	0	0	0	0	0	0	0	0	0	0	0	0	0	0	0	0	0	0	0	0	0	0	0	0	0	0	0	0	0	0	0	0	0
C11orf1	76	91	47	44	61	43	57	43	48	86	64	67	77	75	84	54	108	53	52	135	83	74	122	47	15	81	50	58	50	70	73	49	52	42	59	39	48	302	72	32	20	80	21	65	103	50	70	60	40
C11orf16	0	1	1	0	0	1	0	3	0	0	1	0	1	1	1	1	0	2	2	2	2	3	2	0	0	2	0	1	0	0	2	0	0	0	1	0	0	4	0	0	1	0	0	0	1	1	0	1	0
C11orf21	0	0	0	0	0	0	0	0	0	0	0	0	0	0	0	0	2	0	0	0	0	0	0	0	0	0	0	0	1	1	1	0	0	1	0	0	0	1	1	0	0	1	0	0	1	0	0	0	0
C11orf24	2250	2081	1100	1138	1807	632	1493	1475	1164	1055	895	1228	1118	2685	799	1632	1572	1288	238	896	1804	1544	2707	1266	1025	373	616	1749	1898	1009	2311	2048	2583	2459	1688	2380	1621	2857	1126	1883	2130	3029	1762	1764	3088	1722	2078	1124	964
C11orf30	83	693	401	236	480	223	282	368	345	287	275	347	469	552	531	441	684	272	362	368	311	289	247	253	219	308	322	327	330	398	389	183	240	279	298	182	174	638	106	306	84	394	255	373	324	276	490	251	223
C11orf31	1093	295	459	697	526	145	697	247	567	332	324	669	457	509	592	307	1058	451	141	272	516	435	985	658	595	155	207	740	732	739	1068	644	697	862	736	561	661	2010	679	517	761	991	480	621	808	442	618	772	311
C11orf39	0	0	0	0	0	0	0	0	0	0	0	0	0	0	0	0	0	0	0	0	0	0	0	0	0	0	0	0	0	0	0	0	0	0	0	0	0	0	0	1	0	0	0	0	0	0	0	0	0
C11orf40	0	0	0	0	0	0	0	0	0	0	0	0	0	0	0	0	0	0	0	0	0	0	0	0	0	0	0	0	0	0	0	0	0	0	0	0	0	0	0	0	0	0	0	0	0	0	0	0	1
C11orf42	0	0	1	0	0	1	0	1	0	1	1	3	1	3	3	1	3	0	1	0	1	2	3	0	0	3	4	0	0	3	5	0	0	1	2	1	3	5	0	3	1	3	1	3	1	3	1	0	0
C11orf44	1	0	0	1	0	0	0	0	0	0	0	0	0	1	0	0	0	0	0	0	3	1	2	0	0	0	0	0	1	1	1	0	0	1	1	0	1	2	0	0	0	0	0	0	0	0	0	0	1
C11orf45	5	65	37	7	47	4	36	23	49	32	33	40	46	20	59	58	60	43	29	29	7	9	28	40	46	27	21	31	9	33	48	18	13	65	26	15	19	110	31	20	5	31	15	23	57	19	20	14	20
C11orf49	311	457	326	149	467	125	411	230	223	184	333	231	263	229	528	339	817	245	178	321	304	245	526	267	285	168	198	566	292	531	471	212	360	462	335	306	203	1168	266	257	235	122	231	351	424	117	401	322	185
C11orf52	0	0	0	0	0	0	0	0	0	0	0	0	0	0	0	0	0	0	0	0	0	0	0	0	0	0	0	0	0	0	0	0	0	0	0	0	0	0	0	0	0	0	0	0	0	0	0	0	0
C11orf53	0	0	2	0	0	0	0	0	0	0	0	1	0	0	0	0	0	1	0	0	0	0	0	0	0	0	0	0	0	0	0	0	0	0	0	0	0	0	0	0	0	0	0	0	0	0	0	0	0
C11orf54	706	102	112	74	168	131	154	197	150	278	285	92	123	144	346	204	265	166	302	107	160	197	290	117	118	214	216	225	189	245	181	109	145	187	115	127	98	1353	126	108	53	250	114	134	202	141	306	128	59
C11orf57	653	424	587	263	501	359	565	669	405	520	631	444	597	487	930	609	685	537	824	465	423	410	506	204	375	384	576	609	534	574	632	387	463	543	455	175	367	1954	375	479	175	716	291	379	625	335	694	496	288
C11orf58	2643	906	1308	1627	1487	961	1362	2515	1180	2370	1331	1099	2436	2455	2335	2918	2736	1207	1469	1065	1592	1434	3480	1054	1677	1638	1535	1566	1547	1514	2554	1659	1684	1670	991	605	656	8212	894	1307	568	1689	495	1638	2103	1862	1933	1210	981
C11orf63	42	155	181	89	203	104	87	201	142	274	172	140	114	12	99	181	101	50	128	87	54	30	157	71	103	94	129	148	116	94	171	76	144	277	104	126	116	441	84	148	76	170	161	146	164	195	229	132	98
C11orf65	7	5	0	3	6	2	3	2	7	2	2	2	9	3	2	1	4	7	0	3	5	0	8	1	3	5	0	4	7	6	1	7	3	2	1	1	0	23	5	4	2	5	1	1	4	2	4	1	2
C11orf68	1111	747	1086	1690	1663	450	2302	755	1784	717	768	1499	1830	1483	1234	1034	1442	1163	240	1157	1151	981	1783	2061	1186	344	515	1699	824	1155	1848	1072	1127	1304	1263	752	721	3465	1040	979	1046	1428	637	1208	1882	772	818	1100	594
C11orf70	156	30	26	47	49	62	67	94	36	71	61	37	64	148	92	101	52	50	59	36	64	47	139	30	44	53	61	66	86	57	57	27	24	57	26	27	19	430	29	49	21	84	28	54	60	33	51	17	16
C11orf71	140	24	11	12	50	24	43	15	18	48	49	21	47	37	47	43	53	38	32	32	33	40	41	15	22	38	49	55	59	53	40	21	25	52	37	17	14	187	28	31	29	27	14	27	39	24	15	35	12
C11orf72	1	1	0	0	0	0	0	0	0	0	0	0	0	0	0	0	0	0	0	0	0	0	0	1	0	0	0	1	0	0	0	0	0	0	0	0	0	0	0	0	0	0	0	0	0	0	0	0	0
C11orf73	876	161	89	495	332	117	323	428	253	242	184	312	378	438	403	372	577	344	196	342	312	320	510	243	304	120	185	341	292	364	758	201	158	334	271	180	217	1998	241	303	209	527	74	291	501	177	564	309	195
C11orf74	269	159	84	55	134	85	133	75	130	116	88	82	158	111	155	147	233	193	110	148	120	104	171	56	102	150	85	106	106	186	301	140	174	159	115	36	51	805	90	126	33	144	30	115	161	91	175	142	60
C11orf80	38	70	57	104	59	24	63	41	81	37	42	88	80	76	83	44	163	80	25	57	75	72	101	74	103	31	28	46	42	86	95	75	70	102	98	29	78	201	57	65	45	81	45	101	173	93	126	68	46
C11orf84	657	264	189	280	344	43	367	147	262	178	159	312	326	373	204	262	571	305	50	256	300	302	345	349	298	48	79	331	285	308	422	289	391	403	286	203	345	1029	234	316	263	387	222	376	473	267	332	385	213
C11orf85	0	0	0	0	0	0	0	0	0	0	0	0	0	1	0	0	0	0	0	0	0	0	0	0	0	0	0	0	0	0	0	0	0	0	1	0	0	2	0	0	0	0	0	1	0	0	0	0	0
C11orf86	0	0	0	0	0	0	0	1	0	0	0	1	0	0	0	1	0	0	0	0	0	3	0	0	0	0	0	0	0	1	0	1	1	3	1	1	2	14	0	0	0	1	0	0	1	0	0	0	0
C11orf87	365	1533	493	5	1331	212	351	2712	592	1083	1112	757	290	106	491	814	93	316	547	210	378	221	603	513	231	807	568	208	320	925	281	741	785	412	269	493	135	1402	736	550	412	1468	51	213	362	318	204	160	75
C11orf88	5	5	0	0	0	1	5	4	1	3	3	4	2	0	5	1	4	4	0	0	0	0	1	0	1	1	0	1	3	4	0	8	0	2	0	5	0	10	5	2	1	4	0	6	3	3	5	3	3
C11orf91	95	2	1	233	40	68	31	11	32	20	11	19	27	87	22	16	5	30	6	19	65	52	110	70	30	17	21	12	38	18	19	27	62	46	50	10	49	99	37	38	36	61	22	50	106	39	47	32	13
C11orf94	1	0	0	0	0	0	0	0	0	0	0	0	0	0	0	0	1	0	0	2	0	1	2	1	0	0	0	0	1	0	0	0	0	0	0	0	1	0	2	0	0	0	0	1	1	0	1	1	0
C11orf95	1107	290	428	662	746	414	539	371	335	981	427	506	383	415	581	491	726	569	149	527	516	498	942	1175	775	427	257	428	578	467	576	586	737	907	714	410	708	3205	583	517	332	744	448	770	904	572	925	894	375
C11orf96	181	116	39	122	48	29	64	35	31	103	45	23	35	218	70	86	23	44	14	11	525	170	181	188	36	30	48	39	238	55	28	106	59	12	70	97	40	177	26	52	42	124	48	59	61	31	63	24	70
C11orf97	0	0	0	0	0	0	0	0	0	0	0	0	0	0	0	0	1	0	0	0	0	0	0	0	0	0	0	0	0	0	0	0	0	0	0	0	0	0	0	0	0	0	0	0	0	0	0	0	0
C11orf98	30	19	8	14	18	6	21	13	19	15	9	25	8	23	17	8	23	6	5	14	19	16	28	28	16	0	7	17	13	24	34	22	34	25	28	19	17	32	15	14	23	36	21	24	42	13	25	29	13
C12orf10	576	267	389	439	415	122	558	178	458	193	238	418	390	539	384	261	774	302	99	340	368	335	586	441	392	81	144	501	283	511	739	358	597	487	479	366	368	1622	306	337	458	529	229	432	645	292	495	443	209
C12orf29	370	135	205	187	249	179	225	300	273	247	148	204	358	326	451	336	231	228	383	179	208	198	424	216	312	272	183	126	177	192	273	236	189	211	200	68	153	1013	134	125	76	229	78	215	244	340	355	183	140
C12orf4	698	233	351	399	488	201	525	711	565	641	198	415	494	629	419	729	426	487	318	270	393	393	505	244	513	415	391	454	410	219	662	373	154	277	412	178	364	1461	194	365	125	768	210	496	501	509	609	534	305
[truncated: 24,365 more rows]
[truncated: 36 more columns]
