# Supplementary material for: Transcriptional profiling of Hutchinson-Gilford Progeria syndrome fibroblasts reveals deficits in mesenchymal stem cell commitment to differentiation related to early events in endochondral ossification
Source: eLife. 2022 Dec 29;11:e81290. doi: 10.7554/eLife.81290 (PMC9833827; doi:10.7554/eLife.81290)
Supplement: Figure 3—source data 1. [file elife-81290-fig3-data1.csv]

Unnamed: 0	HGADFN155_B2_P_F_1.116	NG07493_B1_P_F_2	NG11572_B1_P_F_2	HGADFN188R1_B4_P_F_2.25	HGADFN188R2_B2_P_F_2.25	HGADFN367_B4_P_F_3	NG06917_B1_P_M_3	HGADFN127_B4_P_F_3.75	NG10677_B1_P_M_4	HGADFN164R1_B2_P_F_4.66	HGADFN164R2_B4_P_F_4.66	HGADFN122_B4_P_F_5	HGADFN178_B4_P_F_6.9	AG11513_B4_P_F_8	NG08466_B1_P_F_8	NG11513_B1_P_F_8	HGADFN167R1_B4_P_M_8.4	HGADFN167R2_B2_P_M_8.4	HGADFN167R3_B5_P_M_8.4	HGADFN167R4_B5_P_M_8.4	HGADFN169R1_B4_P_M_8.5	HGADFN169R2_B2_P_M_8.5	HGADFN143_B2_P_M_8.83	HGADFN143_B4_P_M_8.83	AG03199_B3_P_F_10	NG03198_B1_P_F_10	AG03513_B3_P_M_13	AG11498_B5_P_M_14	AG11498R2_B5_P_M_14	NA01972_B1_P_F_14	NG10578_B1_P_M_17	NA01178_B1_P_M_20	NG01178_B1_P_M_20	AG08498_B4_PC_M_1	GM00969_B4_PC_F_2	GM00969R2_B2_PC_F_2	GM00498_B4_PC_M_3	GM05565_B4_PC_M_3	GM05400_B4_PC_M_6	GM00409_B4_PC_M_7	GM00499_B4_PC_M_8	GM08398R1_B5_PC_M_8	GM08398R2_B5_PC_M_8	GM08398R3_B4_PC_M_8	GM00038_B4_PC_F_9	GM01582_B4_PC_F_11	GM01652_B4_PC_F_11	AG16409_B4_PC_M_12	GM07532_B4_PC_F_16
ABI1	2.568238715815417	0.043198854610854195	0.9353767058488432	0.36136407330039055	2.2223862493233937	-0.34543881754405587	0.2236560134926819	-0.5305967200508171	0.482757687164056	2.371560361450425	1.0660373044201739	0.3801075418734808	0.5340596408021995	1.0149698214965652	-0.4669883065018384	0.4052722604531099	-0.012594487578890045	1.8233193129382854	-0.8093704974708218	-0.9658017569075376	0.15784430217537743	1.8474490413176787	3.375768696197699	0.3814397824191942	0.5865106824000067	0.49034650191536444	-1.4435571659173256	-0.6932427067362095	-0.8898104914345606	0.5041862991592777	0.5439208203711523	0.7451456518914131	0.749596647327996	-0.5222766692465908	-0.8898104914345606	1.3315180786158944	-0.49957027521955616	-0.9658017569075376	0.6470177902498299	-0.12044977553909009	-2.1002086837747935	-2.2888926031262598	-0.3703307916419444	-0.6887325618105637	0.33292136171768477	-0.7228046829960337	-2.42691505418599	-0.8997803013202258	-0.10855628556655374
ACHE	2.696522309204739	0.2316780664631394	1.1348562068716082	1.1348562068716082	2.028528066191737	1.0256783676059607	0.9049878656359505	0.7700673633190603	0.7700673633190603	1.3262167104554803	0.2316780664631394	1.411107414561937	0.9049878656359505	0.6171071134191157	1.1348562068716082	0.7700673633190603	0.7700673633190603	0.7700673633190603	0.2316780664631394	-0.02393293782376089	0.9049878656359505	0.7700673633190603	1.819678668748782	0.6171071134191157	-0.8179332389665821	1.3262167104554803	1.1348562068716082	-0.8179332389665821	-0.8179332389665821	1.0256783676059607	-0.02393293782376089	-0.3534728372367264	0.2316780664631394	0.9049878656359505	-0.8179332389665821	0.7700673633190603	-1.6119335401094033	-0.02393293782376089	-0.8179332389665821	-0.8179332389665821	-0.8179332389665821	-0.3534728372367264	-0.8179332389665821	-0.8179332389665821	-0.02393293782376089	-0.02393293782376089	0.2316780664631394	-0.8179332389665821	-0.02393293782376089
ACKR3	0.2955568779532455	0.39899915011309256	0.5300633560191108	-0.8995828578027927	0.9434029114966584	0.26224886902736066	-1.947859222588136	-0.7597241327073442	1.039214197956026	1.5451090698228198	0.5781483792190187	-0.6799851064554523	-0.4295170972442674	-0.10855133199778204	-0.3202047332575521	1.2247706084128507	1.0900645027247144	1.2834716485173867	1.1318800108017886	0.8720061366481643	0.357747087506615	1.6363350534404082	-0.03761323199177928	-1.4647658603343383	-2.7135440861077065	-2.7135440861077065	-2.7135440861077065	-1.1444918632816283	-0.8995828578027927	0.49605873894127034	0.2908949448653352	0.474829999406491	0.5995010111011174	-0.470127985566325	-1.1444918632816283	1.133278118388005	0.7453422312811584	-1.0747380565053775	0.09814573776426608	0.5656465839598588	-0.40370094595622374	-0.3202047332575521	-0.498579135826743	0.9791521011950685	-0.07612890946552167	-0.7811706370925159	0.5132684132697106	0.43414725620545747	-0.3788069997620578
ACKR4	-0.643889182355002	0.9232274089438949	-1.0909193695820936	-0.8244422955624356	-0.23815543574767847	-1.036881536131099	-0.06567728475020217	-2.3964117106668237	-2.003419356890727	0.5350878789732888	-0.3646707155041178	-2.003419356890727	-0.5491748420519021	-0.6186864501039727	-1.7735335668615677	-2.003419356890727	-0.9001503381863974	-0.46804122577683743	-0.12438154882246577	-2.003419356890727	-0.5945565055332768	0.3035890917825131	-0.643889182355002	-0.7900700677115198	-1.1506554230563117	-2.003419356890727	-2.003419356890727	-0.48726232479209325	-0.10413053468313029	-1.6104270031146297	-0.8610335795529344	0.058976029063807736	-0.643889182355002	0.8914889487588872	-0.09426997101599625	1.5776996935216516	0.051466407755698544	0.058976029063807736	0.7860529785701834	0.3084143815025801	0.19730357190138584	-0.08457797227351685	-1.6104270031146297	0.35453476576585524	0.9847476576593385	-0.1784193822734604	-0.056458087802933536	0.35008793418673473	-0.10413053468313029
ACTN3	0.1577492363501731	-0.8396886988785589	-0.8396886988785589	0.1577492363501731	2.3221147493899963	0.47885253060674293	-1.837126634107291	0.1577492363501731	-0.25622490997301334	0.47885253060674293	-0.8396886988785589	-0.8396886988785589	-1.837126634107291	0.7412130252557186	0.1577492363501731	0.47885253060674293	-0.8396886988785589	0.47885253060674293	-1.837126634107291	0.1577492363501731	0.7412130252557186	1.155187171578905	1.3246768141612641	0.47885253060674293	-1.837126634107291	-0.8396886988785589	-0.25622490997301334	-0.8396886988785589	-0.25622490997301334	-0.8396886988785589	0.47885253060674293	0.7412130252557186	1.3246768141612641	0.1577492363501731	-0.8396886988785589	0.1577492363501731	1.155187171578905	0.9630356628040637	1.6134416966512852	0.1577492363501731	-0.8396886988785589	-0.25622490997301334	-0.8396886988785589	-1.837126634107291	0.1577492363501731	1.3246768141612641	0.47885253060674293	0.9630356628040637	0.1577492363501731
ADAMTS7	2.193926579593347	-0.8751510060525054	-0.08587436334503384	0.7557685162127754	1.4573630167479505	1.250462746886121	0.8392430491312189	0.9038610958540501	1.1777971926067472	1.5824249246257243	1.1143770310298422	0.44923949248280615	0.8669605089316136	1.121703302719387	-0.25187262241844655	1.7336834828082062	1.5289047165430993	2.3930916639628887	0.6389447378669181	0.3645708323506144	1.1655612861628002	2.147185613601461	1.1109761253756796	0.4480826079604218	0.8400031255135386	2.2341949386369726	0.6189286227980333	0.42344981156652584	0.3375917410763895	1.4896720180307852	0.6455222456557211	-0.3312938707266169	-0.09205852881125662	0.07244555478753918	-0.7969710976793698	0.7218898540279945	-0.3529393458087298	-0.6967077724963537	-1.3618453110433906	-0.18782375530329498	-0.3556807718803983	-1.403217165607731	-0.12790016969025295	-0.28435719552768335	0.42344981156652584	-0.8656051431054531	-0.17869904027090852	-0.3075296824017619	-1.0429231151371061
AFF3	1.7050153641193506	-0.08889166101667481	1.7098455174465856	1.227691813809083	2.691040536727911	0.8095727014430877	0.10326575413014566	1.8402680999078473	0.7474637234264215	1.6903769766333476	1.3115928870711497	1.3613944980711075	0.6077722901254649	0.8664454806927466	-0.788771900536611	1.2493662669838537	0.6172439387308472	1.865680486174492	0.4259239314789275	0.7924587860787623	0.6284876201618207	1.2781532804976818	0.37874316401853175	0.6704053400365657	0.5263541348706157	0.8384312557551238	-0.275373889153773	-0.2061213689547282	0.30591725640583634	0.008445864808029384	2.27436729677651	-0.08104263455624547	1.1157771069520046	0.0837227111876553	-1.0189591178468196	0.951217448217118	-0.7408831287062229	-1.1770355028869912	-1.36646866052981	-1.0507048715043519	0.4576196432840374	-1.3516222256687362	0.31887517899001677	-1.117539608738151	-1.7928877432953692	-0.47126247020555195	-1.2670753558499326	-0.10478540126959532	-1.0615250529209954
AGTR1	2.04059100083199	0.6186779738399686	0.4641823390221725	1.6280934440644765	1.9071857228854714	2.16724197160675	-0.34876486059177	2.0678391043926654	1.6732658851361522	0.33508589377314685	0.6695379434671276	1.0656916205725784	0.9114455139351841	0.2546067440454575	-1.4899408297881849	0.1773363730540239	0.7585807101458497	1.4033799734787715	0.7120569599463791	-0.09719057265217697	0.9592741368059151	1.562858120037613	1.6871263171605508	1.506952747465997	-1.1456132269403272	0.866400999140791	-0.6830759437928244	-0.8603929106449115	-1.930780913164542	0.5720026280171138	1.0782481738599656	0.1570714285954438	-0.3828795613871015	-0.6600784309448448	-0.4547228264998897	0.8139101984851711	-1.1828299193614566	-0.6375863990919692	-0.6600784309448448	-0.9172601096473925	-1.5424316304438055	-2.5642723680310215	-2.1992704003335324	-0.9172601096473925	-0.49262887310928455	-1.4400115980640038	-0.40037308572586205	-0.3828795613871015	0.4641823390221725
ALPL	1.2028670062547837	1.6144135071630459	2.70011143499046	0.3196062440194962	1.331327246473124	1.3156711460408186	0.766024509228124	1.0545005008272026	1.3613258551680911	1.6427027618933718	0.8169043964070999	1.1492323445616826	0.8558877519984457	0.6469027245573552	-0.30960076576602186	1.6162261906102793	-1.4196789468497286	2.302540653805751	-1.049652886488493	-1.049652886488493	0.1795470792659826	0.8851462938988925	1.5214240661578904	0.8558877519984457	-0.6796268261272574	1.153554916861367	0.23042696644495853	2.681743193874779	-0.4631754565263516	1.5038476715462388	-0.30960076576602186	0.025972388505652814	1.3060522414391043	-0.1395990939162771	-0.6796268261272574	0.840634292512154	-0.3808844650050297	-0.4631754565263516	-0.010858404643794128	-0.050419816341739206	-1.4196789468497286	-1.049652886488493	-1.049652886488493	-1.049652886488493	-0.5605050414564887	-0.5605050414564887	0.060425294595213765	-1.049652886488493	-0.30960076576602186
ALX3	1.310481956785583	0.9399779991845504	1.4710814027086723	2.3605994274747437	2.8958002772620066	-0.5063462489466755	1.1014340198036245	0.7713252676932936	0.2509868259964153	2.228044795418532	2.1534143512151815	2.6800840867654756	0.4562513772012915	-0.41920691788002135	-0.1889312654010424	0.5956231076273595	-0.5522792869145107	1.266925249416809	-0.12064331923234824	-0.649482570359001	-0.024671649089565297	1.403316987880456	2.365251437672509	0.6143348475098835	0.0645197041032376	0.9109417930306468	-0.2245116278578099	-0.9961016143136611	-0.7010415389688869	0.8660961587811378	1.198637303248115	1.0232841881867019	0.7380859982901563	0.3914669543354963	-1.0643895604823552	1.2997327911313066	-0.37779273747255876	-0.37779273747255876	-0.024671649089565297	-0.41920691788002135	0.20045931464338126	-1.136581742652742	0.1744167561124259	0.12066313996369125	-0.41920691788002135	0.20045931464338126	-0.9961016143136611	-0.12064331923234824	-0.7010415389688869
ALX4	0.385468968575262	-0.4572270825560395	1.1145842130611527	1.531978145366712	2.2858283544627778	1.1252515833285326	1.6012646949493137	1.3159225738013143	1.4224187235671721	1.8298532727265782	1.7080848613977488	1.4609156668892973	1.7412848794129494	0.4668516869152151	1.9165445118474898	1.270854263128421	-0.9117434808775857	0.6722368877624616	1.3815910382374643	2.147750466108004	1.3053507902218677	1.4013521322483524	1.7347856515518538	1.1327061751883627	0.3276468457699607	-0.9117434808775857	0.1494239171714023	-1.1985114000647852	-1.1985114000647852	-0.9117434808775857	-0.9117434808775857	-0.9117434808775857	-0.9117434808775857	1.0310481071406088	-0.9117434808775857	-0.532656911791638	-1.1985114000647852	-0.051439723315987104	0.4741743321450324	-0.0781405134700917	0.13319757648150926	-0.9117434808775857	0.31717239630574917	0.11630875581835953	-0.532656911791638	0.41160725877201854	-0.20645739321776188	0.4440724299601013	0.019657933823486268
ANKRD1	1.479757229401354	-1.8194647254935283	-0.6571443632763934	0.1075278371499011	0.011941785244300661	1.2750640349389535	0.5895694399958412	0.6381808890483005	1.2938468613755498	1.3624195050253858	0.9231361344229114	0.7864041635968921	1.13723887549089	1.5096144282043849	-1.5161944255932018	1.45242117521491	0.4394490166078347	2.084901995881803	-2.0997499246513924	-2.343336365517711	0.974487146579248	1.4231272783503293	1.683093187149232	0.7782604426142431	1.0039469823419949	1.9471562486902763	1.2588537175736125	0.9580292023478774	1.5301344579608005	-1.463156646497753	0.4799331904263236	-1.64411570962249	0.08071001090109634	-0.32893859384887114	-0.28454856371252585	0.23861611025708013	-0.41541336644938787	-0.2909493110444182	-0.6434539918787358	-0.31068378997535573	0.00966020904244333	0.39162660793800264	-0.07114417834626793	0.12848157276760006	0.12490295547296296	0.0276142739184333	0.04064966921674707	-0.5388511525526833	-0.3601791370565146
ATP1A3	0.20236682186961183	-0.9564575192346698	0.33438982776558335	-0.225320763269139	0.8607293883722825	-0.7641433970460288	-0.46069422621924855	0.05142299705184032	-1.4952801530115596	2.0320368026467546	1.001579285711813	0.6063498729847486	-0.225320763269139	0.12959263240675212	0.12959263240675212	0.45171144764002563	-0.3364558119072783	0.7411894556465013	-1.92296773815031	0.27044252974628225	0.33438982776558335	0.12959263240675212	1.1258177000237832	-0.9564575192346698	0.05142299705184032	-1.1918309821847792	-0.3364558119072783	-1.92296773815031	-1.92296773815031	1.001579285711813	0.7825597530173708	-0.6015441235587786	-1.4952801530115596	0.7411894556465013	-0.225320763269139	-0.9564575192346698	0.33438982776558335	-0.3364558119072783	-1.92296773815031	-0.7641433970460288	-2.654104494115841	-0.7641433970460288	1.9139849595710872	2.512173033958558	-0.3364558119072783	0.27044252974628225	-0.225320763269139	-0.225320763269139	-0.03300664108049804
ATP2B1	2.210210620647742	0.7912600670085159	0.8781030132767934	-0.3087192881882671	0.9074673907190162	0.07461367953237237	0.18992631773610175	0.19147478252776465	0.5940639958308275	1.8464973837072183	0.09683070351210231	-1.1661473436358978	-0.4077153355490599	0.47090867339598	-0.12259092959775733	0.9647365177637367	0.47747667371251584	2.8193209406508637	-1.008549348623904	-1.3661647314029748	0.05629674076869581	2.159334924452026	1.38762026400323	-0.88571529400566	1.5708258525066077	-0.10687695623913823	-1.4028556216180263	-0.861309638060128	-0.47246361692051747	0.1767078904962125	0.6619413363162071	0.30671298706890565	0.12279641044142925	1.5243197114113358	-1.3873115144689567	2.4150939991567246	-0.78327471869899	-1.1970465194536584	-0.3358278151003831	-1.5012499787350901	-0.9281631252264859	-0.7724098051919188	-0.4022458254135956	0.09928167505178313	0.9418564428870558	-0.9808258361191936	-2.7632776680826128	-0.2994340392845356	0.1602380199263757
ATP2B4	2.4617301394389757	0.6725532497048131	1.1542077278988236	1.2925323956340384	3.2329085165031506	0.5227848066349922	0.9697023456468971	0.5342871251085565	0.5864547923819529	2.8729522966592254	1.1765473617206426	1.211170055607156	0.966331733879089	-0.1296048786272322	0.24318581245307344	0.6121340651995951	-0.143597824927168	0.7390016177260252	-0.37610503951050606	-0.03133148919597854	0.5168819653469507	0.48870620782855584	1.7524255442791494	0.6945907823116451	-1.9702107857455977	0.8415333515567183	0.7289054108347608	-0.08107203831236555	-0.41773927654734627	0.8797811161216148	0.9041968820159392	0.7963731802155588	0.46887901054284287	0.3473091174899406	-1.398887905293742	0.5411725980792144	-0.964661851315373	-0.8875151125933518	-0.6601573130577375	-0.8326894911367078	-1.1631863462106464	-3.1346385506219137	-1.02658339666134	-0.7443824728863623	-0.1085767146392765	-0.9852228836488085	-1.8503542628658676	-0.7079987152571245	-0.789119881426502
ATP6AP2	2.522042956771146	0.21787871000766953	0.6514112199404363	0.09316169439515962	1.373698209350888	0.24624554815446514	0.6763637791588327	0.40409230689208214	0.7173648758639362	1.5775442516314848	0.8220950014233853	0.3441748821594861	0.2005541616809614	0.9114631591226432	-0.2237762437798698	0.40409230689208214	1.2767223066930247	1.60795122885748	-0.4843694444508829	-1.1363330492475046	0.4023040460656624	2.7703211115405595	1.3411898316110706	0.3575010483033453	1.0196048315720452	0.13066796989659094	-0.1644426188685318	-0.5130805336165637	-0.4337553900088313	0.37618382762736186	0.9329112485249453	0.5436353696659664	0.8873452516202465	-0.8500071055669717	-0.870835865665048	3.626394604325504	-0.9896522169000173	-1.1830451213668371	-0.22688534305899147	-0.65960027779577	-1.2330410724042145	-1.5869081206829907	-0.29402132665808134	-0.46100428429861207	0.07572137968446559	-0.5459063551472262	-1.8005069134074871	-0.46876087164319646	0.19058321661608793
B2M	1.4823516413344107	0.41252548942931533	0.590489772614029	-0.021658267392326444	2.1945146486668614	0.07472684108076315	0.8055303528328299	0.09194665174888582	0.2229520161936188	1.8916445210354842	0.6391510234008532	-0.3471695250497618	0.6951568179796307	0.9025612845725863	0.3924393775396081	0.2880280040861485	0.9039061896851607	1.4369555740590352	-0.4855038520572236	-1.1675111295965703	0.23834816777049397	3.2911095662221905	1.9034943026172058	0.005623301230504641	1.1990181762212444	0.5893814108193753	0.13098055385770468	-0.4231135197960213	-0.7435042217140103	0.42642676817863717	1.1864686546660417	0.2064039381830551	0.44450094286450187	-0.4054642457245716	-1.1880569840354596	2.7884139912422996	-1.3981893898339663	-0.894418349489472	-0.2563993966239399	-0.6735946741986969	-1.220047775652768	-0.630067200877013	-0.5625646005198746	-0.871828328142358	-0.23246705700742595	-0.5563728646129913	-1.7937979595053872	-0.31400366942981545	-0.6308714703581306
BMP4	1.2830621412021261	0.2673231169011797	-0.8230902180957257	1.3926630281907981	2.1924152426624834	1.3047119922813362	-0.8230902180957257	1.644190839856117	2.432037865811098	1.520590513145131	1.224815213040619	0.7844211661758665	1.5276647851631324	1.017549724427592	0.047895900678079854	0.8497019092774127	1.7855213349113934	0.6050992653164061	0.047895900678079854	0.49864474825516536	1.4564041568737913	2.0945699908893176	1.017549724427592	0.9897911218418184	0.8737580520183715	0.755931740922497	0.755931740922497	0.6050992653164061	1.419067001525812	-1.198203521858932	-1.198203521858932	-0.8230902180957257	-0.8230902180957257	1.8776026611884316	-0.8230902180957257	0.3659908218768859	-1.198203521858932	-0.14512734221000592	-0.14512734221000592	-0.2285496981094199	0.14656360565378623	0.49864474825516536	0.047895900678079854	0.14656360565378623	-0.8230902180957257	-1.198203521858932	-0.2285496981094199	-1.198203521858932	-0.07286361056931348
BMP8B	0.7173111863593927	0.8806458763594244	-0.05142758609404401	0.5689116659875681	1.5488779949533038	0.5689116659875681	0.4524356061375595	0.8806458763594244	0.7613188717117826	1.6972775153251287	0.7613188717117826	0.5689116659875681	0.5689116659875681	0.7613188717117826	1.1055006292126264	1.0769382632435163	-1.0711063719350187	1.463120445134774	0.1531282616906124	0.23888581150914262	-1.0711063719350187	0.5127553385747363	0.23888581150914262	-1.6352892966037988	0.7613188717117826	0.6214424020713223	-1.6352892966037988	0.38728533188096737	0.23888581150914262	-0.17689759278781297	0.3164629516906441	0.057259477402541996	0.057259477402541996	0.7173111863593927	-1.0711063719350187	1.83429301925176	0.7613188717117826	0.6214424020713223	-1.0711063719350187	0.5127553385747363	-1.6352892966037988	-1.0711063719350187	-0.32529711315963766	0.5689116659875681	-1.6352892966037988	-1.0711063719350187	-1.0711063719350187	0.6707874436477799	0.9514682565497476
CACNA1G	1.6317159635127898	0.3877614132986016	0.4084623547133382	-0.5308566496996767	0.8515188049143868	-0.6761562528424842	0.11540724067453333	-0.7601224134062872	-1.6356520674871078	0.17235584998975456	-0.4080075856780969	-1.9587840126742126	-0.8539885948867817	-0.7601224134062872	-0.1646362955951139	-1.6356520674871078	1.0199197772964392	0.7383768211390932	1.5579577925543417	0.751771110132052	-0.12375854394876847	1.3430517224835443	-0.3015908859930662	-1.9587840126742126	-1.4063863037804971	-1.9587840126742126	-1.0832543585933923	-1.4063863037804971	-2.511181721567928	-0.04780191246449195	-1.2285539617361998	1.6048502250916448	1.5183500673683656	-0.1646362955951139	-0.4080075856780969	1.4925568310860327	0.17235584998975456	0.8515188049143868	0.0853304095262327	0.2255049696994801	-0.2077247045125717	-1.6356520674871078	0.11540724067453333	0.6529084142582322	-0.6001996213582075	0.3222224652599161	0.25080682290064926	-0.4080075856780969	-0.9604052945718125
CACNA2D4	0.2343756169072049	0.019945276833151965	-0.3802330726763745	0.019945276833151965	1.2473872329740767	0.1312881852531342	0.42012362634267847	0.9249410459853056	0.2343756169072049	1.5481630370961823	1.384321681228957	-0.10109135550026342	-0.3802330726763745	-0.7298224379790735	-0.7298224379790735	0.7983953222839573	0.019945276833151965	1.5481630370961823	-0.23367198563996006	-0.10109135550026342	1.5089761146971232	2.1377071971759336	0.42012362634267847	-1.9084508329394048	1.1479846875866557	-3.4366685932024352	-3.4366685932024352	-1.1978700405262384	-0.9442527780531265	-0.7298224379790735	1.1479846875866557	0.5839649822099039	0.42012362634267847	0.7983953222839573	-0.5440744285435999	2.453158806248336	0.019945276833151965	0.42012362634267847	-0.5440744285435999	-1.1978700405262384	-0.9442527780531265	-0.23367198563996006	-0.7298224379790735	-1.9084508329394048	-1.1978700405262384	-0.10109135550026342	-0.3802330726763745	1.1479846875866557	-0.9442527780531265
CAPN3	1.0457620822712665	0.01060622412124794	0.9318882565312777	-1.2348428559402411	0.7877833231684347	-0.061408993301811834	0.01060622412124794	0.11283924046214068	-0.007092976332926681	1.7914210929458265	1.2912538317150017	-1.7833658704570485	0.11283924046214068	0.06254733515681346	-1.8389526953246644	0.20887239776998512	1.7799423328555963	1.9645967195403848	-0.007092976332926681	-0.36502206120227415	1.2595715363941478	2.792124571941378	0.8920355392229006	-0.8281827119639119	0.49249589035844643	0.1932657497479971	-0.23651417161509738	-0.7695070425150791	-0.41028405358293096	0.7985227674281652	0.371104112084636	1.4336530882027925	0.7660835049136276	-1.4854794838879972	0.3284810394519255	2.7269531845167054	-0.529442613727304	-0.07993624498279243	0.41261029347696054	0.6877040283840735	-0.5048830216023948	-1.5313975383864642	0.3284810394519255	0.12925453721311478	0.8407669231924714	-0.7985732150929791	-0.3428669873154192	-1.4854794838879972	-0.8891156841970195
CCL28	1.1038688038495483	-0.6333966551129742	1.1194410321485182	-3.0134030148704576	-0.7072636466479598	0.8406055397910787	-0.43670696886144356	-0.5640092823068854	0.8983257256939928	0.7374239018921773	0.29474632617768776	-0.12260271296861915	-0.26891326370282675	-1.2919245803273012	-1.4267321083654685	-0.07771299384546171	0.15993879813952028	2.3186832563575295	0.3261055788960238	-0.12260271296861915	0.9532742513920147	1.2228893074683496	1.1038688038495483	-0.9626606177201377	-1.171335137293291	-0.43670696886144356	0.38635849679986994	0.15993879813952028	-0.32215733469393554	1.3686345131062678	-1.9646705905457855	-0.1693251644676432	-0.26891326370282675	-1.171335137293291	-0.7072636466479598	1.9050168548372546	0.3261055788960238	-0.3779996840407963	0.5501432972498657	0.04727008653858428	0.08607180660453466	-0.4985891270748067	-0.21803639339872113	1.1038688038495483	0.4435974797845457	0.15993879813952028	-1.4267321083654685	-0.6333966551129742	-0.4985891270748067
CDH3	0.10996133864858934	-0.8665410633724343	0.39556998217180617	0.883821183182318	0.7553943186268818	1.1291675779538828	-0.37828986236192247	1.041002962150099	0.5041533489849628	-0.37828986236192247	1.0864637406696132	1.3420934945178624	1.5523512352158038	1.637837529973767	-0.8665410633724343	1.9432896712392635	0.883821183182318	2.9262842628709316	0.681178625695023	1.4284542742874655	1.4284542742874655	2.8898131835853196	1.637837529973767	1.2075146468719933	0.39556998217180617	2.3031140076943393	0.26714311761636994	0.7553943186268818	0.5041533489849628	-0.37828986236192247	-0.8665410633724343	-0.8665410633724343	-0.37828986236192247	0.681178625695023	-0.37828986236192247	0.10996133864858934	-0.8665410633724343	-0.8665410633724343	-0.8665410633724343	-0.8665410633724343	-0.37828986236192247	-0.37828986236192247	-0.8665410633724343	-0.8665410633724343	-0.8665410633724343	-0.8665410633724343	-0.37828986236192247	-0.8665410633724343	-0.8665410633724343
CDK6	1.9114600070782712	0.6282837120662901	0.7251510108372765	1.6570722382912886	1.5400676007766052	0.8290009814864885	0.7586966497971186	0.8348147555400102	0.8418436615939686	2.140883392150235	1.3285540583613356	1.511795937470532	1.4714437718557425	0.6292369249964587	0.7751875730930156	0.5060735397102676	-0.6750523157404874	1.5937969915402308	-0.9761025674699916	-0.6796749538571368	0.17209270895966022	1.3692055625089088	2.815231784430695	1.8505056545953908	-0.9494563011408732	1.017040579103046	-1.7656707302926244	-0.03169877268001873	-0.20231045199567746	-0.4606521509421757	0.1365896570505189	-0.12721671151527805	-0.1280127279187513	0.3155888714691429	-0.9789356525904682	1.0319818744604647	-0.7303056159130659	-0.7112626348676763	0.08650595098309607	-0.6715948221245911	-1.5564251480141484	-2.43667351687628	-0.8217267675922865	-0.8882034568758678	-0.8591589658109859	-1.013364150697212	-2.882647199983436	-0.027974041344715338	0.13991312104830902
CEBPA	0.4702536136668869	1.4547677554387308	0.74220715429752	-0.5682939021283261	3.0510229871948384	-1.2235444303412493	0.6159763652181455	1.740521930768992	1.559912316652869	1.8193447909534912	1.2712268934310684	-0.5682939021283261	0.74220715429752	0.74220715429752	1.3364476961013343	1.12550414187981	0.4702536136668869	0.29790018030612103	0.29790018030612103	1.6985004933002503	0.4702536136668869	0.74220715429752	0.8535506012491768	0.4702536136668869	0.4702536136668869	0.4702536136668869	-1.2235444303412493	-0.5682939021283261	-0.5682939021283261	-1.2235444303412493	1.0432499650873273	-0.5682939021283261	-0.1849969145460362	1.2712268934310684	-1.2235444303412493	1.12550414187981	0.74220715429752	0.6159763652181455	0.29790018030612103	-1.2235444303412493	-1.2235444303412493	-0.5682939021283261	-0.5682939021283261	0.4702536136668869	-1.2235444303412493	0.4702536136668869	-1.2235444303412493	-1.2235444303412493	-1.2235444303412493
CIB1	2.29795673148156	0.30191640434288236	1.0399973613007722	0.18259630201340873	1.6409152688856492	0.01747691082804287	0.7464940028830481	0.392953370519886	0.7422976210047669	1.7792125890086172	0.4803653871440861	0.36698530065380086	0.48818328747754014	0.29647139980012116	-0.055991334542009386	0.605909889356932	-0.26688250693904497	1.3713891283679698	-0.7369839539162981	-0.7611140320690167	0.766494451254497	2.3740212584671028	2.9503619128256178	-0.4695230840958487	0.45867992867512947	0.5728278472941298	0.3352936854096232	-0.32707674924570374	-0.6781083689924392	0.4833012919262835	0.5094999359886966	0.8771651827088018	0.9538503663226141	0.05054254212389857	0.19768598321394254	2.1738399544279554	-0.0031937626446354858	-0.41739435116155965	0.6587801300429468	0.5334050176979344	-0.27600629451419906	-0.9002861184379877	-0.49532909239221307	0.6031773780148209	0.9701073330563688	-0.30988315177810877	0.2689831025861645	-0.4091334096066056	0.5296026012677192
CLDN1	0.6260102208268479	-1.2500821634150727	0.9941145722459361	1.3924057320535093	1.0442417199907756	0.9583188284649814	-0.12798379558456824	1.1610921119170299	1.3924057320535093	1.742867930266452	1.2818990018061445	1.2363330907076593	1.7159859053946722	2.227486669835628	-0.24216358635020804	2.124851077347356	0.5242319248764535	2.207760471368049	-0.8159952598265447	-0.8159952598265447	0.8367276491519813	1.9771925832516182	1.4194425215431834	0.8139522293108569	-0.8159952598265447	-0.031446158025074236	0.9396232603374173	1.7322531842327522	1.6463302927069579	-0.8159952598265447	0.6260102208268479	-0.5620706991730962	-0.8159952598265447	-0.8159952598265447	-0.12798379558456824	0.12594076506888038	-0.24216358635020804	-0.8159952598265447	-0.12798379558456824	-1.2500821634150727	-1.2500821634150727	-0.8159952598265447	-0.8159952598265447	-0.24216358635020804	-0.031446158025074236	-0.8159952598265447	-1.2500821634150727	-0.24216358635020804	0.12594076506888038
CLIC2	0.361965882092544	-0.03176731072079472	0.7015729090709361	-0.47551875791730464	1.1428967467495457	0.0990260656089952	1.1809853598165854	-1.74258410473741	0.2134244831341144	0.15801391549274804	0.0990260656089952	-0.27156679131750894	-0.5975657091654386	-0.10492590099080075	-2.3761167781474626	0.2656669559357031	0.5659178486923394	0.2656669559357031	0.8196717140236467	0.6017653626892576	0.2656669559357031	2.0369351621122407	0.4065598211711182	0.035966964244614055	0.636259812862207	-0.03176731072079472	-1.74258410473741	0.5659178486923394	-1.1090514313273574	-2.3761167781474626	-0.5975657091654386	1.040092494581171	0.2134244831341144	-0.18445381631290989	-0.36786571747434954	2.301701141932905	-2.3761167781474626	-0.10492590099080075	0.0990260656089952	0.0990260656089952	-0.36786571747434954	-2.3761167781474626	-0.5975657091654386	-0.5975657091654386	-1.74258410473741	-0.27156679131750894	-0.7384585744008534	-1.74258410473741	-0.10492590099080075
CMKLR1	1.5809438782242697	-1.331192646568603	-1.1255337677323847	0.6162436239339215	1.137704572351446	0.875343169033374	0.30147655237713095	0.7580538762928808	1.7911954342355492	1.6770710280938177	0.956792904213919	0.7326877305510161	0.4864298132526191	0.8164190201208952	-1.331192646568603	0.4721410597768002	1.3809522896874116	2.221804017203656	-0.30919916825951743	-1.331192646568603	0.9368994837124711	1.3536626315353262	0.9705394692843505	0.7900151377100852	1.0842639060882124	1.5898214147142284	0.9455209468889296	-1.331192646568603	-1.331192646568603	-1.331192646568603	1.58499839385819	-1.331192646568603	-1.331192646568603	-0.24571426872860305	-1.6827688221057995	-0.16328187155853963	-0.2764641199570142	-1.6827688221057995	-1.331192646568603	-0.1892987129700717	0.29122939163927314	1.5524786786962346	1.0341838961652017	0.715043613979376	-0.42238141665799206	0.17545267617760135	0.43455222127705345	0.539870479515853	-0.16328187155853963
CYBRD1	0.7912215052392023	-0.3074712911819667	-0.3250616353142976	-0.2763604432773667	1.8867501996639473	-0.0008626454907207373	0.2566496243455083	-0.19383629623668552	0.16776629402526114	0.3106059306089981	0.2752130611154502	-0.3137577457262414	-0.5814049049592481	0.11222425436965792	-0.7292954141761175	-0.06419463741724078	1.7015057339881667	1.9631436004846843	-0.0309759447267188	-1.1321598584301775	0.8372502616399913	2.265878515180835	0.6095434786413905	0.6552791926577244	0.021882475018557283	0.11274880801568825	-2.7164543186929744	-0.6363563901762791	0.009713103872825235	0.16369076729759127	0.42259536619456706	0.05059863053234805	0.49182965778377113	-0.5733606695290155	-0.9536714586977362	3.7796796091798974	-1.0733800188239364	-0.7276306514949163	0.2692066898432933	-0.09626486371702585	-0.45426778870759577	-2.3636500227804627	-0.6018664372060861	-0.8219683888536682	0.26221439196513324	-0.3461943460394129	-1.63441294962667	-0.009255518622042108	-0.5752727434541689
CYP26B1	0.31411969021773284	-2.1915967606208118	-2.4155413116919204	-0.8299416081796891	2.110437108588784	-0.16554707244658065	-1.75596688165952	-0.5728667557882775	0.013902820969176775	1.1015949405809013	0.013902820969176775	-0.09661315993531198	0.15008504475982215	-0.7345024946219795	-2.7311734288983236	0.0023700976855964627	0.32953493817557955	1.0815234342406195	0.38831338343914074	-0.3799400364005065	0.6896617130373336	0.8458727289876966	0.26595311734130456	-0.5489127247737291	0.21460849457489103	1.9367322197245336	0.436338408068338	0.5591824054748907	0.7225917713768534	-2.1915967606208118	-1.478315203479051	-1.162683086272648	-0.3074743007887337	1.3430333645658967	-0.6768135451044972	1.3932730267727562	-0.9007580961756054	-1.112443424065789	0.15008504475982215	0.6602829591394467	0.6451670553819828	-2.4155413116919204	-2.0178918717565626	-0.41887037741557626	-0.9007580961756054	-0.34286423964198887	0.5760446803147754	-0.3074743007887337	0.07972606167481425
DLL3	1.8282050432195454	0.6387700050722239	1.3101028776350712	0.3419146052228111	1.650874991682398	0.6387700050722239	1.2162302794431923	0.8690289419070891	0.8690289419070891	2.151864210633638	0.8690289419070891	0.7978360925318435	1.1129554564587842	0.9356254049216368	1.165884341756502	0.5489840935360301	0.08258650577108234	1.3540195918329851	-0.49487376859988563	0.08258650577108234	0.5489840935360301	1.1129554564587842	2.316584487757064	0.7213650371121159	0.9981831659828638	-0.2646148317650207	-0.07647958168853726	0.3419146052228111	0.7978360925318435	0.8690289419070891	0.7978360925318435	0.5489840935360301	0.7213650371121159	1.0571641919835724	-0.07647958168853726	-0.2646148317650207	0.3419146052228111	0.2203758181608756	-0.49487376859988563	0.2203758181608756	-1.2101233553606467	-0.7917291684492984	-1.925372942121408	0.2203758181608756	0.5489840935360301	0.08258650577108234	-0.49487376859988563	0.2203758181608756	-0.2646148317650207
DLX2	1.9602753710143719	0.6226323545301244	2.0815087789445013	0.8254815143086469	1.9798149196404518	-0.10720516577989728	0.545050170510181	1.1473627892324536	1.1990168459481376	1.2443519875282363	0.4401689208045465	0.8425432334385666	0.4986544245361517	0.41346784440866646	0.22040848999528573	1.2254887091289994	-0.27299114861079504	1.3555974047888104	-2.502095566319049	0.35667874732540794	0.15048963297132573	0.9176428248546896	2.160012964749723	0.45313429088204715	1.8008879130445807	0.9388464242751949	0.40432798332970177	-1.6548025779376685	-1.5644900323525717	-0.16873296613216573	1.4873105021142203	1.1990168459481376	0.6325543822593276	-0.4592631292807331	0.28924813915170833	0.8352837065643559	0.39038234643616954	0.4946405289147988	0.1300959444101891	0.22642043559882588	-0.23642335515295496	-2.0332927993358103	-0.7171970439711916	0.12315906896324864	-0.7417939155940336	-0.2246606338512562	0.176758543584398	-1.095687265369333	-0.3250429350804185
EFNB1	1.7164050550955228	0.5041321845768904	1.1372052210712884	0.49421507432069933	2.9217664864912076	0.5074215701773801	0.5778086285819156	0.9991724890180232	0.8451889247925242	2.1189083038155623	1.2660095798294055	1.707082085243367	2.1859016969949994	0.6535295923885531	0.5526409916441779	1.0764224969287082	0.5589775602596037	2.0052555369101555	0.08593488790094542	-0.6074984902696974	0.21060369916428148	1.8656706144234134	0.7690984632266	-0.4776164304408529	0.2707873745084559	-0.5409771899032375	-0.9811550335246974	-0.8207119103503105	-0.19379983254612673	1.1310442623810726	1.2529233973665646	0.10383911893919309	0.4975289771060745	0.06778705441749593	-1.5627139777487937	1.2434968903944184	-0.9612465268501196	-0.3592668606616648	-0.9612465268501196	-0.8118491190384559	-0.4436745179742833	-1.2588854783354393	-0.397561697153922	-0.726316925898815	-0.6537636547810477	-0.39110238581410617	-1.085414739426775	0.4331122452580562	-1.032266466168953
EPB41L5	2.6692474522387046	0.9741134324731358	1.2918414453500917	0.7175606194311277	2.0969966058957916	0.08955418632479951	0.7653645849825251	0.6353366143385557	0.9058726321776077	2.29454966828509	0.9389208222011264	0.516356231632005	0.9595561788929678	0.7244895393313228	0.32818195017092955	1.0502323496352661	0.8405509249097827	2.17589809798427	-0.05877095245488354	-0.5933288076531027	0.386432534233226	1.1711626642282658	1.0638894300729627	0.32818195017092955	0.5597305277625736	1.2133597329823878	0.9741134324731358	0.06772368554451427	0.18887947184392778	0.6353366143385557	0.8148502745382984	0.6752583053897965	0.30512276294084145	-0.48356945833494325	-1.3539449965789618	2.163466207563353	-1.0087733671963484	-0.5247821977810464	-0.4999106441417402	-0.895633253699693	-2.2748021142391175	-1.875394595586021	-0.0769317611083573	-0.32977696093141284	-0.23128461405111672	-0.9970430357316697	-1.750593275344322	-0.917548372207514	-0.7708319334579943
EPHA2	2.0476102930007296	0.49739694679733365	1.132790158825012	1.2847592369021161	1.620753984936298	1.2181407464125926	0.9507090743271559	1.022632429887273	0.9835641041751655	1.7074241191972086	1.1106994196920967	1.2958528924280268	1.6481971720957633	0.376433571258408	0.6216759989368618	0.8904028673703349	-0.7021190694150183	1.613712952688053	-1.3345172274597255	-0.7549906982784049	0.6270102848699877	1.071922997731814	2.3725571726479866	0.7567152738724895	0.7401879394175297	1.4169640995811053	0.35927765571192954	0.48600354743624524	0.7683583910105891	0.9197559990491025	1.0593874093490963	0.38067776039096374	0.2866797878990534	0.539565146305168	-0.2884653223443963	1.0185660319872398	-0.7891521825183692	-0.7524097602713087	-0.16112291704110523	-0.2884653223443963	-0.21593271822004437	-2.340815756136409	-0.5042890859381186	-0.5434150535210829	0.27264861272520635	-1.0427473363181932	-1.070549186411251	-0.6875038017419353	-0.09280051526632595
ERBB4	2.6563643002284216	-0.36643764688201325	-0.36643764688201325	-0.9794903690544975	-0.36643764688201325	1.4727205196354394	-0.007824793446084744	1.4727205196354394	1.8674383094644376	0.44397397020497015	-0.36643764688201325	-0.36643764688201325	1.141323601920661	1.6247131566534845	-0.36643764688201325	0.9638407821623279	1.415639545813383	1.0570266923774543	0.24661507529047097	-0.007824793446084744	1.2182806508988837	0.44397397020497015	0.44397397020497015	-0.9794903690544975	1.3546189301897233	2.9287449082896604	0.8596677974629552	-0.36643764688201325	-0.9794903690544975	-0.9794903690544975	-0.36643764688201325	-0.007824793446084744	-0.36643764688201325	-0.36643764688201325	0.8596677974629552	2.2377658788259684	0.741566208017239	-0.9794903690544975	-0.36643764688201325	0.44397397020497015	0.44397397020497015	-0.9794903690544975	1.5263398525528995	1.141323601920661	1.3546189301897233	0.44397397020497015	1.2890742733870795	-0.36643764688201325	-0.36643764688201325
F2R	2.117119165379388	1.120961413634596	1.3491703097315075	0.9725228662200862	1.6661684066837275	0.9216494745558411	1.3628713916153303	0.8093448522705601	1.192705184783145	1.5242193568032887	1.1224481681436524	0.8782754917600746	1.1522365085539137	0.8492567555581371	1.1491082507579193	1.295423841293655	0.5492807785762235	1.9885527701003063	-0.3131123348346393	0.36902979445386924	0.9534502968291566	1.4246239620093866	1.0982774684977639	0.670346239528757	1.0787368000279953	1.539470850077297	0.9803402123586968	1.2173493087112373	0.8003501451422652	1.2402335258374828	0.06559445682735096	0.4187635588266071	0.06464769236171876	0.017307685169948697	-0.7543332378216233	0.09376079136473345	-0.5377461198738787	-0.4529541065184145	-0.2206978362078709	-0.7486249869242572	-0.4895424488121745	-1.4246099233361906	-0.5182428693382382	-0.680750782032478	-0.4944340924657522	-0.5675767057090051	-0.9013072186651245	-0.24427505533561691	-0.45985999607113454
FASN	2.277477181609867	0.3118225198182566	1.3969377648049826	0.9560640640874961	2.911743677554556	0.7779815259242002	0.46592798577450617	0.810600757602864	0.5472394297400084	2.0289501759809547	0.9341533496660208	0.8199779787241356	0.9403764997649736	0.10160576127216217	-0.4157184341593329	0.4231415442643478	-0.08799791398001543	1.6134109974022157	-0.39511773655387245	-0.671424193226457	0.7564761985074849	0.2951324137307409	1.5093974860231552	-0.19823319166956155	-0.3018854101799848	0.48208136441758825	-0.5599904522981088	-0.4490631744751959	-0.5083516692554508	0.49659820970519797	0.24943057039105118	1.0957422749391739	0.34499278825245566	1.05150473075026	0.1604897273587825	0.2636934542938136	0.05063433008711199	0.10306152935867192	-0.2694210773991488	-0.03639137657151656	0.020017809369731073	-3.2128513961641456	-0.8335574046423523	-0.16936119307176797	0.2489959690841101	-0.4171509830012428	-0.2966376622049425	0.4081828319147232	0.048109655663567535
FBN2	0.7943212307922558	0.6455571307790018	1.2894656331711933	1.489315992824695	2.0674754006785294	0.9462612975160178	1.069655357377522	1.5818216568474532	0.5981444159266117	0.47772608517424214	0.9109418828528892	1.5610295977946822	0.9557085786955563	0.6828048872525171	0.5270332988375271	0.7706636577264061	1.5518531882843238	0.5618173486140904	0.3628128266171821	0.39190310158272684	0.8821301013344255	1.2750845336644316	1.02343582181067	1.129400551884997	0.6086458725751143	0.10918515403983603	-0.6195616303741359	-2.0493762939800546	-1.2521253153366265	1.0412863403875328	-2.884151028765577	0.8372675562366982	1.1092018092536324	0.5112887508182324	0.3019282779463874	1.431447552351689	0.2679522445446229	0.35698268109148945	0.04970435219906529	0.1903069319281013	0.7950410992124594	-0.5221455739010922	0.993345946660721	0.488976035875805	0.5752819575214941	0.07571671867241801	-0.1682837347922632	-0.9590682477786053	-0.17299508917636794
FGF5	2.228246112576869	0.4150618421555	0.930219599007727	1.808292344918984	1.9228585145688126	0.9138166901181914	1.5434642164901875	1.6588120817960128	1.1354840705827307	2.0577756848710442	1.5306054339094335	0.8790184990857821	1.4361761095920587	0.8980992207233565	0.39196673301823676	1.3548219586461825	0.4754533341395476	1.0647206817861807	-0.2088210438897923	0.5719865146824817	1.1347297411971682	0.9761904415120524	2.1132820573248288	1.0414757497977907	-2.937007270134328	0.8183282272746621	1.1832078086789068	-0.043436613883412654	-0.7284043388663096	0.6884628328824325	0.0628571761432444	0.47403823544885976	0.19229172763981528	-0.28770504594020313	-0.636794671308605	0.6400316027012453	-0.7844141578936775	-0.36116883235669006	-0.4376294513595904	-0.9687667597200332	-1.1960147914248256	-1.428500869765501	-0.0036293241678490773	-0.24190530998407603	0.8407828240487929	-0.8763862044004351	-1.3901727022154393	-0.9076048413968945	-0.3355947162733968
FGFR1	1.1707585844286692	0.40581871430658367	0.9644746203931784	1.8153384484411756	2.701545933459925	0.6537152645015335	0.4135253353824508	1.1086218234184952	0.5448808278625813	1.7927544597152352	1.7350945298436302	1.0467236492499252	1.70615220248408	0.23799473838014165	-0.26259668551612536	0.16624213668742338	0.41812989922091354	0.8031461263306207	-0.30920805338126417	-0.5717503068975593	1.1021068868265638	1.56971826010942	1.334580986614589	0.8137089228687612	-3.5408558410603796	0.06721652123366754	-0.1731459723650765	-0.564533642724774	-0.9345665685512476	0.1490302606611103	0.16405611681635834	0.41812989922091354	0.1397918432108418	0.9188303798440937	-1.3143628817431625	1.7075495141016308	-0.14675713821621988	-0.6780052902525309	-0.9307089979148419	-0.27288181224838387	-1.234462601880037	-1.7497178544661174	-0.16125760444247828	1.2497623380071667	0.6780374010785866	-0.7081344129798843	-1.1704529513051114	-0.47381909455161003	-0.5313186619584226
FKBP1A	3.0636929928420615	0.33410608494008537	0.992930615603759	0.8310763287334223	1.6545965760934873	-0.17473445479590893	0.3637147691352249	-0.31309301561191594	0.2887982701377211	2.479227035567507	0.7663963595950335	0.4925428929281844	0.5033383564004712	0.815645864129322	-0.23757312340980352	0.2689826124669758	-0.5769518204118155	1.1211311109573274	-1.3899320408409122	-1.2514932769054887	0.25920010782076547	1.9904499002539637	2.383951286172535	-0.1711330161099152	0.509070644095657	-0.1284463874312246	-0.0896598224342617	-0.3940938766000632	-0.8461339473057168	0.4845865624609101	0.747274340017582	0.553261398124322	0.37872923896702587	-0.7831279361606726	-0.4842072547121274	1.5679165869261322	-0.9923574412309332	-1.0440178210369377	0.4019751407802348	-0.463070677967894	0.00674513532042655	-1.6867718477050084	-1.0342225509939829	-1.6088744512452948	0.5522129171071657	1.25488422717266	-2.332546015370742	-0.3534396423142934	-0.2163922413889451
FOS	0.1835351759798875	0.9811185883642576	-0.4069262860770307	0.3604853876797025	1.9887529164110762	1.1334609922060168	-1.2268487694478418	0.709950160093602	-0.8812239667840276	0.8875310686797159	1.2770680975698065	0.884036664164205	1.0312236437798423	-0.035529549984205405	-1.3804456478563945	-0.04364020889442713	0.5794822098287528	1.3996902809600722	0.08670623224384473	0.3319386062105738	1.5469870210850234	1.683638610156123	0.2289276167393073	0.10107230993942945	0.3491555007945419	0.07214986984616353	-1.4368164292531698	-0.5782261547686197	-0.8988081706275021	2.31638025260322	0.32030898134613456	0.1499243211136229	-0.38449715464739037	-0.027478310354050538	-0.10215536032610914	2.6121497737158332	-1.0304684066553063	-0.7812469564605193	0.11525301371297413	-0.011550650487595005	-0.44145234940237266	-1.5590522114812198	-1.8538714607713633	0.2289276167393073	0.034892427497420324	-0.7654338880434369	-0.38449715464739037	-0.6050321006223409	0.4154463044902878
FOXC1	0.785286736917699	-0.13553185276777463	1.1554615436701297	0.939360381163965	1.8137383510349707	0.8912301122862113	-0.15331893037293937	1.5379709839738078	-0.0003801673662001224	2.572157143879689	1.7475411165321513	0.8956702251312033	1.256306346626915	0.23799033138390957	-0.31372295685939694	-0.27440234880303377	1.0230851893821544	1.7043046581083807	0.0076742827206736685	-0.47114177381579453	0.7018507852741809	1.6275316865556975	2.172343822239682	0.9350484102843489	-1.0279547521141061	0.741695729841543	-0.6224246606996386	0.07059292128944093	-0.22666356345241293	0.388507995780985	1.2736193662186885	0.7219060779753838	0.746602456329539	0.7563678301308648	-0.7237581897916265	1.4396200383186195	-0.7369221240467515	-1.011974954091543	-0.10924207995358601	0.292081193176994	-0.6471210390537948	-2.5759764671358285	-1.5863232712845836	-1.1623461312221885	0.1161019279389928	-1.5863232712845836	-0.5506942364498039	-0.30379536636253546	-0.2455764346328681
FOXC2	1.9703239610185317	-1.0760915794091193	0.7639903053149546	0.973203674802263	0.8619656549453092	1.3183903777637742	0.973203674802263	0.8309149073700832	1.6517203518202068	1.4212494756774088	1.2400952332860398	0.9002396328365866	0.9497780721998783	0.9550569873839397	-0.17230741890729834	1.6020155551337723	0.6185135488250921	1.5396838720187496	-0.7922892437599892	0.6229037503526316	1.158835530538962	1.0224302545742479	2.0157832152066013	1.0659856632430633	0.6894013391531328	1.8627724711344387	0.5961078226647515	0.6774387564922821	0.7011483680136414	-0.11558100746669166	0.3694117076503056	-0.7922892437599892	-1.471257248219423	0.18400763126601818	-0.3031331663979442	0.10183633322262212	0.1925298763221239	0.018938474908780048	-0.26788444898489233	-0.2852706116767288	-0.26788444898489233	-0.9671819279670311	0.35637242373201755	0.577611760495772	0.4483475525856761	-0.4440981923333153	-0.1293066189177783	-0.6241994991582088	-0.2509499263964624
FOXE3	-0.42007069386030604	0.8956435231559823	0.4495691002979737	1.1978838793499311	2.211357740172271	0.8956435231559823	0.6226081539579511	1.3564327708165407	1.007429893268064	2.4917790391595265	1.8115894370307293	0.8956435231559823	2.1501050566243753	-0.42007069386030604	1.007429893268064	1.7166015087777378	-1.0779278023684502	-1.0779278023684502	-0.03524895455019309	-0.03524895455019309	-1.0779278023684502	-1.0779278023684502	-0.42007069386030604	-1.0779278023684502	-1.0779278023684502	1.107426208806118	0.7689105892124718	0.4495691002979737	-0.03524895455019309	-0.03524895455019309	0.7689105892124718	0.23778641464783815	0.7689105892124718	1.007429893268064	0.7689105892124718	-1.0779278023684502	0.8956435231559823	-1.0779278023684502	-1.0779278023684502	-1.0779278023684502	-0.42007069386030604	-0.42007069386030604	-0.42007069386030604	-1.0779278023684502	-0.42007069386030604	-0.42007069386030604	-0.42007069386030604	-1.0779278023684502	-0.42007069386030604
FOXO1	0.43438392125226155	-0.7497768198137897	-0.6837967548291909	-1.902335373087122	0.3547686983617013	-0.7497768198137897	-0.78415469700567	-1.194763186145577	-1.0136412169997002	1.0317962343089506	0.12953010585610006	-1.6654001996309675	-1.0136412169997002	0.6461251940124432	-1.194763186145577	0.6132891160614081	-0.12639897534506028	0.8265021485217489	0.3818883463622344	-0.42440081352134434	0.3818883463622344	2.0396356146756123	0.3270326422476454	-1.146900818859125	0.17802657756669168	-0.18899392321646788	-3.1588148898616515	-0.3247263403836218	0.43438392125226155	-0.39870862379189004	0.3547686983617013	0.5211446872510008	1.0781435996170845	2.194807390560034	0.3409794676145784	2.4010020484942594	-0.010088728407321279	0.14591067310176872	0.3547686983617013	0.2986515040851076	0.6568771044181548	-2.936321706695758	-1.0136412169997002	-0.1469092722063551	-1.1008450158356893	-1.1008450158356893	-0.16777018936507762	0.6021444364418768	-0.23258191157321453
FST	2.928373703138955	-0.15128710723456926	0.48747867804553574	0.884815128968565	1.3504190014745254	0.5441006036209258	2.032728159759062	1.0451268765807147	1.5519109033833267	1.7958806253377586	0.9209199464007003	0.8167408882601793	0.9609584051232267	0.5884124988308755	-0.7436023590544018	-0.17324324804597296	0.8623805313100062	1.896159610640249	-0.7341544271380464	-0.12291545054725264	0.9861586686651267	0.6648742828805692	1.6813973890277414	0.6633167679984956	0.05376340346001175	0.2345379018461803	0.04277920448083327	-1.3054394614224694	-2.0892356300537847	0.13757507321836232	0.8194986698082413	-0.9160629686514707	0.5549005813634399	-0.012733352047418243	-1.595007720635693	-0.5316428259611411	-1.2127909881046035	-0.8628527751556151	-1.268997678722505	-1.0658989112542643	-0.28143503769117967	0.7578751880603799	0.4338202287511338	-0.5655077943628299	0.029127872545078926	0.15400171260099177	-0.415510575615725	-0.3057945751722635	-1.2523443874470273
FSTL3	0.732605511272512	-0.011457706962435976	0.9968466270134575	0.1829311677094021	0.07038828227767609	0.9195094302542055	0.5711814319853482	0.35493663836554346	0.9108407686839328	1.409266655447605	0.8887444666173071	0.35917748957648543	0.8600050947384301	0.7186501790331008	0.02305321069412111	0.5806419347305127	-0.04827888784282876	2.5322851014013206	-1.5512405655814916	-0.7855936010386804	0.6344193023021197	1.3488651778303706	2.7896212412281485	0.45766040207182096	1.1232236184503546	1.185204027920963	0.24488194179647585	0.3554085689414463	0.49738073920598813	-0.7023435152810605	-0.4931911466183238	1.306154554595983	0.9503931146478344	-0.41557947900599423	0.6790710535916287	1.4582238027975511	0.04755575583324602	-0.2502809885604498	0.7603877758462497	0.8911854957116363	0.18835014067382458	-0.5412502585012798	-0.37126584365362364	1.4070669928195378	-0.009550040122433337	-0.5540603795047372	0.2815061628209382	-0.8710552291515233	0.509508045543414
FUT8	1.693518492056101	0.2117394323161232	0.10676252502484927	0.501206871135978	2.269266595258663	-0.34069424780529484	-0.2955889976064569	-0.49281327205653014	-0.7304835320431523	1.773883132506466	0.6385927012375259	0.12363471043772452	0.32680249578804615	-0.9379660060745583	0.07118122963354388	-0.6617764607315821	-0.9694161961021946	-0.4780800779068448	-1.712386955037193	-2.0526422669298166	0.2553484378014395	1.428847005861476	0.71896174558729	-0.3288859987190752	-1.0290368904124407	-1.1305674050646757	-2.034382450254031	-0.2150673578240852	-0.36284173676516424	-0.1426733981476246	-0.21664132086846746	-0.04876106964514412	-0.29888978050759657	0.25175637528437317	0.05647099360563924	2.683145879098636	0.30020893495306733	0.2288303929559865	1.2102286083920362	0.0685160014899079	-1.396941501551037	-3.3562012689935052	-1.2528227706572546	-0.8537656954473776	0.4750973536872988	0.15942110298535705	-1.0014534299108668	0.05109040431030984	0.43786364679396517
FZD2	1.9858647790664534	0.35299153117117194	1.0745464712916446	1.8827641961332962	2.7216937534044954	0.9708822965150139	0.56346466499704	1.5173450704304292	0.7269064289136253	1.5189247783031232	1.2440637073651335	1.9387765048117223	1.4923596300146857	1.00401812115732	0.062229891387786875	1.017658348938763	-0.3431717083319939	1.3364440898224463	-0.8609698538810872	-1.047054593023498	0.3854154564875304	1.1554064918447022	2.0958449988604815	1.08966667907085	-1.1683106442882842	-0.009959886676477712	-1.4173293524860107	-0.17725469424575863	0.3060407357580815	0.3782750541237961	0.5264136472263035	0.2729801501712185	0.1534776734163343	1.134067211041395	-0.6994145506454786	1.0511860000618898	-0.7097949746501369	-0.16134825736385816	-0.14041821969446408	-0.016279922357489488	-0.12835264233947094	-2.4094873709759588	-1.0077966313657398	-0.6387051843577052	0.5317673437037828	-0.4753921393605839	-1.3916012590389273	0.4458127461575202	0.22320466327605432
FZD9	2.007073950830189	0.7577643541158873	0.5710584381346955	0.5710584381346955	1.0559249945017992	0.9653354315220073	0.42598387486042844	0.2585075824708594	0.699023271894912	0.8664995642844813	0.699023271894912	1.011574127558748	-0.05404327319297665	0.2585075824708594	0.7577643541158873	1.4214836981318688	0.42598387486042844	2.007073950830189	0.3454696116296536	-0.4945589626170292	0.3454696116296536	1.5108308992037758	2.189961074232727	-0.05404327319297665	0.6369237778186588	1.098536156717542	0.7577643541158873	-0.18200810695319317	-0.05404327319297665	0.16397447479813276	0.42598387486042844	0.06042517123035866	0.3454696116296536	0.16397447479813276	0.8664995642844813	0.16397447479813276	0.6369237778186588	-0.3270826702274602	0.16397447479813276	0.5009408606544116	-0.05404327319297665	-1.2476255077049179	0.16397447479813276	0.8134917163182476	-2.441207742216859	-0.3270826702274602	0.7577643541158873	-0.18200810695319317	0.42598387486042844
GBX2	0.8072330419304379	-0.3385973562292223	-0.3385973562292223	1.4141701719140423	0.9058124203997743	1.276606418526234	2.3503040844822474	1.32582301367881	-0.3385973562292223	1.4732429213554903	2.156714639812898	2.3007055841995165	2.6902021266751968	0.8584203632079191	-0.3385973562292223	-0.3385973562292223	-0.7818650623719594	1.3490801265425114	0.2473706780771372	-0.07930237035503628	-0.3385973562292223	0.46254471425703725	2.6253123945774854	1.8036667143897227	0.9058124203997743	3.292781487690862	1.4344734683417262	-0.07930237035503628	-0.7818650623719594	-0.3385973562292223	-0.3385973562292223	-0.3385973562292223	-0.3385973562292223	0.2473706780771372	0.2473706780771372	-0.7818650623719594	-0.3385973562292223	-0.7818650623719594	-0.3385973562292223	-0.7818650623719594	-0.3385973562292223	0.2473706780771372	-0.3385973562292223	-0.3385973562292223	-0.3385973562292223	0.8584203632079191	-0.7818650623719594	-0.7818650623719594	-0.3385973562292223
GDF5	2.1675530931595386	0.014989319744293041	-0.47574205771776534	0.6325227272308954	1.4770881766912387	1.1920240095699441	0.13798778929765929	0.909814649785051	1.389891077606451	1.2982316292271034	0.8914648983986176	0.21443541509839353	0.19329808155830824	1.1281589954735982	0.8388189168357391	1.124658444938957	1.6963077747536623	1.5433833134822794	-0.0983886817208377	-1.4420763338385785	0.9752434227607245	1.9063216963200815	0.21443541509839353	0.4172663399858656	-0.11370801206901103	-1.7079470101591345	0.441467457072134	1.6262325732335847	0.8679455943999754	2.554272427881104	1.257355209930606	-1.0309175268589104	-0.6924027852087983	0.224806729581101	-1.1292522370193472	1.6856268604710576	-0.55055746387956	-0.0983886817208377	-0.9857778808720001	-0.4999431748040337	-0.8262696696343108	-1.9481270416488097	-2.1003436774607556	-1.0309175268589104	-0.06856836608210079	-0.08334539041614433	-1.6096122999986977	0.5459636717991696	-0.7907374953692351
GLI2	1.4900486388012333	0.05242844983674775	1.361789595837973	1.2541914130495333	2.5512534139388015	0.9254710824728819	0.5442616369893265	1.1263874660187008	1.0263702418795482	1.9245145021456294	1.3969775323088425	1.1207725043445447	0.9925834006832575	0.44600862370464367	-0.693025389185854	1.1686294605921055	-1.5416625426199542	1.895306547047505	-0.7247515233561044	-0.27898363062396203	0.607651759635923	0.8649787113111511	2.005042764488109	0.6271749026822069	1.000857133451492	1.1207725043445447	-0.982078475031331	-0.08538996012360649	0.17870653070547574	0.4806479256630876	0.71149235628756	0.465019904644437	0.5589490609960467	0.6813551389683183	-0.10248907326767104	1.3954677412111223	-0.13739443650561917	0.21368826624602405	0.07401025009158273	0.0952311337122699	0.04588168070922188	-2.9434463322221185	0.11403117042640933	0.11610297377305627	-0.24551410541735877	-0.665901135517636	-0.21559037815348472	-0.15265288809423586	-0.2649305604476455
GNAQ	2.0769044836494834	-0.0017961260541870942	0.4415375303050788	1.2727672662371659	2.6906667651772307	0.46987723116092134	0.6110539695014644	0.3716475391669305	0.6082921140259719	1.9166608555549198	1.068917838216103	0.7375361300703633	0.9561496303398563	1.1534194624115266	-0.004481136479581781	0.6803807451163669	0.8885659860756613	2.04525872432845	-0.6018246458105694	-0.6732397036061598	0.7737202370129267	1.6974525640106128	2.952031745448576	1.016023075950771	-0.30468576925073576	0.9016943322830848	-2.1137335525365795	-0.44647062428025	-0.40640219977755404	0.6573010102232838	0.8131820383779216	0.3295363032223131	0.3317226170618018	0.20569938194128506	-1.1726462445717503	-0.8760178742818406	-1.0633323807867607	-0.7931550528466788	-0.20744176021875896	-0.7801073446461113	-1.6649790209454205	-1.7065848815568518	-0.48393856721187145	-1.1130771023139283	-0.1476583459574574	-1.0762761220803512	-2.5198682030329067	0.16626661013016725	-0.06191649579687579
GPER1	2.4091523978708347	-0.7548568158804123	0.700248009695365	-0.5914637668856826	0.6467328023601209	0.2724879431524027	-0.8015950311551797	-0.7548568158804123	-0.501306128626088	1.221081933263088	0.24902931138556508	-0.43473185743922144	-0.2510211498265151	-0.849829120669021	-1.3545068688740456	0.08694413402287779	-0.41623853751527257	1.7493251972695039	-0.8135096122870945	0.04692797827689648	0.37375497786526213	1.4797658705442591	0.411369431480457	-1.4981571008459125	-0.4254568333117041	0.26080426709107307	-0.33571683876754604	-0.3444541772326639	-1.3206360802253807	0.13232522526485468	0.35183187621990475	0.8699597555170719	0.562719228929199	0.4428797080345772	0.2070770735395391	2.1004249023325614	1.3258938308665427	-0.2675838073174798	0.920011421581921	0.2070770735395391	-0.5709575095482852	-2.009056253267921	-1.4981571008459125	0.6692621704945437	0.8542187595471296	0.0058203393121980754	-0.82551913132111	-0.7664061954926619	0.38459809416007107
HDAC4	1.3033024774394026	0.23100038611019955	0.5904778522217918	1.157007196963657	2.9413457644687537	0.22286907303114703	0.20648558392595234	0.9965122630453112	0.8497448250664639	1.5234636649087063	0.9340626297265456	0.2146976051568	0.6917542054153412	-1.0162800478548988	-0.003920485868834414	1.2428099335052596	1.2493980731243213	1.8721477342203383	-0.5209685943132821	-0.5728856020451214	0.9472687563414559	1.7633476882624533	1.487796193517552	-0.28332529539771656	0.6387238027778296	0.6886813746682104	-1.2079491401181806	-0.6264844217408162	-0.17100724289901276	0.1089963589996701	0.44738835682716216	0.3746417463990753	0.2710681762312717	0.44738835682716216	-0.19182159132682902	2.6639145742759758	0.39313041787088704	-0.008601447637677444	0.5068038653047919	0.40046842937228555	-1.5507897220260396	-2.4040179215447552	-0.5209685943132821	0.4999235274010572	-0.3338978901094535	-1.6238038698648631	-1.0162800478548988	0.5068038653047919	0.34840556332044975
HES5	0.5842916001590929	0.9984652675232856	1.9344360457804877	1.4126389348874784	0.5842916001590929	-0.12374296078043638	1.292326161098622	1.7882616893972578	3.4003432445279604	-0.12374296078043638	1.4126389348874784	1.1559267879205164	1.7064998284628148	0.2904307065837564	1.1559267879205164	2.3710606817196194	-0.12374296078043638	-0.8317775217199656	-0.8317775217199656	0.8122278174767654	-0.8317775217199656	-0.8317775217199656	2.936331500295353	1.292326161098622	-0.8317775217199656	1.4126389348874784	-0.8317775217199656	0.2904307065837564	0.8122278174767654	0.9984652675232856	1.1559267879205164	-0.12374296078043638	0.5842916001590929	0.5842916001590929	-0.12374296078043638	-0.12374296078043638	-0.8317775217199656	-0.8317775217199656	0.5842916001590929	0.2904307065837564	-0.8317775217199656	-0.12374296078043638	-0.12374296078043638	-0.8317775217199656	-0.8317775217199656	-0.12374296078043638	-0.8317775217199656	-0.8317775217199656	-0.12374296078043638
HES6	-0.32575397912874565	0.36527618607927137	-0.213702765263327	0.5465031109291187	0.42884020186543886	0.7034890138351436	1.1129750516364676	0.8419603937564387	0.2980780162034281	1.1470541888313084	0.2268048061579762	0.069818903251951	0.9259709755453237	0.4891430563042943	1.3040400917373338	0.42884020186543886	1.1470541888313084	2.9115814873059436	0.2980780162034281	-0.32575397912874565	-0.111408021597896	2.689723376983103	2.1189371271703736	-0.01730597946233352	0.6534538920143594	1.1801732215123109	0.7975910559707057	-0.111408021597896	-0.4496208493537682	0.6011942701697126	0.36527618607927137	0.2268048061579762	0.069818903251951	-0.32575397912874565	0.42884020186543886	0.15093022854842206	0.6011942701697126	-0.4496208493537682	-0.5880922292750633	1.2437372372984785	0.36527618607927137	0.2268048061579762	0.15093022854842206	1.542627071212005	0.8419603937564387	-0.111408021597896	-0.32575397912874565	-1.741202092463975	0.2980780162034281
HIVEP1	1.9851393153209165	0.019418882692983242	0.6374317297545985	1.1240591358737844	1.8110306536106433	0.6872444874061535	0.6355529068528979	0.29999956607748773	1.2624915705349242	1.9519799762018786	1.2405393387915173	0.8786465563659883	1.179005980137153	0.9825318782771442	-0.4502057478064596	1.5136791994130405	-0.11738725005765019	3.0269889629471693	-0.16277814503853477	-0.37942390602922077	0.8611053936384878	1.5993041245923871	2.13829042372046	0.9632489300000002	0.5935785789296784	1.7633208853813727	-0.09836859544069691	0.001920201498256952	0.40325896727698923	0.36739670722362194	1.0217652149261092	0.19635804855945094	0.285647765723551	-0.1302090317455913	-0.8690758639511857	1.2082205599314384	-0.8908879099098435	-0.9019205864092832	-0.14314737668356978	-0.5898894442695303	-0.16938237100229	-2.303393341346783	-0.14966092645721715	-0.42225966901078166	-0.3341190257673197	-1.142697134216164	-1.2306191754867903	-0.739839387930284	-0.8744976158084805
HMGA2	3.112580302612855	1.251960772152222	1.6787984452668525	1.4125064049708937	1.81453567721886	1.074181235186008	1.4395645747948438	0.9766058145713168	1.2254977810073389	2.0486149345919493	1.2491309816429967	0.8683192970251857	1.1690176622512634	1.044625414945881	0.4922997683158524	0.8334916166886396	0.10069837923572564	1.4270217760641062	-0.2278086310503715	0.07157541387390401	0.464821091587826	0.7434305311569553	1.1659615683175404	0.43210451329022365	0.015312831187460742	1.4554798182344497	1.1819104012508408	0.5190963429490607	-0.3767447440229031	0.058849555774501405	-0.2645994469300654	0.35058924305472133	-0.16301532072151692	0.6900792189046411	-0.778350757596667	0.36031511479242956	-0.655839673339816	0.1779137074099886	-0.45970139737713384	-0.6313030612126055	-1.5886265951783565	-2.5778215053822104	-0.3703756136837845	-0.5383799725765912	-0.3993373509890981	-0.27037253267242867	-1.4768477579114556	-1.0450374734708743	-0.10934544432009079
HOXD9	0.4364449498940876	-0.2608454420796496	1.6326094974646235	1.637487982924735	2.8212619323813968	0.6353593483184736	0.8839271492987578	0.2290249083188385	0.36123352215492155	2.1884207700885385	1.791639197351224	1.9653665338204664	1.3143857378369561	-0.8446664100463928	0.1657678849090851	-0.3764951940431029	-0.22043631126010932	0.7558499346843213	-0.7127891144807631	-0.8682728558192766	0.9450544901216648	1.4891764305200923	0.6828330140171353	0.6534034382919484	-0.523066918184179	-0.4720038777660426	-0.9423002782118471	-2.7882950584457316	-1.3374599510451728	1.204528386764854	0.34555243515647893	0.5270967344463612	0.7773733188314996	-0.038085918505434434	-1.5375865609916308	0.1564260632315215	-0.8215569791888047	-0.6721304877125	-0.3464205066792018	-0.42321107067357483	-0.7550119131156775	-0.2337414126092513	0.1375004664355796	-0.6329242692562819	-1.6291110028748892	0.546994392679961	0.17503087170876958	0.546994392679961	-1.3374599510451728
HTRA1	2.411759107040632	0.328196819472849	0.2882076535595057	-1.5306046238899456	1.4711377783310648	0.3256479547975588	0.4103748433122653	0.4304608626987749	0.27468106518627267	1.6050266827574267	0.21748234361064192	0.24669719859259584	-0.6315489664255882	-0.34145470351264284	0.41023159784705215	-0.029456960562508048	0.629337382796869	2.1846433446143965	-0.3131436885648919	-1.2439579040325857	0.47634889147951043	2.9601771746895658	1.125076637339085	-0.32167655849964166	0.9023030050625779	0.35216140641792104	-1.4068550755001978	-0.9968579385445253	-1.0046093320974954	-0.03767535280007341	0.6710431305529387	0.3067963167097963	0.4017601776699711	-2.3225661870748313	-0.7144696791455212	2.0779205577455904	-0.9282384395902351	-0.9410974016434493	0.2859090527581699	-0.7979998348930984	-1.3117908506989626	-1.7393163503645575	-0.969526841841876	-0.7883131969633332	-0.8675716006874173	-0.5548985666441002	-0.9931489167513198	-0.2161615826156403	0.4503284925383157
IGF1	-1.544716683655668	0.23740829862785404	0.07455434263027401	-1.0766423856807341	0.1333121221358504	-1.544716683655668	-1.0766423856807341	-1.544716683655668	-0.4578818206929904	0.01019247728194348	-0.2306659993470798	-0.33476217583908346	-0.33476217583908346	0.07455434263027401	-0.8028364738140172	0.1873640396117858	0.44362900504784447	1.5980490734572486	1.370833252111338	0.7520726871235944	0.28399838914866055	1.0258785989903112	1.591586933536587	0.44362900504784447	-0.33476217583908346	-1.0766423856807341	-1.544716683655668	-1.0766423856807341	-1.544716683655668	-1.544716683655668	-1.0766423856807341	1.8298431392441268	1.463252680002577	1.1613892055929518	0.1873640396117858	1.388605026938862	0.6809239458692841	0.6289530422696873	1.3145266131134876	1.2741989025744633	0.6554383375867194	0.32758050824406737	0.32758050824406737	1.747447850149726	-1.544716683655668	-1.544716683655668	1.148998243844218	0.36851961626121293	0.8365939142361468
ISG15	2.631166972971156	0.01873914258530906	0.2061592194561134	1.182454352229755	2.697868198037549	1.1247343433844033	1.0652426819848368	1.1047868808667076	1.0975724255289367	2.0508259597030225	1.282084248032075	0.5022873447629568	1.3448845477675482	0.9521025003250022	0.7241935872937614	0.818210857846423	-0.037827373256649706	0.14139226350027373	-1.1701204285070828	-0.8898842153737803	0.7221450452694724	1.228301566359726	1.6863650102099972	-0.10633020486637051	0.7282790355556903	0.8641138300890316	0.688827892668976	0.022668316517468104	-0.3371031214071751	0.46390047995113665	1.549746729819215	0.3714738342229213	0.8677030415595609	0.742457454495591	0.1691380263458266	0.6189374030337434	-0.037827373256649706	-0.08012914999491047	-0.23779532716064616	-0.3990738332654114	-0.42846412727922273	-0.1889835111741949	-0.9083215370156921	0.34271060827999905	0.5073038982325047	-0.3208022007725871	-1.5667325831406305	0.35430810767412674	0.10203755750232181
ITGA3	1.6358999199197273	0.4342461743639522	0.6034963940308876	1.2723846968895554	1.6991007180270965	1.0040577799879262	1.3984399574277138	0.7328880663332404	0.6741882391192973	2.111389545734796	1.1995702727732027	1.2501071361718976	1.6688065681235849	0.2967628703684439	0.304489557300579	0.9033879730908575	-0.5153476876333842	1.7291720670224757	-0.636238469232505	-0.4990958230118271	0.6355238303041439	1.2788534395653008	2.6282662622413873	0.9378305798940596	-1.2057787885349085	1.1943269925628157	1.1432515014734255	0.4413855849157541	0.20150505886633596	1.3576442932057058	0.9587239557934112	0.023779622975851126	-0.09047395609113189	0.3273547323857074	0.062248464837915504	0.7172571189523427	-0.556671104090176	-0.6741397096942319	0.012287455428763304	-0.3722264045663433	-0.19237165708710263	-2.402644637665571	-0.22319551750205455	-0.5278732257378871	0.7884409003381774	-0.2616809414737429	-1.6469502367433366	-0.5533526980926347	-0.08077625585097589
ITGA4	0.8185120955059254	-0.2621837668169568	-0.3818047798326694	-0.9509530500518579	0.3404094206455791	-0.1821472917800566	-0.3285699270210329	-0.3525442709296477	-0.9669434535669806	1.900601437130513	0.8139187776159327	-1.1186878233962858	0.5879756469892666	0.07243616860354576	-1.9693711433112044	0.16635100320962198	-0.6494828577774286	1.8511638689482943	-0.6759692335914194	-0.995778900469367	0.2557888258976285	0.6876533982593422	1.902615980827339	0.5152809531402459	-0.3285699270210329	0.2582474773993463	-3.041835940432779	0.21591807592932732	-1.1424686721207853	-0.16704708726516093	0.06966865201338852	0.10797727335984844	0.8190853173850867	0.5879756469892666	-0.11634953702368594	2.1223501974155417	-0.9598165127153984	-1.3698094303046873	-0.02744992183792081	-1.560973231347954	0.1124762393994206	-3.469594451475691	-1.1931989572578359	-0.9368746780516903	0.6757694540547213	-0.9509530500518579	-1.182921041195287	0.28262471539659867	0.36278796977484573
ITGA7	1.6295149800397912	-0.15787204523956297	-0.4073131832198545	0.519570279099481	1.2498968262617558	0.9401937775728272	1.5710423804721905	0.6731608814852116	0.8207304459226904	1.5867636863949979	1.230594530546716	1.0830444308000202	1.360412859106819	0.8665021983287611	-0.8831642749064844	1.0814121740069031	1.5589117336413265	2.4249345650391927	0.5694094029924519	0.027323787426779603	1.396898690239847	2.192203054184542	1.1637189345520946	0.6038358976200006	0.568671780069824	1.960025590928919	1.3325231397203496	1.883227029991125	0.9503383910876537	1.8535433602555476	-1.3269932852088047	-1.2172271763266782	-0.08502198191035336	-0.19152072228050812	-0.7935675185982214	0.631820997825143	-1.2835580576646515	-0.8333424969224663	-0.8831642749064844	-0.9213311780462257	-0.8131409425587465	-2.23046666669901	-1.7633717814263994	-0.4003948598357261	0.06292084010274966	-0.21928142002651316	-0.6013111136945181	-0.3701701233573917	-0.4003948598357261
JAG1	1.4391900414945118	-1.4564606722711433	-0.6667343975627859	0.5603989876377375	0.19556159298151818	1.2804409521309736	0.42734899395626014	1.2768869138199896	1.333364979920595	1.2673881068961141	1.2762577893421279	1.1320684911645271	1.0260557446256604	1.070983361788198	-0.8480760515197093	1.9473393304540085	1.3429387076489836	2.0850964087093273	0.629251771664149	0.06462709130065679	1.0624058474390614	1.4932174245652032	2.3605659028614543	1.7939215964568231	1.0952607283423652	2.0934936520731835	0.958087202547038	0.8171707259208039	0.8375283252241219	0.11075177619753565	0.9684137619256122	-1.5728106416991967	-2.0421009105040278	0.07953505677202752	-0.6342301040895346	0.8490611970726036	-0.5931846438087287	-0.6168244477304949	-0.3668024124759631	-0.5865792963572413	-0.3011943940460492	-0.14925474590892926	0.04163097625526664	-0.10105221238554031	0.013776122067671261	-0.8879135850866298	-0.4263610318573331	-0.3320746597184995	-0.9194096241017026
JAG2	0.941100970951008	0.3190991486661111	-0.23448738899690222	-2.1189945790223352	1.665393396670027	0.40554254756056335	0.8854059207138423	0.40554254756056335	0.941100970951008	1.9388503446269365	1.0947133834452174	0.40554254756056335	0.7017216889120446	0.7659887155162673	0.5623634952914133	0.6339791196487113	0.5623634952914133	1.6027337241351278	0.3190991486661111	0.2262468747996041	1.1875656573117244	2.5029217328074944	1.141999460338621	0.2262468747996041	0.6339791196487113	1.5701881975576581	0.3190991486661111	-0.7425077296868119	-0.5493673599795025	-0.38206156173110795	0.3190991486661111	0.2262468747996041	0.5623634952914133	1.6027337241351278	-2.1189945790223352	1.2315327062372372	-2.1189945790223352	0.2262468747996041	-2.1189945790223352	-0.5493673599795025	-0.7425077296868119	-1.6109742383324255	0.5623634952914133	0.7017216889120446	-0.10247779312934667	0.7017216889120446	-0.38206156173110795	-0.10247779312934667	0.2262468747996041
JUNB	0.8421545043854106	-0.19753485038986715	0.4437941565010623	0.18771797370129117	2.029718739782293	1.0961349252624095	0.05529526169173647	0.6138891566094892	0.8084312251192353	1.4704084744277748	0.9872974399210573	0.2032350398252015	0.4810185111749153	0.7687266302830855	-0.1236027437727506	0.7053678308423555	0.9156663236703139	1.8738756622458572	-0.6342283421223869	-0.1731287421204177	1.5263546530388885	2.251536793226816	0.5307985418275888	-0.4781330584338756	0.6046376285338148	0.5859501023122845	-0.8581898764898384	-0.6624900074591313	-1.1446258930333286	0.5988243875526692	0.8596861535995088	0.057008449536340045	0.843134235466086	0.33005900467201454	0.3130339949579322	2.4803172803583036	0.06213553586438713	-0.19548476460776695	-0.5686296580235574	-0.038624200398595106	-0.3151523855230997	-0.9426920626921538	-0.27340023826013804	0.8244017073069879	-0.4025670432051486	-0.5059528681946338	-0.10235152319137511	-0.7267385906617851	-0.2755671111139836
KIAA1217	2.0186385652174783	-0.711927396469213	0.06895032646560116	0.37013246046526843	0.732370717507	1.2357864293724417	0.26644981707582077	1.4147376560850573	0.7931309628784637	1.7770088504700636	1.4362782112818075	1.0854552856395536	0.9537222253222438	0.9150787546512075	-0.6455709989183982	0.5314317046680493	1.0052159153227278	1.2156741726060338	-0.1360846642952327	-0.0807928099168966	1.2007562356513217	1.2164541118923606	0.6214105843764097	1.0246479777920208	-5.286794655158519	0.7452419767313004	0.09552834425847263	0.173732432072846	-0.4534128035752154	-0.007947056600232014	0.05856598393982629	-0.10451414511472226	-0.09734739176471258	-0.16347621274203739	-1.1611947411488546	-0.4860965266584614	0.08333612768750856	-0.5265545543395165	-0.26059245361160627	-0.12628012113622986	-0.6999421820928362	-2.239245945584139	-0.6155938774206686	-0.02798319896452118	0.6162275875788056	0.00958084106726106	-0.8301021847285645	0.5272372675327252	-0.8525131169972718
LAMA5	1.927339362341101	-1.1198579223022476	-0.5537319156530236	0.6580950219299357	2.0506410222519458	1.1466570083571201	1.6538263961726334	0.5967278758960176	0.7267784557459477	1.7688489601675457	1.0215087533313258	0.782614438680063	1.326266575167163	0.9740632857545487	-1.9701236085909934	0.3875088554790459	1.474614869349487	2.615183162022066	-1.0602968708925617	-1.4521379187276662	0.952787893110153	1.8792308723279034	1.397119773420604	0.4836221972616628	1.877981919295095	2.613270970087669	1.243325093996716	0.8173325757824853	0.9953122299698466	0.4686957291542354	0.15610965872217183	-0.934152228864339	-0.8125482308184013	0.2769710180283521	-0.6275724369480368	0.7782575220340814	-0.32837836319419367	-0.7125280388250435	-0.7946004650856805	-0.5423111810292347	-0.4884316562020408	-0.934152228864339	0.3029070865803305	0.40258460587329487	-0.5537319156530236	-0.6544969129405884	-0.420707182983297	-0.3853639790034431	-0.6684558230574574
LFNG	0.6931998960969111	0.5232506763747302	0.4455938092255823	1.0069473524866663	1.5122842427156815	0.7651071535302926	0.982739179126993	1.0705094583046075	0.31400510006322063	1.8080110213387515	1.2570742602248433	0.9367458768713963	1.2085897341465281	0.5057523818923066	0.6622302274165431	0.26855361750499523	-0.6726034247979085	1.2674845953988185	-0.8757336991828643	0.5500431921499125	0.1659230488800076	0.7651071535302926	1.698563080297547	0.3720564465190563	0.6580147279630695	-2.689926450556472	-1.4059904773654057	-3.8733184777810585	-2.8039137752170173	0.35414732312477915	1.4004026122337292	-0.863086995212561	-0.46030680702963317	0.6124476849391375	-0.4681744839637259	-0.14339653839874628	-0.2651372034134451	-0.2651372034134451	-0.22259845014081886	-0.4525109820298067	-0.4525109820298067	-2.4994428801418196	-1.2744017682030435	-0.08594363171998629	-0.8383421639654844	-0.19920967462697023	-0.4681744839637259	0.41525133887437293	0.3076583280417226
LGR5	1.8557825431271777	-1.6750999241935474	-1.6750999241935474	0.6486817518230721	0.7874062548789369	1.4024316520380125	0.4048689444903178	1.0835261648235095	0.8377643455275121	2.1288183477115163	1.5905056495917222	1.0515276164530551	1.019923369052198	1.684059044084046	-1.6750999241935474	1.8267093702536021	0.8598046607833258	1.1959171153632593	0.2982341201027686	1.2446721839500008	1.3106880786785506	1.7370361291432217	0.9839650919502828	0.5819306305421443	0.7359495206654474	-1.057728151999488	-0.2557515468799251	-1.6750999241935474	-1.6750999241935474	-1.160184845582922	0.8535951389899401	-1.6750999241935474	-1.057728151999488	-0.0997347254689872	-0.30260834268502373	-0.7171064976630465	-0.30260834268502373	-0.6682099319071163	-0.5428130733888628	-0.5065452639164321	-0.06666895317548503	0.00836981469419339	0.6531595126020083	0.30655954651636524	0.16651123600622708	0.5119318606213268	0.049010844715612366	-0.4403563798054289	-1.6750999241935474
LHX2	0.9403207975121685	1.2011145660576543	2.3143215243141713	1.5802293657803692	2.3732541290769915	1.143997091249576	1.1731051706416542	2.0345640228775226	0.9403207975121685	2.1189914185134655	1.5635508910736002	1.3036443442599577	2.4486104883628506	-0.05046478272664635	-0.7304999280688943	1.5635508910736002	-0.7304999280688943	-0.7304999280688943	-0.429579582449361	0.08484714618461346	0.29835352919905467	1.4349553961488801	1.8974615963781507	0.599273874818588	-1.2449266567028687	-0.429579582449361	0.19925175196571096	0.46396194590732814	-0.7304999280688943	-1.2449266567028687	0.8127802578330291	0.8127802578330291	-0.7304999280688943	0.8127802578330291	-0.7304999280688943	-1.2449266567028687	-1.2449266567028687	-0.429579582449361	-1.2449266567028687	-0.7304999280688943	-1.2449266567028687	-0.7304999280688943	-1.2449266567028687	-0.2160731994349198	-0.2160731994349198	-0.7304999280688943	-0.05046478272664635	-1.2449266567028687	-0.05046478272664635
LIMD1	2.2853725091032038	0.7106170623693447	1.0168291577255029	1.2768888532047062	2.581831670149712	1.1716820428625077	1.279915111419259	0.9507897912988542	0.7058902788020932	1.7577356493356076	0.8893841490755108	1.0425611842987865	1.3991190303599945	0.3454070946763604	0.46517573222562447	0.8811528320280331	0.14656599367754952	1.7776872037298197	-0.2584695257603899	-0.3238761849846277	0.026169014325277927	1.105290520272136	2.3242440220279086	1.0784454899141025	0.0017624588601095822	1.2358389872648845	0.3264333887267549	0.42844867731859587	0.39868953336965085	0.7987260492985847	0.7705260942868559	0.5903258054178349	0.13181282808583145	0.7106170623693447	-0.8387740794669571	0.9455657043633242	-0.2787650867950653	-0.44221200453133447	-0.5262812884171872	-0.8817560594846632	-0.9038013210985881	-2.7805047423722593	-1.0019808631995621	-0.6477305473171594	0.6576357408024024	-1.3519265726834255	-1.9816038048184008	0.06323229051629434	-0.8074600205065106
LOXL2	2.1161553608158545	0.1525885236467802	1.0152352228603758	0.7603227766961632	1.8558921163572686	1.413313778762346	1.0112804838384675	0.8816201399940103	1.4995100189870143	1.8591116226322162	0.9676393814245067	1.0213264466965564	1.1725466313755069	0.4712265277233111	0.18373378504181195	1.2139190281423684	-0.44506462808349384	2.427384478218407	-0.34193533606002985	-0.5200106202156916	0.580758408072628	1.0356191630208609	2.163219703461139	0.7792947203390855	0.7525252204816743	0.8759311360507849	-0.25280243137861674	0.41902251178922784	0.18865572911278888	0.48090125964251224	0.6904669680748133	0.5372170537058905	0.23730240214214746	0.2906577505180058	-0.4247286612911171	0.5824557080313546	-0.9167851548848711	-1.0718568652591332	-0.05283865797656633	-0.2896097486131094	-0.7105999925812422	-3.120241438399874	-1.0025202000913371	-0.17728945969220553	-0.10783219380507725	-0.8577243276050165	-0.8643402380411488	0.21491287369348588	0.5170525398309466
LOXL3	2.0620088904058758	0.6446708863857566	1.0865233258272153	0.30763813029783305	1.620831299345713	0.9848881309980138	2.107359293080416	0.6446708863857566	1.0944957581640005	1.9487881461171535	0.9940523780115168	1.2719698431821418	0.5199488111535415	0.15425011266539163	-0.16150199179308364	0.14472461533242073	-1.6151626159181571	1.633189074087645	-1.6696146838532915	-1.076793470298106	0.5357054085367652	0.3539961863967167	2.430101249098163	0.4355230623800793	0.6075703492491267	0.5384237421722654	0.5626033199078081	0.8294478414062644	0.5275115664272055	-1.751464315467133	0.44880982498117683	-0.42735036243121377	-0.3278710199069546	-0.5839987229473874	-0.9508793153183509	0.6996412650641353	-1.3724076758815458	-1.0712618169840682	-0.1727982476150014	-0.22044298549031965	-0.8974829044438446	-2.2420913268739944	-0.5803949025893734	0.13897114042312053	-2.3801576935313693	-0.49880751566011156	-0.19187595839096933	-0.5607736411847354	0.30348087895459763
LRP5	1.1701234328072008	0.22663414088788128	0.7685950293634245	0.545265336943931	2.017304410499839	1.8000306447111036	0.8415805129025559	1.0221468060702297	1.5016651006104196	1.6911093445065422	1.1949767043554633	0.5164178608876744	1.1360936901890375	0.7939848172555313	-0.11581691934594363	1.2299190658068122	1.465899643774351	1.6509584677879838	0.5073102454249683	-0.05677825175014498	1.3787415826448	2.441593867950311	1.245160041222825	0.5961203437958047	-0.02510711133826198	0.14656588002614365	-1.6530351890729664	-0.030048001294186097	0.11661015729384457	1.2607089301140355	0.8141938732527279	0.2963961244693984	0.48161115759008827	0.3397889599721723	-0.35143369017758586	1.247766728693423	-0.8960892717774076	-0.35364222729026884	-0.7765115164687172	0.2765509172770256	0.23316085980395163	-3.0477404783018347	-1.5905218657805305	-0.9216359297207665	-0.4267462641288621	-1.0020138499001887	-0.9980511229716885	-0.05171694365079562	-0.1301779762311943
LRRC17	2.2977342837586154	0.23874291651327087	0.8133321801439498	1.2923255554718167	1.8976454496196882	1.4573243874992494	-0.15170551633725785	0.6645657182829166	1.1345376770291034	1.3012405840185512	1.0608660854820549	1.3853335501366584	1.2374655346881962	1.3645360968249682	-1.537211786513628	2.2876221293919317	0.38938901813537913	2.0056931950838908	-0.8422391808843148	-1.3833337153569518	1.3692281385834184	1.7511571934017485	1.1123501460631429	0.732709813647166	1.7488648070476012	1.534087575747692	-0.06544490482396692	1.5832446339000583	1.257024910622667	-1.537211786513628	-1.0840012011601903	-1.754090746767487	-1.754090746767487	0.13993061571570478	-0.6763406189044696	0.5964532198900905	-0.054183660871486565	-0.5498987836465418	-0.20806173202816297	-0.7132441697496549	-0.7956977236925574	-0.7956977236925574	-1.0840012011601903	-0.2231300335510319	-0.4714821494737794	-0.12560817808526029	-0.44770537594868964	-0.16524774170199832	-0.0011809942884864763
MAD2L2	0.9695756775901262	0.577956987186249	1.0943623813973085	1.596282839218678	2.0002788752545184	0.6723115828913813	0.3183905689015441	1.184090098395808	0.337195177707324	2.2420612526351698	1.384418225627257	0.4964208057765491	1.2658205133818654	0.1765882431373766	1.0391004705736526	0.5435648742996797	0.19728282188997118	1.460971619126835	-0.9866274730551857	-0.4712621712829355	0.7142166685167805	1.8744185813522776	2.525726687710377	0.09392181845132984	-0.334450444578332	-0.334450444578332	-0.17486109177096043	-0.6689780451075182	-1.1533077913839451	0.8140357672877446	0.40755538393094365	0.4402684470112145	0.2548545167666326	0.8255712696397869	0.08126996400156766	1.6376526919470236	-0.02065648432811205	-0.10472330808240539	0.3183905689015441	0.3183905689015441	-0.9350162473458783	-1.2600425174621757	-0.7844996393737541	0.09706784961946001	0.8140357672877446	-0.5717439981328429	-0.16356191447933227	-0.4034727991618887	0.36364857086445557
MAF	1.9941054708971997	0.3329332927405562	1.5209732040041521	0.5774850064336104	2.299655099686525	0.7824698897041429	-0.5227789003945162	0.669714959025305	-0.8683462471365878	1.9654161730359982	0.9215304450269373	0.4340896994633302	0.7739960266696234	0.22683126064060924	0.18061411965486995	1.3612474695669547	0.9215304450269373	1.6230972737690563	1.595819173571341	1.4195127987651428	0.8389888089632308	2.0463420525069154	0.4480383974903233	0.6460945286288274	0.41018304613607764	1.6624390493007202	1.772916000145384	0.3491050880255054	-1.7158252203487538	-1.3702578736066822	-1.7158252203487538	-0.21701643917090582	-0.9360514945189125	-0.0835051726180156	-1.0959656394535797	0.5582105434676704	-0.8368760200660799	-0.6983350806278039	-0.48518656921729864	-1.0112942893720336	-0.6983350806278039	-0.4157422774664889	0.0932039484768681	-0.6983350806278039	-2.927928797331347	-0.5625837859129778	-0.6737328098749449	-0.05387322897977083	-0.9013522021919365
MAPK1	2.538916863037448	0.2226347328439233	0.8923846905496937	1.2984004778347977	1.5969184633100533	-0.06442145830409315	0.628476764078675	0.4767801367705171	0.558981862168396	2.797182209520382	1.0009356312451652	0.2910238750860549	0.873590385020285	-0.07519710460322086	-0.10022687460487117	0.5282523612060793	-0.03564312147999959	2.3377461419451437	-0.5998286627269874	-0.6923674843600527	0.4559362520966268	1.6602573623440997	2.7047649809745975	0.28394530229622067	0.3402445985560284	0.544066286223895	-0.09475614881019129	-0.4899163959905538	-0.4926355523348329	0.6886812270363442	0.8063984150176836	0.7262303666149637	0.6485261980020868	-0.08821299408936319	-0.9031565863659397	1.1624638816815664	-0.44297967670092186	-0.28340893288398605	-0.045716826561339935	-0.9603591381911755	-2.0562024095755524	-2.6925225713174274	-0.44761904317657275	-1.6250874545939564	0.5646861054247229	-1.1213954409635758	-2.4607610327505536	-1.1820626357606372	-0.00679401185873239
MAPK11	-0.0739125311060678	0.3557353798874145	0.580858762689319	0.7858550841091931	1.8649794056379103	0.14504229074650415	0.48507795298895257	0.5866406603627476	0.9385613363742604	1.9712023069126852	0.825561178234456	-0.20706453969771013	2.055555571941273	1.445849096432852	0.43471290660439493	0.6264827512474318	0.45380480469094114	1.6840915329917086	-0.8945075585353219	-0.9766845262549074	0.3284266834239432	2.1822578644056336	2.266444123862107	-0.08302945971019854	0.4088607528380862	0.014244480746870696	-0.5290598514987676	-0.2680865846446297	0.17598272073873744	0.6869663235538483	0.8831586221756733	0.32151861651729297	0.7136486382074769	1.2621382017641904	-0.44456291041541857	2.2591551594824275	-0.2372554929996843	1.1607760842533321	-0.3647074169168778	0.8737160867297487	-0.0739125311060678	-1.010901289625028	-0.27851061027974516	-0.11072830383483728	0.05639657267183925	0.18361604718613828	-0.7285702242335285	-0.3758503476802919	-0.45633743101554924
MCOLN3	1.14726793932672	-1.2922388190271845	-0.5578741101376558	-1.2922388190271845	0.17649059875187298	0.4129032304371913	-1.2922388190271845	-1.2922388190271845	1.035642231858638	1.4252335173487485	-1.2922388190271845	0.17649059875187298	-1.2922388190271845	0.9108553076414018	-0.5578741101376558	-0.5578741101376558	0.6060664153052555	0.4129032304371913	0.4129032304371913	0.4129032304371913	0.4129032304371913	1.6452200165309308	-0.5578741101376558	-1.2922388190271845	-0.5578741101376558	-1.2922388190271845	1.5768437558801032	1.2482456745166257	-0.12829829358427325	-1.2922388190271845	-0.5578741101376558	1.035642231858638	1.035642231858638	0.7693835610592337	-0.5578741101376558	2.4438143493739157	0.4129032304371913	-0.5578741101376558	-0.5578741101376558	0.4129032304371913	-1.2922388190271845	-1.2922388190271845	1.035642231858638	-0.5578741101376558	-0.5578741101376558	-1.2922388190271845	-1.2922388190271845	-1.2922388190271845	0.7693835610592337
MDK	0.559634720196664	-0.16375940150423762	1.6232561523910403	1.468041417844374	2.1406752143237937	-0.31325306165677413	-0.4297824316571899	1.265894273536944	-0.7144208719161289	1.333261880389856	1.3929324835712467	0.49189266898033296	1.5765344655562108	0.9097769934132667	0.07798665432190413	0.6961670331815507	1.2010967370903474	0.416278621052966	-0.025763489199888617	-0.20411026195331317	0.682911706467223	1.5723822659254298	1.4025886736940105	0.41441744337345776	-2.2269522723705686	-2.52902771947111	-1.536324138806364	-0.6072007543240938	-1.3210744146920512	0.8458208635906675	0.7222360936551278	0.24216490989287295	-0.18221035138001623	0.7505372548143812	0.16410295488084584	2.120006786767932	0.18920171826549662	1.2162267113917875	0.032432320335811005	0.27618867583573525	-0.26570289686099813	-1.071163788522968	-0.6388068239887612	-0.012281049245270409	0.3234291773277737	-0.001605703379967786	-0.13661661762922378	0.5645609128901529	-0.8163643672728887
MEOX2	2.153348181762429	-1.1837477769085971	-1.1837477769085971	0.4234779277828586	0.7703049458353658	1.4408169981093994	1.579034777096101	0.8008296651702175	1.3053344626486871	1.5300086266759276	1.2305192350959524	0.7422377197197635	1.085294681531471	1.3979318363643538	-1.4496513022171098	1.4186729792884119	1.0344392856992144	1.986756416052381	0.31697348028677225	0.8591875678185712	1.0800824043715245	1.5388388861213291	0.9610537742870117	0.3500327696788903	1.1236884674426704	2.3870049131606894	0.9419789845143978	1.0314723900342686	1.18382579480312	-1.1837477769085971	-1.1837477769085971	-1.4496513022171098	-1.4496513022171098	-0.07495001875298153	-1.4496513022171098	-0.19978781066324183	-1.4496513022171098	-0.7623006604850457	-0.5663389109651689	-1.1837477769085971	-1.4496513022171098	-1.1837477769085971	-1.1837477769085971	-0.4107953198501299	-1.1837477769085971	-0.4656913359717544	-0.12013367567454643	-0.006788374684490188	0.20146423794243695
MMP13	1.7760256847551372	0.6915213277587627	1.6513229738016113	1.7760256847551372	3.324543632120826	1.171422150780187	0.955629809071156	1.7760256847551372	0.6915213277587627	1.8888330085315983	2.654168674733389	1.171422150780187	0.955629809071156	-0.9492704236091997	0.3510262750962058	0.6915213277587627	-0.9492704236091997	0.6915213277587627	1.171422150780187	-0.1288745479252185	-0.1288745479252185	0.955629809071156	0.6915213277587627	-0.1288745479252185	-0.1288745479252185	1.3538719760279831	-0.1288745479252185	-0.9492704236091997	-0.9492704236091997	0.6915213277587627	1.171422150780187	0.955629809071156	0.3510262750962058	-0.1288745479252185	-0.9492704236091997	-0.1288745479252185	0.955629809071156	-0.1288745479252185	0.6915213277587627	-0.9492704236091997	-0.9492704236091997	-0.1288745479252185	0.6915213277587627	-0.9492704236091997	-0.1288745479252185	-0.9492704236091997	-0.9492704236091997	-0.1288745479252185	-0.1288745479252185
MMP2	1.4849682244726314	-0.3415643769977133	0.22629142660886892	0.3325923846405121	1.3405647127595324	0.09058685108455111	-0.46830765799592683	0.005004096527050611	-0.27302609111312887	1.0117938245867883	1.0675551616649628	0.643382278276299	-0.4872471716825656	-0.4563330382942536	-1.1152615865884565	-0.7064511120023744	-0.09874453370983806	0.31203820234497365	-0.4551773504635129	-1.1572509169764837	0.5921192220589125	1.1765941975776482	-0.1428470120376874	0.05551096670671294	0.6742233824881444	-0.8351430825156423	-6.483756916828275	-0.9824793718316102	-1.2060638779996675	-0.19997965395736456	0.06740472021596884	0.18975942033703197	0.13218063420283294	-0.8803338238248979	-0.1479921537219292	1.634766125449216	0.22005288862738248	-0.08443729309320695	0.13432187246471558	0.056784022868715894	-0.22801382458812774	-1.409141456197283	0.012274885306732635	0.5994939352715088	-0.382420931256664	-0.12055303436385785	-0.25426446455646434	0.6695604026894297	-0.36856738658631644
MSX2	1.1751202111822363	0.8925221695671631	1.1473086687089424	1.088323723873493	2.625293884348671	-0.0977007028388092	1.2576588006634255	1.158559549989525	0.8925221695671631	1.7127131155714106	1.3003219391628333	1.252762314810948	1.2378745678657683	0.680523954277823	1.0308724287269906	0.7118869176466976	-0.03871575800335985	1.3140112196745652	0.5266886888591077	0.876325508584153	-0.3964954054368926	1.3094763228428645	1.544977345041416	0.7220514706549717	0.9685605328250231	1.7231660342298343	0.348971929504018	1.158559549989525	-1.9288741590991632	-1.9288741590991632	0.9613001941997511	0.7118869176466976	0.7419693969235245	0.81665791579849	-2.4396670769865865	-1.6300794565010797	-0.03871575800335985	-0.1290636662076839	0.1803343619091395	0.2969325441858995	-0.2698557874204703	-2.4396670769865865	-0.3964954054368926	-0.6084936207262327	-2.4396670769865865	-0.3096989181281493	-0.3518200055479074	-0.2698557874204703	-1.0056900648031626
NBL1	1.4350071518678402	0.5072177446085497	0.28081011415272894	-2.0356609909517704	0.6152424128104779	-0.31893830697089837	0.28081011415272894	-0.12850193928153023	-0.3923494471256062	1.1985392782904236	0.07615408743559964	-2.0356609909517704	-2.6713806748418505	-0.0729000894897364	0.7345205919586224	-0.6561969549696821	1.0989057906287227	1.1711596440237644	0.16356778408768022	0.20433670191990608	0.6403713719958993	1.2636126370644085	0.029110461192479332	-2.0356609909517704	0.1209019687119544	-1.6637888149057662	-1.1952852803445606	-0.5595655964544807	-0.7642216231716102	-0.3923494471256062	0.7782026397212499	0.31678137691918135	-0.2509702073340499	-0.2509702073340499	-0.31893830697089837	1.0204691604461098	0.6152424128104779	-0.31893830697089837	0.2433702367644738	1.2760910558859793	-0.12850193928153023	-1.6637888149057662	0.029110461192479332	1.288401974088813	0.16356778408768022	-0.12850193928153023	0.2433702367644738	0.3513949049664019	0.5354399601336842
NCOA4	2.392519833588506	0.27266579827395176	0.5147430208471059	0.5396460428359924	2.3503883599030373	0.3560805347242268	0.5664854950762231	-0.028571737689191638	0.26828935208468674	2.1903842684249106	0.886112395559771	0.515128588696858	0.9204770973934194	0.7714375071593418	0.3455857068422127	0.38434101236312845	-0.009756395823627	1.5540375947290435	-0.6368658009219499	-0.4737628275147533	0.26565871187127904	1.5846221048567422	3.1431606497853948	0.5525453291995932	-0.18608858852893279	-0.01533100699565062	-0.6679317002993465	-0.45518752900055126	-0.5180330055733152	0.463159591133721	0.952089847259458	0.27615982240234965	0.7128312430807417	-0.0052072991052011875	-1.1099256183975323	1.922829834828627	-1.1387796034939688	-0.39370694425891556	0.058844660392610805	-1.0301544310005741	-1.1506259055760109	-2.763736477778044	-0.6815027026239732	-1.816397657837539	-0.0026846496444847103	-0.3443295798560821	-2.509243566845717	-0.9469593744147351	-0.7702428279460775
NEO1	1.6663271972933054	-1.3030520588178838	-1.0089044807119236	-1.367868948615666	0.30826054057114016	0.68178937015128	-0.49918433488352465	0.12307428401641042	-1.5929511707396073	0.44958554134091383	-0.08163186078091086	0.17345843265148628	-0.4245667271424814	0.8372662858812225	-0.6472034905006087	1.211009318595776	0.9285293885912788	1.9322591531667754	-0.37167018307905497	-0.8188413887510161	0.48831725252571645	0.8864364216554217	1.2749701748376239	0.10351279309706918	0.470164565627865	-1.0675167780697201	-3.305195937214217	-1.5880646396834568	-0.6039204185129107	0.5706339470864809	1.342303354095081	-0.1561975391513308	0.07219368744517582	0.23998415362784353	0.7691019970075259	2.601795927802224	0.07507085011722331	0.3640087965544701	0.5686355657626629	0.6725566519914521	0.15054035123627926	-1.0057210934428658	0.9573887862366114	0.7913561616838959	1.902568366866641	0.42979831563927523	0.15732111980852495	0.1532567142877829	0.08223725655113859
NME2	1.709028401399096	0.20967080825063164	0.6165929564969257	0.42062059520505946	1.316519147398988	0.6348300457938185	0.31877497019027745	0.5557225447017521	0.2184514798652245	0.763784674708392	0.6665356661084222	0.3759327600339856	0.47292237238389967	0.46124833655294956	0.570721255628183	0.024783747095469027	0.6973680420793414	0.7493621900052343	-0.6742067520005139	-0.7828524138301565	0.7384220714307984	1.9609981075969662	1.2888476968901401	-0.6806967985346077	0.2999588988394651	-0.028452743146110064	-0.5344635998416383	0.10502320481953337	-0.3313015532687902	0.5295335167617504	0.4351287450049691	0.3759327600339856	0.5361384320366637	0.32409341198276587	-0.20102903705956005	1.4666946313154925	0.035133866039495885	-0.17173125579612747	-0.0616537562527059	0.5959748803499629	-0.06916740789105823	-0.5811174291354789	-0.3456854328273094	0.5049765425302569	0.46593256887559725	-0.34087024307370645	-0.08053329121804995	0.2972448856512908	0.29179704087745945
NOCT	2.257007699192351	0.5221565770384389	1.4578964102880378	0.9463948112824622	1.3202554106940416	1.6341251905414529	0.9337253651424593	0.771963765792474	0.6985979070130023	1.7801885370918855	0.4520220566860982	1.2711788792470813	1.5589893788802576	-0.3852341043882769	0.7357635622541474	0.62909505458301	-1.5443622096106762	2.0925539744248924	-0.8026491696672208	-0.8476088582170734	0.9463948112824622	1.5950853975063914	2.91570709027344	1.2761650365419432	0.3876184762360886	0.7861845981385015	-0.0008047371583546212	0.08368352285411465	0.46988934599988896	0.4520220566860982	0.7932409649975253	0.7061107525781325	0.5306803312996881	0.7575963243436867	-0.3368952883403724	1.1567121508736893	-0.274946001704509	-0.2449743201640939	-0.8249477170141988	-0.4872525260725384	-0.6962135351651915	-1.5071965543695318	-0.2598795903452499	-0.8249477170141988	-0.559665149878265	-1.790938059937581	-0.8476088582170734	-0.7807017951776598	-0.5412062114461496
NOS1	3.0032599419050614	1.2065095017613683	0.9172972786696241	-0.8794531614740689	2.3411883140606164	-0.8794531614740689	1.2065095017613683	0.018922058597777597	1.6426049344492126	0.9172972786696241	1.8156724987414703	-0.8794531614740689	2.630400537152361	-0.8794531614740689	0.9172972786696241	0.5444378739169239	-0.8794531614740689	1.8156724987414703	0.018922058597777597	0.5444378739169239	-0.8794531614740689	1.2065095017613683	0.9172972786696241	0.018922058597777597	0.018922058597777597	1.6426049344492126	0.018922058597777597	0.5444378739169239	0.018922058597777597	0.018922058597777597	0.5444378739169239	0.5444378739169239	1.2065095017613683	0.018922058597777597	-0.8794531614740689	1.2065095017613683	-0.8794531614740689	0.018922058597777597	0.018922058597777597	-0.8794531614740689	1.4428130939887702	0.018922058597777597	0.018922058597777597	-0.8794531614740689	-0.8794531614740689	0.018922058597777597	-0.8794531614740689	-0.8794531614740689	-0.8794531614740689
NOTCH1	1.8977786032757276	0.10662264036773174	1.362414331511356	1.1369798630991224	2.732779530823773	1.0140495691588154	0.5951100861368552	0.6235159722063888	1.0881375670763034	1.7502247641588118	1.0668685481734448	0.7360708181905445	1.265310106589331	0.038188940416564135	-0.10630506595929742	0.6703347048233591	0.36135898834748165	2.0249322097066207	-0.26737078851683105	-0.12174464263092198	0.923144679448603	1.0871788139954566	2.0142320355334777	0.19957901659978763	0.815342741039985	1.1777208654299451	-0.2187360492279129	-1.0183270414847028	-1.2113710878480493	1.0352528232752052	1.0938742798481558	0.4224833113517291	0.16733509195950116	0.6635615266699306	-0.44965388728709477	0.10232179853153564	-0.27615881928102665	-0.2850107635576287	-0.27615881928102665	-0.34572843809504344	-0.6361467855889417	-2.5677006311299504	-0.2020245239073936	-0.0735097541751282	-0.18553934675541095	-1.102300816258646	-0.6401049580958544	-0.15322407762663925	0.005975495635371245
NUBP1	1.874607397859903	0.18108486232295834	0.9377734415939666	0.9057793980664023	2.1312152568222302	0.2505912313770934	0.35235037301751815	0.7283456092289776	0.30729816323030174	2.5075556373449106	0.8768346810220478	0.2505912313770934	0.9377734415939666	-0.6068273067044765	0.17562069830355284	0.5746117055524933	0.4343738627064555	1.0894251527986099	-0.6681291438803167	-0.41946143128325913	0.5919059144063136	2.331176690263258	2.6559008002997824	-0.18853137647023102	-0.22264306370418757	0.44845323333304526	-0.07734031015434872	-0.49038097298058647	-0.7880827272987903	0.5962025786622753	0.6840510547407436	0.604764014332556	0.47166709158863757	0.5789514982274537	-0.3001447127121386	1.2873743553835206	-0.08368676305071024	-0.18178904249775646	0.17013921519332925	0.32746639732315114	-1.0451434764521117	-1.814186014391037	-0.5393297066995723	0.5261410903060147	0.41542127331593676	-1.1716015946003084	-0.7690780693084776	-0.38885166807030935	0.06254733118265557
P2RY1	0.02786057840657227	-0.7114063434006291	0.02786057840657227	-0.7114063434006291	-0.7114063434006291	-0.7114063434006291	-0.7114063434006291	-0.7114063434006291	-0.7114063434006291	-0.7114063434006291	0.02786057840657227	0.02786057840657227	-0.7114063434006291	-0.7114063434006291	-0.7114063434006291	-0.7114063434006291	-0.7114063434006291	-0.7114063434006291	-0.7114063434006291	0.02786057840657227	0.02786057840657227	-0.7114063434006291	-0.7114063434006291	0.4603040056873442	1.0051182919644106	1.0051182919644106	0.02786057840657227	-0.7114063434006291	0.02786057840657227	-0.7114063434006291	0.7671275002137738	-0.7114063434006291	0.02786057840657227	0.02786057840657227	-0.7114063434006291	3.5817790536707954	0.4603040056873442	-0.7114063434006291	-0.7114063434006291	0.02786057840657227	-0.7114063434006291	0.02786057840657227	-0.7114063434006291	-0.7114063434006291	-0.7114063434006291	-0.7114063434006291	-0.7114063434006291	0.4603040056873442	0.02786057840657227
PAM16	1.595718181634324	0.5716712432432264	1.17369520931196	0.6909033985980491	0.8940430052754123	0.361477229639752	0.6330417478024096	-0.01077177776086255	0.28044973274118196	1.2080138618550722	0.4364969742033195	0.6909033985980491	0.6909033985980491	0.6330417478024096	0.8940430052754123	-0.01077177776086255	0.1923678289165006	1.3640611033172094	-0.01077177776086255	-0.01077177776086255	1.1013570644549162	1.273346419602138	2.238177455092949	0.1923678289165006	0.4364969742033195	0.361477229639752	0.4364969742033195	0.361477229639752	0.1923678289165006	0.4364969742033195	0.28044973274118196	0.9821249091000935	0.797560195998205	0.4364969742033195	0.6330417478024096	1.1013570644549162	0.6330417478024096	0.361477229639752	-0.01077177776086255	0.5716712432432264	-0.01077177776086255	-0.42122544361772973	-0.01077177776086255	1.0631524059986632	0.8940430052754123	-1.5333542858335085	0.28044973274118196	-0.2651782021555921	0.5063386854961606
PARP4	2.070029910372458	-0.10378599279337321	0.6567878317712365	0.7798119229292193	3.1436459013118543	0.2955199566960923	0.1157226599138433	-0.72461467490082	0.3988427996005451	2.025921995271406	0.5244852900010083	0.12025166359444742	1.3333209580544634	0.011805425915848983	-0.18934790606286872	0.6095125704999313	0.2052315285119678	0.22131769019244196	-0.9529580187810415	-0.9322377314327334	0.8401109824124828	1.4584766164765932	1.6215678322715597	0.14606902901844615	-0.6528993671085422	-0.07574637313871166	-0.8814826628314043	-0.15726802514851904	-0.242761728531406	0.7720292585020115	0.7445148860620603	0.32695947215137805	-0.12316404707504688	1.2569043981638621	-0.5439223377586078	2.2647004326444455	-0.15197792935020377	-0.5806249443712267	0.6231502337037671	-0.30936999253306885	-1.415281023144862	-3.6030483389124472	-0.607808263471082	-1.0318232055083336	0.393044375981368	-0.5356868090266266	-2.3865833878904885	0.9470801402130302	-0.005116076618740628
PDGFA	2.181916879777156	-0.663237521411787	-0.18602431495154698	0.33231466183965425	1.100667619605987	1.4576194331888053	1.805561690071827	0.3584941691670657	1.1641284852418006	1.4951090224498316	0.6166094617578004	0.7092125387017216	1.1047128562599953	0.49871485892027845	-1.2873501094454574	0.6496059646156012	1.1087361674044425	2.605911104222882	0.21725403769534574	-0.5182600125034206	1.1764388683584825	2.1293745606070686	2.016356387637812	1.0086599811426882	1.994781052487875	2.7398825628950294	1.0117147142147485	0.2687636511932332	-0.48318423912939956	1.2573289860320012	0.606154372175726	-0.9014470296588465	-0.5425998681112045	0.06483113949775769	-0.7561460083945497	0.9329974494372609	-0.9642139017546413	-0.7728275888192578	-0.21728363216056634	-0.14871500078558755	-0.3769606132693688	-0.5677649590334817	-0.12016151557246947	-0.3017267491188593	-0.14871500078558755	-0.8623696342545805	-0.5677649590334817	-0.367128693520116	-0.6071883339774218
PDK4	-0.07317519545218588	0.6386343224622303	0.22546104705751874	-0.023286975026598305	0.7209933622689312	-0.6435685157743078	-0.07317519545218588	0.35740759337650785	-1.784355156418552	0.22546104705751874	0.32635094106380275	-0.38151178935881297	-0.45994288082653023	0.4162114331319082	-0.753451981425585	-0.753451981425585	0.759274851285431	-0.023286975026598305	0.9866047534540302	-2.354748476740674	0.2940760744433695	0.9577279795407807	-1.784355156418552	-0.38151178935881297	0.7011633999718756	-1.0303362011486523	0.32635094106380275	-2.354748476740674	-2.354748476740674	-0.07317519545218588	0.9577279795407807	1.6570690223362579	0.6386343224622303	-0.38151178935881297	-0.45994288082653023	2.5548152400282187	0.35740759337650785	-0.07317519545218588	0.18888153096330906	0.15060004194680915	-0.023286975026598305	-2.354748476740674	-2.354748476740674	0.023748890326235922	-0.6435685157743078	0.023748890326235922	-0.5466444299958861	-0.023286975026598305	-0.07317519545218588
PIK3C2B	1.4888159792111808	0.5762112730526368	0.851647897594569	1.6335998126549214	2.7512889345307987	0.354749506801861	-0.2670829100263075	0.7064561656144809	0.9114776996181456	1.1549739211015815	0.6693288862872898	1.3755160414040393	1.513806858247951	-0.04562114377553177	0.2602290558395679	1.68391848895401	0.4722968666845768	0.9492565255961141	-1.4090789318388397	-1.2892859774318688	0.37251473175911076	1.011767395826753	1.5429050158654694	1.1250673336338952	0.6173076740812102	1.245810118245022	0.06004373055087122	0.765111989877474	1.6960692102856867	1.2119527211154497	0.9675656211635477	0.9765819236300295	0.7985487002260563	1.663294257794574	-0.6674535606037003	1.3343297806524448	-0.07410336278730861	-0.4672682353150036	-0.6130663306463435	-0.42349786943338513	0.13185120774770223	-2.16920216551092	-1.710933068971341	-0.2670829100263075	-0.16541409818250294	-0.42349786943338513	-1.0891006521431723	0.3899349789985844	-0.8537298546577523
PIK3R3	2.57741210675774	0.9979703585553961	1.0468053252603775	1.5982893711865014	2.2947312231520254	0.6933764213670415	1.0094027538507064	0.6981977930819873	0.869376148722892	1.9887047309586825	1.294650423834628	0.8986054543344457	1.9091225732585955	-0.440114160830729	0.8176983480185104	0.03592756636342378	-0.6380756424698873	0.910935224684266	-0.5230650450834553	-0.9201910359204347	0.27591626573415073	1.0903218292148407	2.346289814111704	0.7638962158797186	-0.57293777964393	-0.5477639087884206	-0.18057136478337463	0.8777941902151022	0.4672161506004867	0.7173076352580969	0.7955489034679607	0.7454592781243029	0.51235858752052	0.207723715270298	-0.29875693201451053	0.9630615980366918	-0.3091048194261192	0.0982727272964476	0.8000088769162369	0.43230739008178326	-0.4632829239047229	-2.3749509520334553	-1.599955552693038	-0.21879308574465253	-0.046426690285196394	-0.4868691645586382	-1.7787330564990078	-1.237379592732149	0.5930207100355864
PLCB1	1.714114768937628	0.6086667183592215	0.7071775809498512	1.0063017660115108	1.6096353707942155	1.235786521934443	1.0063017660115108	0.9418330974912578	1.2141028462477794	1.6939514289284123	1.1853000593596648	1.4528393265345962	0.8288542599280252	0.593891947885361	-0.035619024601886276	0.5484149687264268	0.9852041677662245	1.9935262567714744	-0.43341366947705684	-0.41567264789410285	1.1534682148211786	1.106438398097557	2.628839494060186	1.7437233128848766	0.23579401380263235	0.7854831896530583	-1.1021438442199074	0.2996316475332373	0.1894672450614746	0.8379426757304108	1.3266944906469627	0.8166255845565871	-0.27483137769503174	0.008099094539085132	-0.7379337070951971	0.9025191158945205	0.05614214241693858	-0.0042261247822630455	0.24083008618499172	-0.31452619683744254	-0.3895551704749299	-2.1592981261842783	-0.5167529079886578	-0.010437730988765164	-0.5557860232288284	-1.6845451034057624	-1.0108598428765794	0.4306184331961281	-0.06787685053516172
PLCE1	0.692231607024263	-1.317768579157718	-0.5691857880088131	-1.4789756446966886	-1.21622839240233	0.033895023524225486	-1.4618781629602702	-0.6725412757086532	-0.11719322848870142	0.671145231183068	0.28586452863808814	-1.2444011454179542	0.7011599609200934	0.665054075076444	-2.0343236919166405	1.0116873314728718	0.6496939309018607	1.4438373958777488	-0.4969586926874343	0.09823729531395593	1.0724947816385824	1.8766336911310597	1.0525552454065432	-0.03397085515116255	-0.47378890083281283	-1.684483065027873	-1.605755164386052	-0.36402273433447874	0.038964755635841716	1.2214193958646635	0.522866854275917	0.6183905558950549	0.7534203001005135	0.8117300497965785	0.1866477685673953	2.844634452118045	0.49866292092978515	0.08855327907890116	0.5021496961497693	0.8144394449154366	0.4916598075371039	-1.6643273725875327	0.04401383705026906	0.8981537999118909	1.1388194552972501	0.5159995360272916	-0.07211379613422897	-0.7657843000084658	0.30642134759291484
PRKX	2.1955810529698696	0.6947559141135085	1.1028028770934093	1.5648703670233115	3.0249796629460386	0.7287681520721531	1.05206890749437	0.7231634770763117	0.11208676069069218	2.0199119751816466	1.1555310408198722	0.8046982681391848	1.6585110198663464	0.5992422173878446	1.1869047229113574	0.7727211805097456	0.8358758442250055	0.8255696856681429	-0.2589499296443406	-0.518834250278281	0.4193574610599827	0.7231634770763117	1.8339525486841037	0.31475405570483295	1.0861198444999234	0.4193574610599827	-0.28389152280180474	-0.48878368564507735	-0.6638146565434645	1.228793910016264	0.6597899387510222	0.40494067520368043	0.16592410332423002	0.6479132957661955	-0.8674872221379956	1.5475901170214983	-0.6468478902254156	-0.6810154545948541	-0.21051517818903367	-0.6810154545948541	-1.1609328510570756	-2.5566572548365345	-1.5112288245871899	-1.2951523886817107	0.6538657561727406	-1.2129002906750201	-1.69227632047476	0.0168467472948756	-0.630108872622719
PTGER4	2.2635588595214737	-0.04660526419069571	0.38659220161593466	0.8251738881182058	1.2852912354671215	1.0619955601157733	0.44716900223193523	1.1606693477838868	1.4926220777817325	1.3844786309361325	0.8251738881182058	0.7230084067955187	0.9170010450902171	0.9843144553619084	0.5310731088405927	1.4253086675100413	0.9343028133849677	1.9031671134508745	0.5039572035213667	-0.5805009271932402	1.1472125776323991	1.3307164692195597	2.024455729974345	1.0619955601157733	0.4173855021269579	1.6841159101767231	-0.04660526419069571	1.3307164692195597	1.0912985971724225	1.1196857628414805	1.0619955601157733	-0.04660526419069571	0.049095311750054146	0.17604323238608036	-0.7831856449445033	0.7443815192966114	-1.0444916935108934	-0.4939292257988311	-0.9044742614679734	-0.4148954545675995	-0.4939292257988311	-1.4127818838877972	-1.4127818838877972	0.17604323238608036	-0.15358940600120924	-0.9044742614679734	-0.7831856449445033	0.21470078437569454	-0.6762015031339897
PTGS2	1.2661000182879563	1.2112851870309502	1.220906913266427	1.3465895315824965	1.7221043025359672	1.238063003049986	0.46422483588992297	0.5002981830775597	0.8082137478900152	1.7987854686444582	0.9843280125967642	0.7774062089527348	1.1311731643844236	0.34160038542735743	-0.44421692180468975	0.11301995776607367	0.16599753245259508	1.245298545669462	-0.577541265948418	-0.17778699963271472	1.196802760989078	1.0967257779654316	-0.35728938748646005	0.22543970605111632	0.7241301186698236	-1.0263478096304361	0.45844533744920535	-0.03735149310288399	-0.1890488846831638	-3.4594055003432147	-4.293293016725595	1.6573972403860309	0.835469538137372	0.06260892976991413	0.585468694135134	0.9910686339914208	-0.30134219882459445	0.4288687206036666	0.4637448882748134	0.8265918097064796	-0.43946797746266775	-1.4869974508614694	0.15019864911085445	0.8973104270646248	0.27504269144005344	-0.547844094303222	0.2538182310179789	-0.8948281399499917	0.3784727942390924
RARB	1.3493498170978266	-1.223519411511939	-0.6089205941259538	0.670533952391641	1.266333739732898	1.3702563033496136	1.7015497541846683	0.8779852635919493	1.1866028214474267	1.8311862028715669	1.31448416341497	1.3499966130462868	1.3172558920070945	0.975817682651436	-0.8834651090142934	2.1264774825393005	0.36052544514174606	0.8880319216286713	1.2909994424486333	1.184795840930021	1.0631804564465208	1.6117247888592166	2.1763044420835738	1.322752808403706	1.31029698588491	0.5276742532504853	0.35071322494209073	0.81102329537863	-0.2867080635042597	2.0607969576299743	-0.8834651090142934	-1.5635737140095847	-1.3646546988395734	0.6329837995973595	-0.4100015789559424	0.37014525641419876	-1.5635737140095847	-0.43393777275532985	-0.036099742415307355	-0.6452775692201769	-0.2350187575853186	-1.5635737140095847	-1.5635737140095847	-0.3244647389940122	-0.26886629162830833	-0.09388347025768423	-0.6452775692201769	-0.3244647389940122	-0.30522326672253136
RDH14	1.9904700997593405	0.6689245015996675	0.4072943999865692	-0.25028571013767503	1.2686310202609998	0.5016906566107091	0.7909487811301137	0.7193927907586093	0.7676172888898352	1.2074952648661792	0.5314150522952841	0.10609934295327648	0.4072943999865692	0.5885267950083662	0.8361583465886252	0.6944520929201801	0.47112884477095085	2.1199461240508017	0.06181268063436512	-0.690163686114019	0.9415686325870531	1.326504611723911	1.0190925028615998	0.06181268063436512	0.18959226583866895	0.3739110714064053	0.5314150522952841	0.30389499978199314	0.22904652562332287	0.6159933905540333	0.6427817287627134	0.3739110714064053	0.4072943999865692	0.22904652562332287	-0.522929841125061	1.3947580955110976	0.14864881903202157	0.10609934295327648	-0.25028571013767503	0.10609934295327648	-0.19162966456571048	-1.442140052862403	-0.08305186514871664	0.10609934295327648	0.015640922141450967	-0.3122953057530582	0.22904652562332287	-0.13598297619435087	0.18959226583866895
RELN	1.7967242013871434	-0.7028141955462053	-1.1450550010238663	1.1830079052867846	0.9913096801110434	1.4938953111232811	1.7941502483633245	0.9942162664821057	1.5430134181846	1.1513814293722044	0.8481654268624897	1.0070185745979063	0.7019139434579408	1.463417089013876	-0.9574195872494009	1.9149616147942692	1.0596752676360568	1.9715923551548307	0.21900662568216234	1.0730553848326325	1.1724684728059527	1.0879332227745035	1.6203021066888117	1.5225528744684829	0.816693888098497	1.8424856592769558	1.4274078405309383	1.1473488380709307	0.2919012148902331	0.49110665403550224	-1.293989607651657	-1.293989607651657	-1.293989607651657	0.14662154325388335	-0.6064430954434769	0.27176916658543204	-1.293989607651657	-0.004135984911830392	-0.16703873599868	0.10016164740182633	-0.2992741972152186	-0.8904496093206705	-0.5538795889184143	-0.11905960019411126	-0.43028730144349536	-0.33797500436189315	0.2639257809778841	0.301568034262283	-0.3968717356392828
RGN	0.0810652365626544	-0.985313867515955	-1.1843948998512774	0.5035630108496851	1.3388653944219315	0.36442226839581604	-0.8575613009680743	0.7533039750824183	0.2181688176177678	1.4669924471278668	1.123252410383977	-0.2630491518014174	0.17444179804312826	0.32652690228170234	0.06465532696830922	0.827470206980965	1.042339537173788	1.0804660239994108	0.09722071868080691	0.36442226839581604	0.8353942582750226	1.883733258022016	0.9404335333323054	0.24633290300383423	0.06465532696830922	-1.130946890932077	-2.224869653034828	-2.224869653034828	-4.252523057724571	1.3192042880446966	1.5963997825221188	-0.94096642057939	0.37675386466825994	0.32652690228170234	-0.35784244731872156	1.8980664650839867	-0.38295228218323984	0.2872011890334947	-0.2406395198564824	-0.7084491166450463	-0.2406395198564824	-1.080107163033259	-0.2187017048648524	-0.4086821752175395	0.9616276414023706	0.013815599069491235	-1.0316329474410835	-0.0036975480271401262	0.18922229726077458
ROBO1	3.2022028913030622	0.4567343122870477	1.0455013020172117	0.6179252520446072	2.604819842081275	0.632376735453653	0.7671798315009345	0.9843554766757999	0.6906949014136018	1.8972941178157634	1.0337617663312513	0.859950261119643	0.829931604640757	0.276423792301044	-0.01074389364949877	0.7450805501947818	0.21712811811697436	1.645851761156678	-0.691244632208853	-0.698125110092709	0.32295619937544223	0.6580485118518173	1.7450161185521937	0.8828954634497187	-0.0328517367216819	-0.4387947205201875	-1.5348405332119845	0.11420772962985262	0.16458317549438498	0.3918764957513768	1.0433070265596485	0.7680571620332508	0.5915616130611949	0.8731041389486789	-1.4800679966717325	0.9713654876654875	-1.0250987542603078	-0.8477657773007037	-0.429132911769516	-1.143581123503104	-1.7300928404907532	-2.7848755374709855	-0.5122649594176046	-1.200064176073896	-0.536875680735373	-1.1684262430073211	-2.2548468730541282	-0.11677790298721819	-0.5576931020502204
RSPO2	1.3923464679785444	-0.26919867225968286	0.8015717938011733	1.6273968225372715	3.0458031196304924	0.8015717938011733	1.4771527400845441	2.1112526483013987	1.4771527400845441	0.951815876253901	1.2994517072862652	0.6238707610028946	2.402181012901695	0.6238707610028946	1.7575441665904292	-0.9447796185430535	1.6273968225372715	1.0819632203070584	-0.26919867225968286	0.951815876253901	-0.26919867225968286	1.7575441665904292	1.3923464679785444	-0.9447796185430535	0.12599084751780265	-0.9447796185430535	0.12599084751780265	-0.9447796185430535	-0.9447796185430535	-0.9447796185430535	2.0225863423147574	0.4063822740236878	0.4063822740236878	-0.26919867225968286	-0.26919867225968286	-0.9447796185430535	-0.9447796185430535	0.4063822740236878	-0.26919867225968286	-0.26919867225968286	0.951815876253901	-0.9447796185430535	-0.9447796185430535	-0.9447796185430535	-0.9447796185430535	-0.9447796185430535	-0.9447796185430535	-0.9447796185430535	0.4063822740236878
S1PR1	0.33899850009954924	-0.49377847733050656	-0.5077605870813773	0.38203237362008985	1.0389470076194085	-0.8834115308033055	-0.9263177895381653	-0.560877041202361	-0.9117978855132014	-0.051358029948401114	-0.19829022939988783	-0.00338304584867928	-0.41397531609324817	-0.6548105995890305	-0.7591372732472821	-1.1666427863786033	-0.7349365845496574	-0.7839748947486105	-0.24687761978803185	-0.06888996095590162	0.16270694847719924	0.5085131278656316	0.5415211183538491	-0.3764693816172893	-0.2794872986914546	-3.8218698965362274	-1.7838023336726276	-0.9712679584299014	-1.0429815688870494	0.11052518367095501	-0.4754521705143724	1.0764884684414247	0.1322221195914885	0.4055150719391936	1.1367408666778316	2.727073079211705	0.8362949074547015	0.7016745068473205	0.33130986168159166	0.9216110921120446	-0.09581405723623275	-3.3397653688515394	-1.2351332026090083	0.5446053536022188	0.7970614405808929	-0.2648548327788188	0.4001476158829419	0.7068743830650989	0.4037293095406233
SCN5A	0.824079718263906	-0.5257432575735318	0.47396280271698893	1.1347325665805885	2.784309410160673	1.203464119582644	1.7660641415143286	-0.5257432575735318	-0.5257432575735318	1.7508817810033572	1.323932748409166	0.7036110894373837	2.1696229457075127	0.824079718263906	1.5382913707737722	0.5589003295853664	1.058753359730627	1.8899914603654846	1.6163280269159854	0.6348795364353278	-0.5257432575735318	0.8775216069101729	0.8775216069101729	-1.0255962877187923	-0.2333479790667129	2.647687747887398	2.265917171659589	-1.0255962877187923	-0.5257432575735318	-0.5257432575735318	-0.5257432575735318	-0.5257432575735318	-0.5257432575735318	1.295649300298927	-0.025890227428271434	0.7036110894373837	-0.5257432575735318	0.13502650629006746	-1.0255962877187923	0.37766857676491256	-0.5257432575735318	-1.0255962877187923	-1.0255962877187923	0.37766857676491256	-0.025890227428271434	-1.0255962877187923	0.13502650629006746	-1.0255962877187923	-0.5257432575735318
SEMA4C	1.4252178017684543	0.37773893629058625	1.173921810230373	0.9084365162885243	2.7058713790105755	0.6890670157025282	0.44767768107753364	1.1553503092022874	0.7340614691132694	1.623128133229785	1.1346569437884928	0.7609183928420532	0.6890670157025282	-0.18847340054540257	0.09101543870434853	0.7681616434416434	0.5202271124660124	1.2670076048376964	-0.2719125308261376	-0.6605470965374651	0.6163247052749362	1.852455442722297	2.164749575916147	0.22399472533173342	1.0962976530985684	0.7042131804908982	-1.0587309714412303	-0.6978885886330973	-0.7954507365920797	0.64008676622117	0.6479258651537728	0.6374647511575674	0.44172180872404393	1.1665203326679408	-0.48096313909213784	2.295808794583525	0.13542735673577785	0.2478987080786196	0.31420051842483676	0.3715029301181464	-0.42727092274219075	-1.7297353895125018	-0.3401214100685509	0.46540696669877	0.13177537562758554	-0.8157353113917053	-0.4378591693478032	0.19269986968539649	-0.08809916322435023
SEMA4D	1.6020278870889426	0.13770078611533063	1.5098615934944157	1.033591464572758	2.4395875841214085	-1.8438451751206624	-1.035851582457967	-0.29242779302657484	-0.8850956081791546	0.21128338028210378	-1.388806781487833	-0.19653537160858045	-0.5036398087130991	-1.035851582457967	-0.29242779302657484	-0.1061255918309748	-1.035851582457967	1.5098615934944157	-1.2025045802922332	0.2815945347520109	0.06052740600329177	0.9902533966302836	2.3115155362691686	0.6482445425303762	0.4755195966270442	0.852623975110533	-0.39451098762953735	-1.6000187971743574	-0.39451098762953735	0.701868000831721	-0.8850956081791546	-0.19653537160858045	0.06052740600329177	1.8754203694050182	-0.020605276625581873	1.4779061525228934	0.9902533966302836	0.6482445425303762	-0.39451098762953735	-0.8850956081791546	-0.19653537160858045	-1.6000187971743574	-0.747466186659404	-1.388806781487833	0.701868000831721	-1.2025045802922332	-0.29242779302657484	-0.020605276625581873	0.2815945347520109
SFRP2	-0.30801817086265604	-1.55597979213647	-1.7925582613854256	-1.9803411566577955	-0.7109769995975401	-1.400149538168856	-1.9803411566577955	-1.3383071970762277	-1.9803411566577955	0.7773831527357485	0.233012417927168	-0.8913496631057022	-1.047179917073316	-0.20718397983709894	-1.3383071970762277	0.17283501429494252	-2.301358136448579	0.24264123886718875	-0.7749585112591186	-1.400149538168856	-0.2604759930632387	0.8322655582637508	-0.04705883013017316	-1.4715412815946418	-0.06522310351225055	-1.9803411566577955	-2.301358136448579	0.20078170420049754	0.8784392835612187	-0.8698048666501076	-1.55597979213647	1.4503474584226737	0.7564957846213837	-0.1459713187935928	0.34177358493078985	1.0204040233077403	-0.15487793184273865	-0.38254978804254863	0.6550327685096952	1.4468223264333424	0.6487315882502561	0.6098736767425632	0.8422938275524492	-0.24931570352413454	-0.2956673161311777	-0.12023527559028628	0.9155465780824842	0.5123144698635635	0.9186563329160847
SH2B3	2.778208422863683	0.5955575422597174	1.3700499228025687	1.3866634575006174	1.3564741397798188	0.9378534982185401	1.4141577400869596	0.636073752279937	0.5695569568796914	2.2618282222384485	1.3856088064751535	1.1045800194768924	0.8937934737029978	0.1744956642937154	-0.006551407393943871	0.4082953886812005	-0.6798212088801845	1.980038284746049	-0.8222655536846745	-0.21844607494907692	0.11380613053508375	1.2487469739648152	2.2301692140906226	0.7483649500980889	0.274835050922464	0.42982806523127687	0.0055821781061056695	-0.05130476864223622	-0.610750053123684	0.4332707033791487	0.6725637116176417	0.6597227174682343	0.15789597159654126	0.8077012036130973	-0.7796269279753145	0.8580439469838281	-0.883500371208249	-1.109086508762688	-0.7010622304951187	-1.0908670316725992	-1.6037125055706487	-3.1638381285639543	-0.5936403577129685	-1.0708936005777296	-0.00842734893558772	-0.5517468317663284	-1.4173371081387924	-1.0888569994325394	-0.3375651252299077
SLC24A3	1.5390324617134394	-1.0138837071006304	-1.0138837071006304	1.2918378655033202	0.9003621925743347	1.8656842646148424	-1.0138837071006304	1.065156145472451	0.918342219995495	0.28134839826114366	1.3993159718884878	1.798903802177326	1.6710284555137798	1.1207146574941267	-0.8265473128209017	-1.0138837071006304	0.5652030767884095	2.10935209641889	1.3251789649276928	-0.4350716398919156	1.2438562434843403	1.2542005949242487	2.148615422276686	1.1942070635069826	1.7220536828184931	2.2632787553190936	1.3088090968952404	-1.0138837071006304	-0.5062936315186374	-1.0138837071006304	-0.5905313682960636	-1.0138837071006304	-1.3341373884028946	0.47332833311303163	-1.3341373884028946	-0.3189572372389087	-1.3341373884028946	-0.14905794623109656	-0.025112366306260795	-0.11481795858965133	0.11454998062323533	-1.0138837071006304	-0.08294129271407052	-0.18603995021637304	-1.3341373884028946	-0.14905794623109656	0.07251843569007747	-0.4350716398919156	-0.08294129271407052
SLC25A25	1.0091816035868424	0.453268012253354	1.0231144688865632	0.9666028918027338	0.7599421654630838	0.662734888477244	0.6501366488718722	0.6577080696070668	0.752862625395764	1.815077747136807	1.0486569791001144	0.5208349866042125	0.771668880745476	0.183150049517926	0.5208349866042125	0.4153801130723651	0.4789575683836814	2.121657285548363	-0.14105137334211298	-0.2695554686749133	0.6851528319551276	2.5588674425066222	3.0882542372423236	0.3643707432434044	0.6220487934187507	0.7386042211751761	-0.4878755745812944	-0.16676498450225724	-0.04631195987739075	0.3551893425329503	0.6900901765454235	0.7121126011475922	0.5399912329483297	0.6348801402648317	0.1519072209085069	1.7302308889469828	-0.0030006135484414126	-0.05834070665908757	0.5290742765497782	0.5802478732124697	-0.6391635730251226	-1.7025572488200331	-0.7239430577623592	0.2989094229140704	0.6526646331236288	-1.080027079781993	-0.28816104251824587	-0.6157816878258564	0.30209115117230106
SLC25A28	1.4242052133312006	0.29312271604155793	0.818441534476145	1.2868296447963694	1.2039126429433864	0.4445922887422072	0.4268789765929936	0.5599184586320867	0.4134818590462545	2.012963500326737	0.8786716497905309	0.35890217046856676	0.3496470162166717	-0.15980857298579482	0.5557728197344662	0.2348178330378083	0.29312271604155793	1.7797714845256962	-0.9011945406217821	-1.1759239765539726	0.5390967880797881	3.264567048904532	2.41083580000042	0.16438983276898506	0.600872053785584	0.12290850034417178	-1.365082166701695	-0.05876435921257694	-0.874039623390659	0.042532907359349205	0.46213769967183294	0.568181985722671	0.48383814743710063	-0.5009597301052963	-0.2602278790561606	2.208177529586693	-0.26668871281986656	0.05888965880727697	0.40449627346853745	0.672379842327149	-1.8897956391324362	-1.6978840674729383	-0.6943533090449693	0.5722999562621471	0.08047622408361503	-0.8561551654788486	0.22987516790057227	-1.4861074190432468	0.09117583187565699
SLC31A2	2.072577406574623	-0.06345672387656173	-0.04152625210932463	-0.12323943206366873	0.259638102126654	0.4306337149284559	0.26580484071759947	0.26580484071759947	0.8111816719620952	2.113912278015737	0.9735691039125457	-0.16937716555345947	0.22849277677924637	1.172591006029842	0.1383936243300888	0.4418646780112614	0.16458633228913488	2.0350449187943975	-1.2900158179906327	-1.2617236159727276	0.22849277677924637	1.9576194228876271	1.5594899241098656	-0.2570672266900049	-0.07822256484199831	-0.5010193594503216	-1.5333949884718405	-0.4101627691502203	0.15807278169390915	0.1839907319630096	0.42499260482960155	-0.13849139665110746	-0.07822256484199831	-1.100482551665669	-0.8038277503782928	3.046848793957226	-0.8148254279775085	-1.2064029933425668	0.42499260482960155	-0.4824881726582803	-1.832647941572449	-1.5661941320784563	-0.15386993500564156	0.8248914995001789	0.8065890965347509	0.11182538090203499	-0.9403141954849152	-0.8936927871988507	0.1839907319630096
SLC7A11	1.8280619747536369	0.2746853899883303	0.6814297304002234	2.170431277288059	1.4662760722263908	0.364087088454366	0.8294512174394179	0.4164029984060415	-0.315446257579969	1.4503354977734046	0.9201357317493718	0.4666633352223259	1.3381347024214074	1.2474416718898202	1.488169993558161	-0.018427879869907213	0.9542533619009639	1.630911866043759	-0.8526641331331966	-1.2943498490382013	0.29042752806629524	0.9470701015348622	2.807621234369546	1.4138510164130387	1.0082536053328965	1.2198041907566426	-1.167892882527873	-2.077438630715493	-0.12376931564615641	-0.18685392258282252	1.2599120306287566	0.031159143713818917	-0.3606849634102432	-1.1271580711606641	-0.9728344269922543	1.0607258150230578	-0.15236840305123078	-0.31931716918710595	-0.5068721703091164	-0.8585596979911654	-1.4300646515102602	-0.9440841089811602	0.3663574267789158	-1.1090625034170896	-0.3828997100679944	-0.4498083063563992	-0.9067285993572805	0.2562773700976093	0.25998022452090813
SLC9A9	1.1594572775207892	0.5883673107735116	-0.08002593048311937	0.05888862122744615	1.2941453633249023	0.06962470195426806	-0.4180459075033041	0.16130854982118517	-0.9989678481802838	0.7124308920615108	0.21799783138081094	-0.36678167078902574	-0.7006479773137871	-0.1442541353904636	-0.3023427307937607	-0.06766926933611725	1.4732474147037815	0.14166106271598214	0.40926525939463243	0.18057076714654055	0.5946442753163278	1.9501819434345318	-0.2868724644772651	-0.6775329906372866	0.4820646039683538	-4.372316362460325	-3.0105017297993055	-1.2921899307067521	-1.4294839019971373	1.3420739716777423	1.2142361570131424	0.18057076714654055	-0.4537713575782059	0.08024471467025264	-0.7485765856666273	2.2856478946843324	-0.2566441838040443	-0.13106814400545358	-0.1711692877677223	-0.334033918079226	-0.6328734089570844	-0.8520766040982324	-1.250381850618259	-0.5492193505293425	0.47502269848288053	-0.15761953351664945	-0.5492193505293425	0.22713595875230413	-0.3180605318497738
SLC9B2	2.952665642328783	0.489345575941821	0.5265070545466429	-0.2766598224081526	1.1540260230045718	-0.3238354092520961	0.8503070744291485	-0.18121071162549754	-0.3918913874912699	1.333393854958992	0.45781859844282546	-1.5523456434400806	-0.4117874182689562	0.654056401748803	0.16661920967290267	-0.3478651320443478	0.17768523332509165	2.3125410162263274	-0.5952782298688092	-0.45220890680659226	-0.14171320875878096	2.5447180127677522	1.9530330896594605	-1.0045440409800384	0.37334017557927435	-1.0951573985815946	-1.0319723615765675	-0.8666422370775012	-0.6624553373729235	-0.442023472899947	0.004599653713330926	0.9829426507058039	0.532631301489144	-1.1678914667776914	0.6966290947563656	1.3494436854230032	-0.39684609937276594	0.15920626691742146	0.8451180177879128	0.4736467984642871	-1.4126513365704918	-3.053506952991572	-0.600787415251614	0.34658086034169255	-0.30482585011241864	-0.8414622068083307	0.32626374177011347	-1.931595198001767	0.13679414718488106
SMO	1.9728572425738622	0.6715563493963685	1.5149123582546098	1.5891688921246208	2.5674367719919404	1.008027853922201	0.06924692094386145	0.9855338018305226	1.013579452798552	1.1414327915933256	1.098756301423016	1.7538680682969012	1.3328213639797957	0.609138607318068	-0.03446113596099988	0.7589433031452101	0.8591469737057545	0.705154212926582	-0.17355803614632254	0.14563694841413227	0.42590417475650133	0.9567461169823134	1.7167859915780694	1.131540805108256	-0.678399455338446	-1.1065590819997428	-1.8607801672241855	-0.7460057310151322	-0.12518958346181486	0.27856889715392863	0.8559513443328325	0.37233979805922013	0.9855338018305226	1.064953240817283	-0.5902961261661117	1.4124262116627564	0.05597710990604114	0.3107321555928404	-0.049066872297859956	0.4163592800487367	-0.005824982780255493	-2.0748228060202143	-0.25039778919414113	0.16392495905833096	0.008215354209310423	-0.7886822211854425	-0.25928037745529253	0.331658012424398	-0.17355803614632254
SOX11	0.9299553400288141	0.7177970792112799	1.7810990409719596	1.3201318321390678	1.5581617927199334	0.9662292784033568	0.5583627798504901	1.284576409794323	0.9346235347041487	1.4156805574040368	1.3819062255790753	1.12663450728426	1.2319076814574252	0.4456668852787661	-0.6058797215656243	1.2556581821295578	0.5099970880249242	0.031837554624859876	-0.8471979247822964	0.3392171045158109	0.8885770627203932	0.870583773577211	1.6746679959671003	1.0643445588794993	0.0070071219111740475	0.7348132670578204	0.56297188274813	-0.03249264812129819	-1.06865301350311	0.748054532588791	0.08938288189491976	-1.6686880769193926	-1.6686880769193926	1.0244322522936002	0.24101852114130345	0.29607557325532813	0.5200189371321772	0.9010759022503251	0.7414740258529907	0.4341680299924618	-0.04632061334261566	-1.2901081022239236	-1.1682325722077054	-0.04632061334261566	0.4456668852787661	-0.09003797539135841	-0.43908776106720243	0.2652969826588713	-0.03249264812129819
SOX2	1.270446010773676	1.270446010773676	0.20731271681946034	1.6608404836192028	3.2271032289068122	-0.5969165737644593	1.8157712979872993	2.756659251933641	0.20731271681946034	0.6777566937926313	-0.5969165737644593	3.387393210351449	1.8157712979872993	0.20731271681946034	3.2692990647870412	0.20731271681946034	-0.5969165737644593	-0.5969165737644593	0.20731271681946034	-0.5969165737644593	0.20731271681946034	0.6777566937926313	2.185259662715795	-0.5969165737644593	-0.5969165737644593	1.0115420074033799	0.20731271681946034	0.20731271681946034	-0.5969165737644593	-0.5969165737644593	-0.5969165737644593	0.20731271681946034	0.20731271681946034	-0.5969165737644593	-0.5969165737644593	0.20731271681946034	-0.5969165737644593	-0.5969165737644593	-0.5969165737644593	-0.5969165737644593	-0.5969165737644593	0.20731271681946034	-0.5969165737644593	-0.5969165737644593	0.20731271681946034	-0.5969165737644593	-0.5969165737644593	-0.5969165737644593	-0.5969165737644593
SOX6	1.9747867535330637	-0.8065719020751189	0.23736766891723327	1.2845976268224941	0.8914159978933708	1.412972027154412	0.09104214313688985	2.305349236105889	1.8175044800730806	0.739753407805853	1.7213447916617595	2.2140900033875797	1.4283938105622276	0.5555713563210471	-0.8065719020751189	-0.8065719020751189	1.521563041599485	1.6711789542927369	0.8355975550692706	0.6020748608786556	1.4996889060906644	1.4952092116126618	0.44901622759902765	0.5555713563210471	1.1763131355860388	1.770122504825416	0.9173610928204617	0.5793076603847075	-0.8065719020751189	-0.5804363220260214	-0.8065719020751189	-1.1931532295453617	-1.1931532295453617	0.032280585493319025	0.5793076603847075	1.6968257240113018	-1.1931532295453617	-0.19385499455577843	-0.8065719020751189	-0.033409247134632954	-0.8065719020751189	-0.8065719020751189	-1.1931532295453617	-0.4199905746048759	0.6020748608786556	-0.8065719020751189	-0.8065719020751189	-0.2955391843333531	-0.10788223709621275
SPINT1	1.4007935248662269	1.5898480523790486	1.480596667866638	1.2682393821957343	1.834966454898898	0.6397195298664026	1.3143327082824485	1.5898480523790486	0.9380254418916341	1.913758452915781	0.722718142571146	1.1162219738735488	0.45066500235358137	0.34141361784117125	0.45066500235358137	-0.26807947867176773	0.6397195298664026	1.3584640108917518	0.45066500235358137	-0.0790249511589465	-0.0790249511589465	0.45066500235358137	2.2911647433611915	1.0601580988665205	0.08081837429848966	0.34141361784117125	0.722718142571146	0.21928096086628487	-0.7977694321842956	-0.26807947867176773	-0.49946352015906426	0.8711035713536994	-0.0790249511589465	1.441462623596495	0.21928096086628487	0.7995628553238388	-0.26807947867176773	-1.2182080011844134	0.21928096086628487	0.7995628553238388	-0.49946352015906426	-0.0790249511589465	-0.49946352015906426	0.5494949011703852	-1.9369524822097626	0.21928096086628487	0.21928096086628487	-0.26807947867176773	-0.0790249511589465
SPINT2	-0.03430733778112589	0.004275423128246845	-0.40469991168473557	0.595741641791721	1.4244332510616724	0.4338601160791224	1.4684840403273605	1.3235048249689836	1.5504810833838705	2.2798687270480653	1.5677106245963055	0.8063260503980918	0.45674016116723654	1.7448555269532622	-0.802822967008916	1.857664559860609	0.704475261412259	1.5127094766065594	0.8603215280540049	-0.6852042153714417	0.8976109992920388	1.559137980679293	1.8087606882919407	1.1429873842604488	0.3272107740762007	0.9245773566119485	-0.16136703949634398	-0.6062709396116518	-0.25755329314183834	-0.9760917301717443	1.219053912179973	-0.8348567593876274	0.18559654291603794	0.09959343401269939	-0.9386038509568031	1.0049006555147126	-1.2423504585110485	-1.4786460186216352	-0.6852042153714417	-0.6062709396116518	-0.008398640277308543	0.41036986507137974	-0.021257733031251343	0.17529429436601288	-0.3280574882169045	-0.20814788428747136	0.004275423128246845	-0.38490509640500176	-0.6852042153714417
SPRED1	2.97464984065406	0.8757392251817243	0.6315040364870917	1.077522168468859	2.7017793510144634	0.302208506847749	0.8276027892366388	0.5218789466085475	0.6367336847063663	2.0212116994926603	0.7947147892319938	0.7392219088475388	0.6561987796915707	0.48079285587451315	0.6881396166437441	0.6690492912419718	0.3984414966557486	1.3940794999524728	-0.19573356985829812	-0.18496762000236083	0.17432182486108402	1.345495710804103	2.734379811104207	0.7157457894142275	0.5176757206253634	0.9529760601560496	-0.40747787146719877	-0.22625679168097218	-0.15098045893566084	0.45038996892867167	0.7756235449012183	0.4104602220540371	0.30858908411075453	0.20342008755178018	-1.1516098458056596	1.157532204506232	-0.9084624608803723	-0.9386625036050406	-0.3377592326224514	-0.9184679452780599	-1.6463976916374852	-2.5505431696480088	-0.7260552251360183	-0.849669275707618	-0.6761958145748991	-1.2880642479334865	-2.54158614252713	-0.8400705994005894	-0.314384480004326
SRF	1.1882695503211784	0.11974171774452937	1.1222635439319784	1.2278527342106949	0.9833495437199885	0.9739480508460832	0.09064605998377456	1.0435691614152744	0.643413216746955	2.103404663138396	1.4350973183368037	1.4131027330946573	1.119601953680379	0.5106654895075655	-0.05349274339142932	0.6292534465752522	0.5179658006487081	2.088256059869891	-0.4982060846784819	-0.2811241399766608	0.9727685372050194	2.17659020063523	2.6491753380648744	0.9597297264743252	-1.322293476780422	0.8289402258272343	-0.6410519657339404	-0.19896197279679653	-0.15440307139773488	0.7932967713433773	0.9996559088241193	0.5106654895075655	0.6471164486028653	0.5292487934753698	-0.3445025536578235	1.2992018414996045	-0.6851427379397539	-0.2150236940154924	-0.6320338644127189	-0.343030723100252	-0.09375469658898745	-1.740485872494838	-0.5860289234166083	-0.39089177791068885	-0.15440307139773488	-1.5279386805706865	-0.8282019047204491	-0.8158925470911567	-0.42318774691898353
SRGN	2.116332840761285	-2.147145150232917	-1.5602083939845577	0.8135056741209407	1.0681429953627162	1.4077093118285993	1.5323404228066881	0.19694448401778405	2.089497534987703	1.1926820567684324	0.7829291781023605	0.7455187771812137	0.9057610221835777	1.6614135295064096	-1.3981572690035453	2.0734580856168945	-0.17240687273268923	1.8901944680021758	-2.2904026623630482	-1.4568098799064935	1.1476342800422543	1.1612736892690678	1.299030047233761	0.832998871799502	1.2082636679201575	1.7668599485031646	0.846295396184891	1.640991316063352	1.5318785538891826	-0.4660528775919746	-0.3661245631706807	-2.492312785396128	-0.5247054884949232	0.10186355438090668	-0.2712873769083124	0.7026308782000422	-0.4922679636558701	-0.5967028394722531	-0.47898793303977266	-0.1448622499589142	-0.02973972419929717	-0.5594041125382984	-0.09598147150188903	0.344678175819709	-0.3947927164391732	-0.5697788968679837	-0.10620712106464872	0.07675041971938455	-0.27417417708290903
STEAP1	1.6933694334053815	0.28461145060706106	-0.128236359199062	0.08883999786859915	0.10587124351904398	-0.6679055197727383	-0.6177509811692893	-0.9671201153319112	-1.7833421469983586	1.0310666259953707	-0.13825113308380022	-1.288958204677439	-0.28640944668572144	-0.24789783171460536	0.7131838020723339	-1.6176203374933806	0.07160230785190512	0.20398545511106364	-0.7976230767211815	-2.4938937257510707	0.23137184231895494	1.59584912118069	0.3214552734021313	-0.8217951943390558	-2.166067871709243	-2.367962646543938	-0.6752170629451161	-0.20512492280824127	-0.7427697527704831	-0.20512492280824127	-0.9228146000250171	-0.0743813448817799	-0.6107282902833655	-0.42083436316051315	-0.17903075923710818	2.5688941551470186	-0.15849477761812353	0.35736859645229413	1.1229843484179016	0.10587124351904398	-0.8299447410798197	-1.0035860111369084	-0.6037401090741954	-0.27529929631385486	0.7858514252287027	-0.4086274898033408	-1.4564565191160037	-1.443815617977529	0.13933377598090754
STEAP2	1.276980395328623	-0.05005028436875585	0.04145214806229147	0.12761029515276398	0.89366976649633	-0.9627985983158561	-0.6558284298344961	-0.8560818031404493	-2.3857252988919835	0.42211854490590084	-0.20166164650519355	-0.4337227749237476	-0.8646859435741744	-0.03521994945068727	-0.17438534484609253	-1.2355269975923178	0.32904823889543783	0.6490687025775697	-0.8054846438881823	-1.8118093272255082	-0.11090863746139173	1.6311069224233539	-0.31016897503569985	-0.47290045414240667	-1.8282967155502206	-3.0457818485664503	-1.2135026200182961	-0.561531602374401	-0.3583563067862623	0.35570507045903643	-0.3830532163925337	0.022654366419664656	-0.22385162712114198	-0.13702623791957405	0.19224570373838165	2.91484856973534	-0.5475447118368548	0.1964557091720508	0.30970843514266305	-0.19069054835625684	-0.3401011555679067	-2.770454510992814	-0.2692584683117744	-0.3706530938114555	0.8017525095244308	-0.24638039912959186	-1.4501051810597927	-0.6784724430397351	0.05539498474473385
TBX2	2.6759527557311857	1.1329744489301679	1.832608885066299	0.9193118471498648	1.5147021135914733	1.2293966331486401	1.6123745936751828	1.252687842075678	1.312145336951433	1.3737472442551384	0.9028358018221745	0.7808451869849588	1.1401955175105123	0.2922415528938677	1.020780353912808	0.4737844358502519	0.3952437484833195	1.837459220636722	-0.1128593791551564	0.3334469942337732	0.9193118471498648	1.33116617425373	1.6824140775352996	0.7020959310352939	-0.0014436958874445504	1.161535459175545	1.602692777715992	1.2766694619780823	-0.9422207340819448	0.4562268264620468	0.08527914726687934	0.031434003662666105	0.07651401459439279	0.7290767523329962	-0.5312575215791376	0.8766252013257364	-0.10750156124931595	-0.10217375928751403	-0.6277560094172498	-0.6094667887779223	-0.8216785738575146	-1.436627579291594	-0.6848337466223825	-0.1738780401755455	-0.5147177975100614	-0.5480899992792385	-0.3090874239072464	-1.1104836356657093	-0.7993008316829417
TFAP2A	0.6507224910998711	-0.6844295542255133	1.9328705891293323	1.406051438291971	1.7076520917518365	0.7361230996836385	0.9988378116507031	0.8957581722583686	1.2030810750120975	1.0864544939819785	0.8543743244019886	1.1012212682763092	1.4548447755639364	0.16910037125993874	-0.31344110232762507	0.10094283971095544	-0.5916840799493346	0.725620208340696	-1.4694525701947065	-0.2361816158920973	-0.10934777595912996	0.3435276226136354	1.961655761613364	0.6026477776458552	-0.6844295542255133	-3.1214779409569955	-0.808920598413314	-0.2180172341681281	0.27081974491612343	-1.3835918738221011	0.9608029955353466	-1.6193314231076152	0.141428928132142	1.5431361339348588	0.045560088912854714	1.0080607481876207	0.6622875104850654	0.19054482259345784	0.6932259194360663	0.5964223357966449	0.6932259194360663	-1.8790713699077903	-0.07877147782256201	0.5995413323852815	0.5244086583307364	-0.049360278453368885	0.08897437352643313	0.03915382305496568	0.5000108974314285
TGFB2	1.0120779532635227	-1.369209003719181	-0.29382758751335925	1.0735208065671353	1.078680461873078	1.4874110676198606	0.7200049680159619	1.2076033548965235	1.5817247518098831	1.2961186116400503	1.2747453411911163	1.9500878192152589	1.7574015625300878	1.1038974938820272	0.5119683890216411	1.4158753300679718	0.09891502855523014	1.1376751134711782	0.2855447158440692	-0.873467213155555	0.5803638240311195	0.7081786054453105	2.2248718852870164	2.1571386542378446	-0.33517100235688646	1.667913680142451	-0.7569691544609736	0.8691032503265557	1.2325587382974121	-1.4396079545982061	1.5066469579263484	-1.9814488529773884	-1.8323505706667953	0.47916808394227983	-1.369209003719181	-0.06900624613932461	-1.1939045374175634	-0.5515164747881731	-0.33517100235688646	-0.4950175921747021	-0.42642695645046563	-1.4396079545982061	-0.20627816587926665	-0.36422653839238417	-0.7842452698925687	-0.014057048121243547	-0.5714633901316121	-0.33517100235688646	-0.05018325375536324
TMBIM6	2.6456607675065005	0.27353593039637397	0.7715400844919611	0.8924517872998825	2.9874372251455537	-0.07717214992218858	0.4631446723488672	0.3132395047764787	0.5593815440299651	1.8583915047836432	0.9155318919911057	0.20999708733912673	1.0882261102331945	-0.021918868451480455	0.10280999248226393	0.5446022385017971	-0.640604673481925	0.8021165255935795	-0.9072142135271646	-0.8817344327818042	0.844721020735138	1.7788814126926398	1.2286432881477345	0.045808531103389394	0.778967387786459	0.20758911616583856	0.08004925422856168	-0.704176070287961	-0.7012741223895197	0.6166938413812387	0.8139288296679094	0.5192958398351278	0.5926293738883222	-0.0620388078250035	-1.2213538395399968	3.183471786038878	-0.8227773133724052	-0.9246971537177379	-0.5254499618169998	-1.1716361450652388	-1.0880709638777655	-1.6556530991024705	-0.5340929642299369	-1.1884032077027862	0.933681071549909	-1.0275672162442806	-2.465115289875219	-0.18734885718180402	-0.3890888909890802
TNNC1	0.7199752299709093	-1.049262016880765	0.2798582996109112	1.3389670793948232	2.338929277438918	0.5003230900782552	1.0722925031072912	1.4232389887288146	0.3710646109161072	1.8124092886604473	1.7697058387100244	1.6539311982847555	1.55585390082422	1.9905504082961079	1.3983986975396678	2.487502756962526	-0.22690918856033895	1.435328379149819	-0.16180921649436145	-1.049262016880765	0.39894736917343127	1.0515929575850187	1.7396775866122576	0.5003230900782552	0.9854413567855804	1.4588835660512045	0.21149802193960257	0.17456834032945148	0.5885789314502309	-1.3262079555597333	0.9969211686498777	-1.3262079555597333	-1.3262079555597333	-0.37932353702848515	-1.7996501648253571	-0.10237759834951683	-0.8527657462941092	-0.700351397825963	-0.2988738689361725	-0.8527657462941092	-0.700351397825963	-0.8527657462941092	-1.049262016880765	-0.700351397825963	-0.5758198076151408	0.4515142790084198	-0.22690918856033895	-0.16180921649436145	0.002912360931942664
TP53	1.3953891363311564	-0.11496121908405905	0.9888871080086056	1.5572927054729273	2.3980301477115185	1.0125625987527265	0.11346017829469991	1.350483996218668	0.8936107446675491	2.2304629997638585	1.3354845688373078	1.106582124879041	1.2218750961122633	0.517265047115683	-0.5091392137574662	1.3548651005274523	0.5503420510799332	1.1578831487051955	-0.7166376338178589	-0.8458633749214756	0.8017931181785996	2.012422517921987	2.154114316786612	1.044611055298481	0.8134448419650415	0.5362620312849207	-1.362125172692415	-0.202902744273067	0.039150419443333015	1.389427677086811	1.0024650768993177	0.3658978271473787	0.4453108378350327	1.0413296042049238	-1.7719924348174703	1.5894607729421657	-0.38515789498147074	-0.771708420305273	-0.9882804065326851	-0.7837972992647615	-0.5393842258852977	-1.9009693109712003	-0.3912550959265477	-1.1787463870394423	0.4817513990757009	-0.9696633734196201	-0.7959917592895694	0.7781938499529996	-1.1416519944603714
TRAPPC2	1.4400684341248882	0.5693237017060722	0.9626000528209439	1.3685253449237693	2.270126909437441	0.21116451961138186	0.5693237017060722	1.4474016549230952	0.5759350816754994	1.6456272088357828	1.017426073819474	1.2811124931852664	1.3014379987800841	1.0223108417657154	0.7441007996261385	0.8354126854506555	0.5493101999415225	1.372378387414838	-0.5720693925613248	-0.8558913161126369	0.45930893167517417	2.658613005280983	1.8345190343870412	0.4805703194693205	0.13314775810581436	0.5425783388306794	-0.38375151961315335	-0.6760669405182014	-0.4351529095131614	0.9676691519880595	0.44496279026688285	0.43773714771182143	0.9109290204095922	0.06948568661023892	-0.8733783954483995	2.2596098475444215	-1.4463566261949372	-0.94547274037614	-0.691539762086356	-1.185617367063838	-0.691539762086356	-1.2075087446172912	-0.8046385149761983	-0.9089859246508379	-0.0872322809137711	-1.7956543666909002	-1.8976010594149193	-0.6010436730099451	0.6020887017381024
TRPA1	0.38601121756571183	0.38601121756571183	-0.3638357541490956	-0.3638357541490956	-0.007945985595631186	-0.5893846599140997	-1.2213239791211699	-1.7229224355397796	0.1377627022695142	-0.5893846599140997	-0.5893846599140997	-1.7229224355397796	0.1377627022695142	0.2681035650579745	-0.5893846599140997	0.1377627022695142	-1.7229224355397796	2.013627098123685	-2.5804106605118537	-2.5804106605118537	-0.5893846599140997	0.7697020214765846	-0.007945985595631186	-0.8654342105677054	0.2681035650579745	-0.17313687153006307	-0.3638357541490956	0.38601121756571183	-0.007945985595631186	-0.8654342105677054	-0.5893846599140997	-0.5893846599140997	-0.3638357541490956	0.6843513534420111	1.0621371628009229	1.4016413406836543	0.1377627022695142	0.1377627022695142	-0.3638357541490956	0.4936524708229786	-1.2213239791211699	-2.5804106605118537	-0.8654342105677054	0.2681035650579745	-1.7229224355397796	0.2681035650579745	-0.8654342105677054	-0.007945985595631186	0.6843513534420111
TRPC3	0.5653891917367411	0.8614011370569066	0.23054414219143798	-0.406419429254243	-0.7526342644701791	-0.406419429254243	-0.9822389671450067	0.3777884898910416	-0.9822389671450067	-0.7526342644701791	-0.5650335626244793	-0.406419429254243	-0.406419429254243	-0.26902161730431373	0.23054414219143798	-0.7526342644701791	1.55295547342179	1.278606541577434	0.8176092033127714	0.23054414219143798	-2.4086736668263926	0.05865298417319938	0.05865298417319938	-1.6954563169856995	-0.26902161730431373	-0.5650335626244793	0.6210219366272058	-0.9822389671450067	-1.6954563169856995	-1.6954563169856995	-0.7526342644701791	1.0910058397317346	0.9034051378860344	1.1247450962582735	1.0200152704271426	3.316968172817388	-0.14782815810395192	1.2197930982231762	0.7240033251069776	0.8176092033127714	0.14818378721621364	-1.2782509124651722	-0.7526342644701791	0.5065757483824833	0.30679792058644995	-1.6954563169856995	0.3777884898910416	-0.406419429254243	0.6738004352112071
TRPV3	1.8489325074751441	-0.41154708820628827	-0.27465727693710373	-0.3417329191466759	0.910769721804834	-0.48433295158862366	-0.5603547850043851	-0.6399137647739487	-0.27465727693710373	2.490924094814553	0.910769721804834	-0.7233551744797109	-0.8110774616457663	0.8775607239404815	-1.4600842756790409	0.3743495370961714	0.02615263861979666	1.0975234049608893	-0.029924832873252274	-0.9035437453417674	0.41877306466935593	1.29239197713787	0.08044956892919079	-1.596974086948226	-0.48433295158862366	-1.9087821732216492	-1.9087821732216492	-1.7457817837463228	-1.333344106380408	-0.3417329191466759	0.8091432145358066	0.545513233967989	0.545513233967989	-1.1049774298127468	-2.088970744083705	2.2681433012282866	0.3743495370961714	0.13307555660207354	0.5043013686577693	-0.029924832873252274	1.037509891103467	-2.5187711051223456	-0.7233551744797109	0.7378741669091504	-0.08790359378104831	0.8436940795952618	-0.21011340373530876	0.02615263861979666	-0.08790359378104831
TTC7A	1.001112642027363	-0.25255917632170705	0.4289263814452828	0.3080941110302089	2.1888381836874338	0.2651556540890014	-0.035242121819719904	0.43374672330546393	0.2808829813064611	2.075896256409246	1.0073383982505661	-0.26646491840734055	0.27303571176248587	0.5762601855024011	-0.7511809572461782	0.4361522819557086	1.813595553544884	2.301665583929445	-0.5747141983309915	-0.8130963761122667	1.2565072947731326	2.4960300214386772	1.1648411911203274	-0.287517688382035	-0.5260416201901649	0.0566270750558735	-1.6611967637445164	-0.7899270708796271	-1.0860295039736012	0.8100136345317221	0.6094450485861461	0.4742296935046154	0.6181966082627602	0.0580964617496803	-0.3760087198004176	2.66486193902144	-0.8154290390269585	-2.1651642743649004	-0.3741606474074634	-0.04918355658649078	-0.3704699266090731	-2.5214699580341953	-0.25082814570353285	1.1293882641929764	0.9201109341722195	-0.3285377713441419	-0.434216116877167	-0.012232998772610394	-0.8892109267771142
TWIST1	1.1605581825509705	0.13265468600999558	0.5615431108186897	1.920878163723121	2.6115253790184894	-0.4345867267837013	-0.5153237347073709	1.8948009058715756	-0.10776694155122618	1.2996041700863716	1.3468560302872397	0.9036063194683213	0.727564178196956	-0.6678694513204666	0.24132782085296545	-0.028877702411242368	1.4748012461332582	0.6978535996614021	-0.6704189947729693	-0.36417546550428226	1.2100610548431923	1.615540629022046	1.5325550972052935	0.7295918751216209	-2.4969865385481627	-1.139130628217706	-1.899548538850406	-1.946189241134318	-2.4633028584509904	0.45971696463866607	0.6105488062338301	0.30029069528827057	0.015583917978733899	0.052456359438196265	-1.2286314316909062	2.0161580259342404	0.21310161920593332	-0.3109155483983721	-0.20218856423837828	-0.41937524057833153	-0.8837884087008303	-1.3756770691344005	0.2002262902258364	0.2731511479167687	0.30297811305814787	-0.8261501625627865	0.1726804710948413	1.0580534957308871	-0.5408764249134962
UBB	2.4932948855665367	0.41906142668262536	0.9227965152485086	0.8233537740748569	2.593512519162833	0.14927230981855166	0.7629451130266615	0.6442078421896121	0.870761789883709	1.8973027246089553	0.7022220195649881	0.30716161943459036	0.8326464840748543	0.7570065142523018	0.585423244385838	0.7854799770450333	-0.10877256014943032	0.9834944125278721	-0.6753350213055794	-0.4162515992045669	0.11118817390768869	1.6533994313824694	2.4491147316237583	-0.16966433375173862	0.8020654451859303	0.4572924922626321	0.3019334838073207	-0.0852611840386673	-0.40860595736115507	0.6764648205884415	1.1002521437756079	0.7659781502419486	0.9677141956906841	0.15524680442694835	-0.8996546681120292	2.1278992469787092	-0.9329658633893422	-0.6645236091942007	0.26722175384423397	0.4530707457680091	-0.9164326856730128	-1.0775034971493616	-0.6091280951022922	0.7281544897972806	0.3419557344322562	-0.9906957276393703	-0.9029959466662886	-0.570434339344288	0.040857891934727754
VSTM2A	-0.5185629788417307	1.6853296812356249	1.6853296812356249	-0.5185629788417307	3.8892223413129807	-0.5185629788417307	1.6853296812356249	-0.5185629788417307	1.6853296812356249	-0.5185629788417307	-0.5185629788417307	-0.5185629788417307	-0.5185629788417307	-0.5185629788417307	1.6853296812356249	1.6853296812356249	-0.5185629788417307	-0.5185629788417307	-0.5185629788417307	1.6853296812356249	-0.5185629788417307	-0.5185629788417307	-0.5185629788417307	-0.5185629788417307	1.6853296812356249	1.6853296812356249	-0.5185629788417307	-0.5185629788417307	1.6853296812356249	1.6853296812356249	1.6853296812356249	1.6853296812356249	1.6853296812356249	-0.5185629788417307	-0.5185629788417307	-0.5185629788417307	-0.5185629788417307	-0.5185629788417307	-0.5185629788417307	-0.5185629788417307	-0.5185629788417307	-0.5185629788417307	1.6853296812356249	-0.5185629788417307	-0.5185629788417307	-0.5185629788417307	-0.5185629788417307	-0.5185629788417307	-0.5185629788417307
WNT2B	0.9642082446292098	-0.2061441978853213	0.5469141777302238	1.1378186522051452	2.2050893683708477	0.8771133273432135	1.0513031619152062	1.4663830642980817	1.085468939648211	1.3649944796533378	1.3801226281840007	1.2578377001190466	1.537277117507838	0.4246942491852597	0.050822127674022735	1.772541118602232	-0.36452011519200506	1.302086235235035	-1.7239475442118837	-0.9246731945758917	0.9334070418548502	1.3234979630633852	2.250156277329696	1.370062642925274	1.5286851324977047	1.030229539176286	-0.8758361865922882	0.5353422556940998	0.2854478834444027	1.4525127253904477	-0.13545883019862687	0.3292925613397674	0.8348724559659321	-0.42341710843433517	-0.5188187962798275	1.6542222065154262	-0.5878779083565806	-0.3363221911483388	-0.2822030595205338	-0.06943753565155075	-0.0909643891465682	-1.5230841832621718	0.23959436532307782	0.645448763619142	0.5583538463331457	-0.5188187962798275	-0.7013154014113168	-0.48599749169420753	0.0317556443839365
WNT5A	1.0869971611678633	0.836611071788428	1.1242792025947173	1.5051141804033057	1.792657247960938	1.0298024500987792	0.5686436570057092	1.2712843711328878	-0.4627294569249696	1.4140657803354655	1.3895022602574048	1.454212321623151	1.640105852512071	0.2687969339756131	-0.007877234147177382	-0.9022536021811804	0.7299997730563698	0.1475730014560896	0.18716730815455127	-0.5857208887904212	0.23631902673525365	0.29998915775590357	1.4616207615680559	1.7585409427803764	-4.539964111160117	-2.1103729010628256	-1.4330206508384284	-0.6561417489082305	-0.7751332775580279	-1.1530046589363834	0.2120448944774634	-0.31921745433472715	-0.08963259347832003	0.46934679415763214	-1.0862991352049913	0.7959968149688488	-0.2797023315215462	-0.7438450835451336	0.07468860601909383	-0.4598968506494115	-0.6350293408805551	-1.3594977279092413	-0.30167692320001777	-0.010040259043326848	-0.6890252938050029	0.06167204565126494	-0.9828706398460579	0.6652399666735438	0.5633668779267461
XYLT1	2.3059777023312904	0.9286787313050039	1.7900824404110764	1.5015897465043597	2.276760771642993	0.9382253438656599	0.9575409933035232	-0.3201857528682449	-0.07556521497513602	1.5657414718179217	1.2801074943439192	1.552204972664399	1.1182693294525328	-0.3650584001255679	-0.24263264737075707	-0.1441856137376132	-1.4209051279685956	1.3754876109562526	-0.33535176932903427	-0.20882702817823112	0.7504172413353047	0.955622041906482	2.4325165003795597	0.8529570863979511	0.1470725562201733	0.5663408849463311	0.2043195755687305	-1.664951097816771	-2.4591571823725826	-0.4777499300166789	-0.40553325792960543	1.1364517295842618	0.6811357848774386	-0.41810101624905593	0.27497714693843	1.0534846355312284	0.010731113931860707	0.20319099960996545	1.0558607805677227	0.2968990040928515	-0.2952883027962626	-2.4704174502672043	0.10640772290396067	0.6425239904935429	-0.2789460017143817	-1.1247854569825462	-0.8786146842676171	-0.45282647857087027	0.5660546704658872
ZBED9	1.3026516714718166	1.7282281606350574	1.9511611568915803	1.6634661259984767	2.5465288998326523	1.3026516714718166	-0.260226206124765	0.8066039143477709	1.0232920619196617	1.846078123751232	1.2528422600940823	1.144834313224919	1.350030366627187	0.4128686588875804	1.2528422600940823	-0.5395858156769199	-0.260226206124765	0.2832002461546507	-1.6064159361494557	-1.6064159361494557	0.7221097222166554	0.5272443047956161	1.3026516714718166	0.8066039143477709	-1.6064159361494557	-0.9333210711371104	0.5272443047956161	-1.6064159361494557	-1.6064159361494557	-0.5395858156769199	-0.5395858156769199	-0.5395858156769199	-0.5395858156769199	0.8843310364190441	0.4128686588875804	1.3026516714718166	0.5272443047956161	0.8066039143477709	0.2832002461546507	0.4128686588875804	-0.04353805855287442	-1.6064159361494557	-0.9333210711371104	0.2832002461546507	0.629556806459471	0.13350904933542557	-1.6064159361494557	-0.04353805855287442	0.4128686588875804
ZFHX3	2.520861091104275	0.6073329202015436	0.21420430025419915	0.9393951981920816	2.7762189921511307	0.942793686259757	0.6934469644493362	1.323195548672202	1.3507764151771187	1.7097909978160195	1.1532022744701549	1.1985392766767453	1.5461996738196313	-0.04808483176820064	1.4127846350171118	1.3524557082734805	0.8624139279245272	1.894037302691067	-0.16481258283045405	-0.22315001745923396	0.29185726483673624	1.072768791432568	1.9771036049767183	1.017113264954326	0.806708215210609	0.17514972630433887	-0.11129595266371031	-0.11007590557073606	-0.33341831520405285	-0.12478863521397568	1.0845523156257397	0.9862239559754356	-0.2191826548676976	0.6811778568112712	-0.9500970159189284	1.5895817335095417	-0.9433612636989804	-0.6250077809801714	-0.3580384043494838	-0.576172795627311	-0.6573461232079308	-1.9483101456601548	-0.2757987244348121	-0.5044082867427725	-0.05275510142574801	-1.6002062615495296	-2.0103012194626904	0.5369099357754568	-0.3163018869454906
[truncated: 36 more columns]
