# Supplementary material for: Transcriptional profiling of Hutchinson-Gilford Progeria syndrome fibroblasts reveals deficits in mesenchymal stem cell commitment to differentiation related to early events in endochondral ossification
Source: eLife. 2022 Dec 29;11:e81290. doi: 10.7554/eLife.81290 (PMC9833827; doi:10.7554/eLife.81290)
Supplement: Table 2—source data 1. — Early and late childhood patient samples compared to healthy children, middle aged, and older adults. [file elife-81290-table2-data1.zip]

Archive with 13 entries (13 files):
- Table_2-Source_Data_1/0-3-AM-DOWN-25.zip
- Table_2-Source_Data_1/0-3-AM-UP-113.zip
- Table_2-Source_Data_1/0-3-M-DOWN-172.zip
- Table_2-Source_Data_1/0-3-M-UP-540.zip
- Table_2-Source_Data_1/0-3-O-DOWN_388.zip
- Table_2-Source_Data_1/0-3-O-UP_646.zip
- Table_2-Source_Data_1/4-7-AM-DOWN_102.zip
- Table_2-Source_Data_1/4-7-AM-UP-203.zip
- Table_2-Source_Data_1/4-7-M-DOWN-184.zip
- Table_2-Source_Data_1/4-7-M-UP-173.zip
- Table_2-Source_Data_1/4-7-O_UP_305.zip
- Table_2-Source_Data_1/4-7-O-DOWN_394.zip
- Table_2-Source_Data_1/Table_2-Source_Data_1_Description.docx
